# Supplementary material for: Gene expression and molecular pathway activation signatures of MYCN-amplified neuroblastomas
Source: Oncotarget. 2017 Jul 28;8(48):83768–80. doi: 10.18632/oncotarget.19662 (PMC5663553; doi:10.18632/oncotarget.19662)
Supplement: Supplementary file 2 [file oncotarget-08-83768-s002.xlsx]

## Sheet: TARGET data
	MYCN_amp	Non-amplified	auc.value
AK5	down	up	0.815
CAPZB	down	up	0.815
CASP9	down	up	0.817
CLCN6	down	up	0.871
DHDDS	down	up	0.847
GNB1	down	up	0.831
MTHFR	down	up	0.81
PER3	down	up	0.816
THRAP3	down	up	0.819
ARHGEF11	down	up	0.887
ATP1A1	down	up	0.839
CREB3L4	up	down	0.88
DPYD	down	up	0.82
KIFAP3	down	up	0.837
NTRK1	down	up	0.906
PHGDH	up	down	0.933
RGS5	down	up	0.835
UCK2	up	down	0.824
EXO1	up	down	0.835
GABARAP	down	up	0.807
HMGCL	down	up	0.815
INSRR	down	up	0.887
PSAT1	up	down	0.865
ANAPC1	up	down	0.834
MSH6	up	down	0.809
MTHFD2	up	down	0.93
MYCN	up	down	0.981
RPIA	up	down	0.822
ST6GAL2	up	down	0.831
ATIC	up	down	0.88
DTYMK	up	down	0.811
EIF3E	up	down	0.857
ERBB4	up	down	0.816
HNRNPA1	up	down	0.852
HSPD1	up	down	0.865
PDSS1	up	down	0.801
SCN7A	down	up	0.855
SCN9A	down	up	0.818
ARHGEF3	down	up	0.824
CACNA2D3	down	up	0.854
CDC25A	up	down	0.801
EIF4B	up	down	0.832
IMPDH2	up	down	0.917
ORC6	up	down	0.836
RAF1	up	down	0.803
GMPS	up	down	0.867
MCM2	up	down	0.807
ATP5L	up	down	0.828
GLDC	up	down	0.822
HADH	up	down	0.83
MAD2L1	up	down	0.838
MTHFD2L	up	down	0.806
PAICS	up	down	0.921
CCNB1	up	down	0.806
CTNND2	down	up	0.867
TARS	up	down	0.808
ACSL6	down	up	0.824
ADRB2	down	up	0.818
ATXN1	down	up	0.829
CAMK2A	down	up	0.851
E2F3	up	down	0.868
GMNN	up	down	0.818
GNB2L1	up	down	0.808
HIST1H3A	up	down	0.808
HIST1H3I	up	down	0.841
VARS	up	down	0.86
HIST1H1B	up	down	0.818
HIST1H1D	up	down	0.832
HMGA1	up	down	0.868
KRT19	down	up	0.841
MCM3	up	down	0.821
MTHFD1L	up	down	0.819
NFYA	up	down	0.804
PKIB	down	up	0.822
APH1B	down	up	0.834
DYNC1I1	down	up	0.88
EIF3B	up	down	0.839
HSPB1	down	up	0.815
NRCAM	down	up	0.911
DUSP4	up	down	0.836
GSTK1	down	up	0.849
NRG1	down	up	0.87
POLR3D	up	down	0.809
PTN	down	up	0.826
SMO	up	down	0.84
CAPN1	down	up	0.846
EIF3H	up	down	0.862
IL7	down	up	0.857
MTAP	up	down	0.837
POLR1E	up	down	0.837
ST3GAL1	down	up	0.807
CRAT	down	up	0.849
FREM1	down	up	0.828
IARS	up	down	0.831
MAP3K3	down	up	0.849
NFE2L1	down	up	0.855
RPS6	up	down	0.832
ALDH18A1	up	down	0.93
ITGA8	down	up	0.868
KNDC1	down	up	0.813
SPOCK2	down	up	0.822
ARNTL	down	up	0.821
CD44	down	up	0.91
GNG3	down	up	0.854
HIPK3	down	up	0.871
ILK	down	up	0.827
MYO7A	down	up	0.806
PLCB3	down	up	0.829
PPP2R5B	down	up	0.865
SMPD1	down	up	0.83
CD9	down	up	0.808
CHEK1	up	down	0.902
GRM5	up	down	0.801
H2AFX	up	down	0.854
LPCAT3	down	up	0.823
PHB2	up	down	0.844
TEAD4	up	down	0.805
BCAT1	up	down	0.812
EIF2S3	up	down	0.806
KIF5A	down	up	0.865
LDHB	up	down	0.929
PFKM	up	down	0.829
PIP4K2C	down	up	0.827
SHMT2	up	down	0.808
ABCC4	up	down	0.896
CYP27B1	up	down	0.815
IPO5	up	down	0.877
AK7	down	up	0.803
GABRA5	up	down	0.832
GCH1	down	up	0.842
GNG2	down	up	0.838
ITGA3	down	up	0.89
MTHFD1	up	down	0.817
MYO5A	down	up	0.803
NME4	up	down	0.817
TLN2	down	up	0.877
UBE2I	up	down	0.8
USP3	up	down	0.853
CDT1	up	down	0.896
CES4A	down	up	0.806
GLG1	down	up	0.814
GPT2	up	down	0.809
DUSP3	down	up	0.882
NSF	down	up	0.829
PFAS	up	down	0.831
PLD6	up	down	0.865
PRKAR1A	down	up	0.839
RAB5C	down	up	0.805
RGS9	down	up	0.904
RND2	down	up	0.897
STAT3	down	up	0.854
TUBG2	down	up	0.817
USP32	down	up	0.848
PYCR1	up	down	0.841
TP53	up	down	0.884
LMNB2	up	down	0.813
NCAN	up	down	0.803
PLD3	down	up	0.871
TCF3	up	down	0.842
DHPS	up	down	0.82
ERCC2	up	down	0.819
PTPRA	down	up	0.824
SARS2	up	down	0.814
AHCY	up	down	0.921
CBS	up	down	0.858
CSE1L	up	down	0.802
TIAM1	up	down	0.823
BID	up	down	0.857
CHEK2	up	down	0.857
EIF3D	up	down	0.827
GART	up	down	0.803
SLC25A6	up	down	0.861
DKC1	up	down	0.873
EIF4EBP1	up	down	0.803
HS6ST2	up	down	0.826

## Sheet: MAQC data
	MYCN_amp	Non-amplified	auc.value
ABCG4	down	up	0.846
ACAA2	up	down	0.801
ACOT2	up	down	0.818
ADCY1	down	up	0.872
ADRB2	down	up	0.895
AFMID	up	down	0.823
AGPAT4	down	up	0.803
AGPAT5	up	down	0.835
AHCY	up	down	0.974
AKAP6	down	up	0.806
AKR1C1	down	up	0.805
ALDH1B1	up	down	0.89
ALDH3A2	down	up	0.831
ALDH7A1	up	down	0.848
ALDOC	down	up	0.857
ALG3	up	down	0.948
ALG8	up	down	0.836
AMD1	up	down	0.859
ANAPC1	up	down	0.855
AP2A2	down	up	0.807
APEX1	up	down	0.951
APRT	up	down	0.802
ARFGAP3	down	up	0.823
ARHGEF10	up	down	0.816
ARHGEF10L	down	up	0.968
ARHGEF11	down	up	0.889
ARHGEF2	up	down	0.827
ARHGEF3	down	up	0.854
ARID1A	down	up	0.824
ARNTL	down	up	0.848
ARPC2	down	up	0.892
ASS1	up	down	0.84
ATIC	up	down	0.956
ATP5D	up	down	0.824
ATP5I	up	down	0.872
AUH	down	up	0.834
AURKB	up	down	0.837
B3GAT1	down	up	0.814
B4GALT3	up	down	0.801
BAI1	up	down	0.878
BCAT1	up	down	0.803
BID	up	down	0.926
BIRC3	down	up	0.859
BIRC5	up	down	0.828
BLM	up	down	0.885
BLVRA	down	up	0.801
CACNA2D3	down	up	0.942
CACNB1	down	up	0.808
CACNB3	down	up	0.896
CALM2	down	up	0.938
CAMK2B	down	up	0.847
CAMK2G	down	up	0.876
CBS	up	down	0.941
CCL19	down	up	0.864
CCNA2	up	down	0.838
CCNB1	up	down	0.894
CCNB2	up	down	0.859
CCNE1	up	down	0.847
CCNG1	up	down	0.808
CD2	down	up	0.806
CD44	down	up	0.831
CD9	down	up	0.895
CDC25A	up	down	0.825
CDC42	down	up	0.947
CDC42EP3	up	down	0.843
CDC6	up	down	0.808
CDK4	up	down	0.893
CDKN2D	down	up	0.913
CDT1	up	down	0.917
CHEK1	up	down	0.906
CHEK2	up	down	0.907
CHKB	down	up	0.842
CHRNA3	down	up	0.876
CHRNA5	up	down	0.822
CHRNB1	down	up	0.882
CLCN2	up	down	0.817
CLCN6	down	up	0.901
CLNS1A	up	down	0.909
CLTC	down	up	0.884
CMAS	down	up	0.864
COQ3	up	down	0.829
CRAT	down	up	0.804
CREB3L4	up	down	0.904
CS	up	down	0.801
CSE1L	up	down	0.906
CSNK2A1	up	down	0.865
CTNND2	down	up	0.899
CTPS2	up	down	0.904
CYP27B1	up	down	0.857
DARS2	up	down	0.858
DBF4	up	down	0.843
DBH	down	up	0.898
DCTD	up	down	0.839
DCTN2	down	up	0.807
DCXR	up	down	0.831
DDC	down	up	0.913
DDR2	up	down	0.895
DGAT2	up	down	0.835
DHCR7	up	down	0.845
DHDDS	down	up	0.862
DHFRL1	up	down	0.859
DHPS	up	down	0.846
DKC1	up	down	0.942
DPH5	up	down	0.848
DPYD	down	up	0.83
DTYMK	up	down	0.809
DUSP3	down	up	0.807
DUSP4	up	down	0.884
DVL1	down	up	0.813
DYNC1LI2	down	up	0.863
DYNLL1	down	up	0.803
E2F1	up	down	0.842
E2F2	up	down	0.834
E2F3	up	down	0.939
EARS2	up	down	0.91
ECT2	up	down	0.852
EFNB2	down	up	0.834
EFNB3	down	up	0.808
EIF2B2	up	down	0.827
EIF2S1	up	down	0.891
EIF2S2	up	down	0.868
EIF2S3	up	down	0.858
EIF4A1	up	down	0.846
EIF4B	up	down	0.896
EIF4E	up	down	0.878
EIF4EBP1	up	down	0.917
EIF4G1	up	down	0.827
EIF4G2	down	up	0.833
EIF4G3	down	up	0.815
ELK1	up	down	0.847
ELOVL6	up	down	0.927
EPHB3	down	up	0.842
ERCC1	up	down	0.852
EXO1	up	down	0.92
FANCD2	up	down	0.829
FARP2	down	up	0.815
FASN	up	down	0.887
FEN1	up	down	0.844
FGF2	up	down	0.853
FKBP1A	up	down	0.853
FKBP4	up	down	0.898
FLAD1	up	down	0.805
FOXM1	up	down	0.813
FRS3	down	up	0.848
FYN	down	up	0.847
GABARAP	down	up	0.873
GABRA3	up	down	0.802
GALNT11	down	up	0.821
GALNT14	up	down	0.881
GALNT16	down	up	0.839
GAMT	up	down	0.801
GART	up	down	0.904
GCDH	up	down	0.86
GCGR	down	up	0.89
GCH1	down	up	0.87
GFRA3	down	up	0.864
GLDC	up	down	0.854
GLG1	down	up	0.841
GMDS	up	down	0.829
GMNN	up	down	0.827
GMPS	up	down	0.973
GNAI1	down	up	0.924
GNAS	down	up	0.87
GNB1	down	up	0.893
GNB2L1	up	down	0.894
GNG2	down	up	0.861
GNG4	up	down	0.911
GNPDA2	up	down	0.871
GNPNAT1	up	down	0.919
GOT2	up	down	0.864
GP1BA	down	up	0.846
GPD2	down	up	0.847
GPT2	up	down	0.868
GRB10	down	up	0.841
GRID2	down	up	0.824
GSTK1	down	up	0.825
GSTO1	up	down	0.859
GSTZ1	up	down	0.833
GTF2E2	up	down	0.861
GTF2F1	up	down	0.846
GTF2F2	up	down	0.8
GTF2H2	up	down	0.822
GTF2H5	down	up	0.826
GTF2I	down	up	0.842
GTF3C3	up	down	0.843
H1FX	up	down	0.801
H2AFX	up	down	0.833
H3F3B	down	up	0.811
HACE1	down	up	0.83
HADH	up	down	0.908
HDAC1	down	up	0.813
HDAC5	down	up	0.816
HDGF	up	down	0.807
HECA	down	up	0.832
HELLS	up	down	0.89
HIST1H1D	up	down	0.835
HIST1H1E	up	down	0.845
HIST3H3	down	up	0.855
HMGA1	up	down	0.889
HMGCL	down	up	0.899
HNRNPC	up	down	0.832
HSPA4	up	down	0.889
HSPD1	up	down	0.902
IARS	up	down	0.808
IGBP1	up	down	0.826
IL7R	down	up	0.808
IMPDH2	up	down	0.916
INPP1	down	up	0.919
IRAK1	up	down	0.811
ITGA7	down	up	0.826
JUP	down	up	0.856
KDELR1	up	down	0.872
KEAP1	up	down	0.878
KIF11	up	down	0.831
KIF23	up	down	0.804
KIF5A	down	up	0.868
KIF5C	down	up	0.887
KIFAP3	down	up	0.914
KRT19	down	up	0.93
LARS	up	down	0.854
LARS2	up	down	0.827
LCP1	down	up	0.834
LDHA	up	down	0.854
LDHB	up	down	0.917
LEFTY1	down	up	0.824
LIAS	up	down	0.818
LIFR	down	up	0.83
LIG1	up	down	0.808
LIMK1	down	up	0.82
LMNB2	up	down	0.885
LRP5	up	down	0.868
MAD2L1	up	down	0.887
MADD	down	up	0.85
MAP2K2	up	down	0.852
MAP2K4	down	up	0.922
MAP3K12	down	up	0.895
MAP3K2	down	up	0.845
MAP3K3	down	up	0.889
MAPK11	down	up	0.902
MAPT	down	up	0.917
MARCKS	down	up	0.872
MCCC1	up	down	0.861
MCCC2	up	down	0.873
MCM10	up	down	0.859
MCM2	up	down	0.871
MCM3	up	down	0.833
MCM5	up	down	0.854
MDH2	up	down	0.814
MKNK1	down	up	0.888
MLST8	up	down	0.803
MMP15	down	up	0.858
MNAT1	up	down	0.855
MPST	up	down	0.958
MRE11A	up	down	0.8
MSH6	up	down	0.846
MST1R	down	up	0.832
MTAP	up	down	0.895
MTHFD1	up	down	0.924
MTHFD1L	up	down	0.924
MTHFD2	up	down	0.946
MTHFR	down	up	0.893
MTMR3	down	up	0.802
MYCN	up	down	0.979
MYL6	down	up	0.943
MYO1C	down	up	0.831
MYO5A	down	up	0.836
MYO7A	down	up	0.814
MYO9A	down	up	0.85
NAGK	down	up	0.87
NANP	up	down	0.812
NCL	up	down	0.907
NCOA1	down	up	0.877
NCOA7	down	up	0.828
NCOR1	down	up	0.83
NGFR	down	up	0.822
NME2	up	down	0.856
NME2P1	up	down	0.866
NME4	up	down	0.923
NMNAT1	down	up	0.847
NR3C1	down	up	0.835
NRCAM	down	up	0.929
NRG1	down	up	0.853
NTHL1	up	down	0.924
NTRK1	down	up	0.946
PAFAH1B1	down	up	0.893
PAICS	up	down	0.975
PAK3	down	up	0.836
PARK7	down	up	0.905
PARP1	up	down	0.811
PARP16	up	down	0.842
PCCB	up	down	0.878
PDGFRA	up	down	0.839
PDHA1	up	down	0.879
PDK1	up	down	0.869
PDSS1	up	down	0.904
PER3	down	up	0.813
PFAS	up	down	0.874
PFN2	up	down	0.802
PHGDH	up	down	0.974
PIK3CD	down	up	0.914
PIK3R1	down	up	0.826
PINX1	up	down	0.849
PKIA	down	up	0.883
PKIB	down	up	0.866
PKMYT1	up	down	0.806
PLA2G4B	down	up	0.817
PLCB3	down	up	0.8
PLCD4	down	up	0.885
PLCL1	down	up	0.834
PLK1	up	down	0.848
PMM1	down	up	0.804
PMM2	up	down	0.838
PNKP	up	down	0.847
PNMT	down	up	0.829
PNPLA8	down	up	0.942
POLD1	up	down	0.851
POLE2	up	down	0.865
POLG	up	down	0.803
POLH	up	down	0.813
POLQ	up	down	0.833
POLR1B	up	down	0.822
POLR1D	up	down	0.879
POLR1E	up	down	0.888
POLR2F	up	down	0.815
POLR2H	up	down	0.923
POLR2I	up	down	0.902
POLR3D	up	down	0.949
POLR3K	up	down	0.876
PPCS	down	up	0.818
PPID	up	down	0.879
PPP1R12A	down	up	0.804
PPP1R14B	up	down	0.896
PPP1R8	down	up	0.862
PPP2R2A	up	down	0.858
PPP2R5B	down	up	0.903
PPP3CB	down	up	0.891
PPP3CC	down	up	0.857
PRDX2	up	down	0.86
PRDX6	up	down	0.918
PRKACB	down	up	0.814
PRKCB	down	up	0.901
PRKCZ	down	up	0.91
PRKDC	up	down	0.832
PRPS1	up	down	0.814
PRPS1L1	up	down	0.833
PSAT1	up	down	0.933
PSMA3	up	down	0.862
PSMB5	up	down	0.81
PTDSS1	up	down	0.82
PTGDS	down	up	0.822
PTN	down	up	0.876
PTPRA	down	up	0.949
PTTG1	up	down	0.803
PYCR1	up	down	0.932
PYGB	down	up	0.828
QPRT	up	down	0.821
RAC1	down	up	0.839
RAD50	up	down	0.836
RAD51	up	down	0.803
RAN	up	down	0.808
RAP1B	down	up	0.855
RBBP8	up	down	0.852
RDH5	down	up	0.887
RFC1	up	down	0.844
RFC4	up	down	0.87
RGS17	down	up	0.816
RGS3	down	up	0.854
RGS5	down	up	0.913
RGS7	down	up	0.801
RORA	down	up	0.871
RPS6KA6	up	down	0.871
RPS6KC1	down	up	0.83
RRM1	up	down	0.831
RYK	up	down	0.815
SARS2	up	down	0.911
SBDS	down	up	0.851
SCN3A	down	up	0.823
SCN9A	down	up	0.907
SDHB	down	up	0.807
SEPHS1	up	down	0.816
SHC3	up	down	0.809
SHMT2	up	down	0.859
SLC25A5	up	down	0.923
SLC25A6	up	down	0.909
SLC2A6	down	up	0.801
SLC38A2	down	up	0.83
SMARCA1	down	up	0.885
SMARCA5	up	down	0.839
SMARCC1	up	down	0.865
SMC1A	up	down	0.802
SMO	up	down	0.908
SORD	up	down	0.808
SPOCK2	down	up	0.841
SRR	down	up	0.807
ST3GAL1	down	up	0.836
STAT3	down	up	0.831
SYCP2	down	up	0.803
TAF12	down	up	0.87
TAOK2	down	up	0.858
TARS	up	down	0.873
TCF3	up	down	0.917
TCF7	down	up	0.807
TGFBRAP1	up	down	0.802
THRAP3	down	up	0.815
TLN2	down	up	0.907
TMLHE	up	down	0.873
TNF	down	up	0.821
TNFRSF10B	up	down	0.859
TNFRSF21	up	down	0.817
TNFRSF25	down	up	0.898
TP53	up	down	0.919
TPX2	up	down	0.829
TRAF1	down	up	0.828
TRAF7	up	down	0.803
TUBB2A	down	up	0.946
TUBB2B	down	up	0.816
TWIST1	up	down	0.924
TYMS	up	down	0.812
UBB	down	up	0.865
UBC	down	up	0.922
UBD	down	up	0.832
UBE2C	up	down	0.842
UBE2D3	up	down	0.879
UBE2I	up	down	0.81
UBE2J2	down	up	0.82
UBE2S	up	down	0.903
UBE2T	up	down	0.832
UBE2V1	up	down	0.905
UBR2	down	up	0.853
UGDH	up	down	0.852
UROD	down	up	0.851
USP3	up	down	0.859
USP46	up	down	0.804
USP48	down	up	0.904
USP7	up	down	0.867
VARS	up	down	0.93
VDAC1	up	down	0.85
WNT4	down	up	0.844
WRN	up	down	0.841
WWP1	down	up	0.815
XAB2	up	down	0.801
XRCC4	up	down	0.81
XRCC5	up	down	0.867
YARS2	up	down	0.94
YWHAB	down	up	0.849
YWHAQ	down	up	0.841
