# Supplementary material for: Gene expression and molecular pathway activation signatures of MYCN-amplified neuroblastomas
Source: Oncotarget. 2017 Jul 28;8(48):83768–80. doi: 10.18632/oncotarget.19662 (PMC5663553; doi:10.18632/oncotarget.19662)
Supplement: Supplementary file 3 [file oncotarget-08-83768-s003.xlsx]

## Sheet: TARGET data
	MYCN_amp	Non-amplified	auc.value
ATM_Pathway_Apoptosis_and_Senescence	up	down	0.819
ATM_Pathway_Repair_and_Recombination	up	down	0.808
ATM_Pathway_S-phase_progression	up	down	0.836
BRCA1_Pathway_Base_Excission_Repair	up	down	0.83
BRCA1_Pathway_Cell_Cycle_Arrest_DNA_Repair_Genes_p21_WAF_CIP1_14-3-3_GADD45	up	down	0.832
cAMP_Pathway_Cell_Growth	down	up	0.803
cAMP_Pathway_Cell_Survival	down	up	0.839
cAMP_Pathway_Metabolic_Energy	down	up	0.803
Cellular_Apoptosis_Pathway_Depolarization	up	down	0.892
Cellular_Apoptosis_Pathway_Gene_Expression_BAX_BID_BAK_Ras_Noxa_PUMA_APAF1_Survivin_BCL2_via_TP53	up	down	0.862
Chemokine_Pathway	down	up	0.805
Estrogen_Pathway_Anti-Apoptosis	down	up	0.863
GPCR_Pathway_Gene_Expression_via_JUN_NFKB2_ELK1_SRF_FOS_CREB3	down	up	0.812
Growth_Hormone_Signaling_Pathway_Gene_Expression_via_SRF_ELK1_STAT5B_CEBPD_STAT1_STAT3	down	up	0.805
HGF_Pathway_PKC_Pathway	down	up	0.801
IL-10_Pathway_IL-10_Responsive_Genes_Transcription_of_BCLXL_Cyclin-D1_D2_D3_Pim1_c-Myc_and_P19(INK4D)_via_STAT3	down	up	0.806
IL-2_Pathway_Apoptosis_Inhibition	down	up	0.805
Interferon_Pathway_Gene_Expression_via_HIST1H3B_CREB3	up	down	0.808
IP3_Pathway	down	up	0.818
JAK-STAT_Pathway_Gene_Expression_via_MYC	down	up	0.822
MAPK_Signaling_Pathway_Gene_Expression_Apoptosis_Inflammation_Tumorigenesis_via_MYC_HSF1_STAT2	down	up	0.85
Mitochondrial_Apoptosis_Pathway_Depolarization	up	down	0.806
NGF_Pathway_Actin_Polymerization_Neurite_Outgrowth_and_Differentiation	down	up	0.834
NGF_Pathway_Neurite_Outgrowth_and_Differentiation	down	up	0.865
p53_Signaling_Pathway_Inhibition_of_IGF1R_mTOR_Pathways	up	down	0.884
PPAR_Pathway	down	up	0.802
PTEN_Pathway_Neuronal_Survival	down	up	0.805
Ras_Pathway_Cell-Cell_Junctions	down	up	0.81
WNT_Pathway_Cell_Survival	down	up	0.823

## Sheet: MAQC data
	MYCN_amp	Non-amplified	auc.value
ATM_Pathway	up	down	0.814
ATM_Pathway_Apoptosis_and_Senescence	up	down	0.896
ATM_Pathway_Cell_Cycle_Checkpoint_Control	up	down	0.833
ATM_Pathway_DNA_repair	up	down	0.823
ATM_Pathway_NF-kB_Pathway	up	down	0.804
ATM_Pathway_Repair_and_Recombination	up	down	0.854
ATM_Pathway_S-phase_arrest	up	down	0.84
ATM_Pathway_S-phase_progression	up	down	0.851
BRCA1_Pathway	up	down	0.84
BRCA1_Pathway_Base_Excission_Repair	up	down	0.923
BRCA1_Pathway_Cell_Cycle_Arrest_DNA_Repair_Genes_p21_WAF_CIP1_14-3-3_GADD45	up	down	0.927
BRCA1_Pathway_E2_Responsive_Genes	down	up	0.935
BRCA1_Pathway_G1_S_arrest	up	down	0.823
BRCA1_Pathway_Growth_Promoting_Genes_hTert_S100A7	up	down	0.858
BRCA1_Pathway_Homologous_Recombination_Repair	up	down	0.881
BRCA1_Pathway_Mismatch_Repair	up	down	0.87
BRCA1_Pathway_NHEJ_DSB_Repair	up	down	0.895
BRCA1_Pathway_Nucleotide_Excission_Repair	up	down	0.891
BRCA1_Pathway_Transciption_Coupled_Repair	up	down	0.86
cAMP_Pathway	down	up	0.844
cAMP_Pathway_Axonal_Growth	down	up	0.862
cAMP_Pathway_Cell_Growth	down	up	0.832
cAMP_Pathway_Cell_Survival	down	up	0.912
cAMP_Pathway_Chemotaxis	down	up	0.832
cAMP_Pathway_Cytokine_Production	down	up	0.837
cAMP_Pathway_Fatty_Acid_Metabolism	down	up	0.827
cAMP_Pathway_Glycolisis	down	up	0.808
cAMP_Pathway_Metabolic_Energy	down	up	0.815
cAMP_Pathway_Protein_Retention	up	down	0.811
Cellular_Apoptosis_Pathway_Depolarization	up	down	0.855
Cellular_Apoptosis_Pathway_Gene_Expression_BAX_BID_BAK_Ras_Noxa_PUMA_APAF1_Survivin_BCL2_via_TP53	up	down	0.888
Chemokine_Pathway	down	up	0.896
Chemokine_Pathway_Cell_Activation	down	up	0.808
CREB_Pathway	down	up	0.862
EGF_Pathway	down	up	0.817
EGF_Pathway_Gene_Expression_via_FOS_NFKB2_MYC_STAT1_ELK1_STAT3_JUN	down	up	0.88
ErbB_Family_Pathway	down	up	0.856
ErbB_Family_Pathway_Gene_Expression_via_JUN_FOS_ELK1	down	up	0.832
ERK_Signaling_Pathway_EGFR_signaling	up	down	0.826
Erythropoietin_Pathway	down	up	0.838
Estrogen_Pathway_Anti-Apoptosis	down	up	0.832
Glucocorticoid_Receptor_Signaling_Pathway_Cell_Cycle_Arrest	down	up	0.837
GPCR_Pathway	down	up	0.875
GPCR_Pathway_Gene_Expression_via_JUN_NFKB2_ELK1_SRF_FOS_CREB3	down	up	0.856
Growth_Hormone_Signaling_Pathway	down	up	0.847
Growth_Hormone_Signaling_Pathway_Cell_Survival	down	up	0.837
Growth_Hormone_Signaling_Pathway_Gene_Expression_via_SRF_ELK1_STAT5B_CEBPD_STAT1_STAT3	down	up	0.868
Growth_Hormone_Signaling_Pathway_Glucose_Uptake	down	up	0.838
Hedgehog_Signaling_in_Mammals_Pathway	down	up	0.832
Hypoxia_induced_EMT_in_cancer_and_fibrosis_3_copy	up	down	0.815
IGF1R_Signaling_Pathway_Glucose_Uptake	down	up	0.91
IL-10_Pathway	down	up	0.819
IL-10_Pathway_IL-10_Responsive_Genes_Transcription_of_BCLXL_Cyclin-D1_D2_D3_Pim1_c-Myc_and_P19(INK4D)_via_STAT3	down	up	0.832
IL-2_Pathway_Apoptosis_Inhibition	down	up	0.869
Interferon_Pathway_Transciption	down	up	0.802
Interferon_Pathway_Translation	up	down	0.919
IP3_Pathway	down	up	0.931
IP3_Pathway_Gene_Expression_via_CREB3_NFATC2_MEF2D	down	up	0.824
JNK_Pathway	down	up	0.81
MAPK_Signaling_Pathway_Gene_Expression_Apoptosis_Inflammation_Tumorigenesis_via_MYC_HSF1_STAT2	down	up	0.859
Mismatch_Repair_in_Eukaryotes_Pathway	up	down	0.841
Mitochondrial_Apoptosis_Pathway	up	down	0.855
Mitochondrial_Apoptosis_Pathway_Depolarization	up	down	0.895
Mitochondrial_Apoptosis_Pathway_Gene_Expression_via_TP53	up	down	0.906
mTOR_Pathway_Autophagy	up	down	0.818
mTOR_Pathway_Cap-dependent_Translation	up	down	0.931
mTOR_Pathway_Translation_Elongation	up	down	0.895
NGF_Pathway	down	up	0.856
NGF_Pathway_Actin_Polymerization_Neurite_Outgrowth_and_Differentiation	down	up	0.955
NGF_Pathway_Gene_Expression_via_MYC_ELK1_CREB3_NFKB2	down	up	0.843
NGF_Pathway_Neurite_Outgrowth_and_Differentiation	down	up	0.948
NGF_Pathway_Neuronal_Survival	down	up	0.811
p53_Signaling_Pathway_Apoptosis	up	down	0.863
p53_Signaling_Pathway_Breast_Cancer	up	down	0.894
p53_Signaling_Pathway_Inhibition_of_IGF1R_mTOR_Pathways	up	down	0.919
PAK_Pathway_Contractility_Stress_Fibres_and_Focal_Adhesion	down	up	0.871
PPAR_Pathway	down	up	0.83
RANK_Signaling_in_Osteoclasts_Pathway_Inhibition_of_Death	down	up	0.815
Ras_Pathway_CDC42_Pathway	down	up	0.861
Ras_Pathway_Cell-Cell_Junctions	down	up	0.835
Ras_Pathway_Golgi_Trafficking_and_Vesicle_Formation	down	up	0.887
Ras_Pathway_RhoA_Pathway	down	up	0.82
TNF_Signaling_Pathway	down	up	0.849
TRAF_Pathway	down	up	0.815
TRAF_Pathway_Apoptosis	down	up	0.864
TRAF_Pathway_Gene_Expression_via_FOS_JUN	down	up	0.809
WNT_Pathway	down	up	0.892
WNT_Pathway_Cell_Survival	down	up	0.92
WNT_Pathway_Gene_Expression_via_CREB3	down	up	0.893
WNT_Pathway_PKC_Pathway	down	up	0.921
