# Supplementary material for: Gene expression and molecular pathway activation signatures of MYCN-amplified neuroblastomas
Source: Oncotarget. 2017 Jul 28;8(48):83768–80. doi: 10.18632/oncotarget.19662 (PMC5663553; doi:10.18632/oncotarget.19662)
Supplement: Supplementary file 4 [file oncotarget-08-83768-s004.xlsx]

## Sheet: Sheet1
Gene ID	TARGET.auc.value	MAQC.auc.value
CLCN6	0.871	0.901
DHDDS	0.847	0.862
GNB1	0.831	0.893
MTHFR	0.81	0.893
PER3	0.816	0.813
THRAP3	0.819	0.815
ARHGEF11	0.887	0.889
CREB3L4	0.88	0.904
DPYD	0.82	0.83
KIFAP3	0.837	0.914
NTRK1	0.906	0.946
PHGDH	0.933	0.974
RGS5	0.835	0.913
EXO1	0.835	0.92
GABARAP	0.807	0.873
HMGCL	0.815	0.899
PSAT1	0.865	0.933
ANAPC1	0.834	0.855
MSH6	0.809	0.846
MTHFD2	0.93	0.946
MYCN	0.981	0.979
ATIC	0.88	0.956
DTYMK	0.811	0.809
HSPD1	0.865	0.902
PDSS1	0.801	0.904
SCN9A	0.818	0.907
ARHGEF3	0.824	0.854
CACNA2D3	0.854	0.942
CDC25A	0.801	0.825
EIF4B	0.832	0.896
IMPDH2	0.917	0.916
GMPS	0.867	0.973
MCM2	0.807	0.871
GLDC	0.822	0.854
HADH	0.83	0.908
MAD2L1	0.838	0.887
PAICS	0.921	0.975
CCNB1	0.806	0.894
CTNND2	0.867	0.899
TARS	0.808	0.873
ADRB2	0.818	0.895
E2F3	0.868	0.939
GMNN	0.818	0.827
GNB2L1	0.808	0.894
VARS	0.86	0.93
HIST1H1D	0.832	0.835
HMGA1	0.868	0.889
KRT19	0.841	0.93
MCM3	0.821	0.833
MTHFD1L	0.819	0.924
PKIB	0.822	0.866
NRCAM	0.911	0.929
DUSP4	0.836	0.884
GSTK1	0.849	0.825
NRG1	0.87	0.853
POLR3D	0.809	0.949
PTN	0.826	0.876
SMO	0.84	0.908
MTAP	0.837	0.895
POLR1E	0.837	0.888
ST3GAL1	0.807	0.836
CRAT	0.849	0.804
IARS	0.831	0.808
MAP3K3	0.849	0.889
SPOCK2	0.822	0.841
ARNTL	0.821	0.848
CD44	0.91	0.831
MYO7A	0.806	0.814
PLCB3	0.829	0.8
PPP2R5B	0.865	0.903
CD9	0.808	0.895
CHEK1	0.902	0.906
H2AFX	0.854	0.833
BCAT1	0.812	0.803
EIF2S3	0.806	0.858
KIF5A	0.865	0.868
LDHB	0.929	0.917
SHMT2	0.808	0.859
CYP27B1	0.815	0.857
GCH1	0.842	0.87
GNG2	0.838	0.861
MTHFD1	0.817	0.924
MYO5A	0.803	0.836
NME4	0.817	0.923
TLN2	0.877	0.907
UBE2I	0.8	0.81
USP3	0.853	0.859
CDT1	0.896	0.917
GLG1	0.814	0.841
GPT2	0.809	0.868
DUSP3	0.882	0.807
PFAS	0.831	0.874
STAT3	0.854	0.831
PYCR1	0.841	0.932
TP53	0.884	0.919
LMNB2	0.813	0.885
TCF3	0.842	0.917
DHPS	0.82	0.846
PTPRA	0.824	0.949
SARS2	0.814	0.911
AHCY	0.921	0.974
CBS	0.858	0.941
CSE1L	0.802	0.906
BID	0.857	0.926
CHEK2	0.857	0.907
GART	0.803	0.904
SLC25A6	0.861	0.909
DKC1	0.873	0.942
EIF4EBP1	0.803	0.917
