# Supplementary material for: Gene expression and molecular pathway activation signatures of MYCN-amplified neuroblastomas
Source: Oncotarget. 2017 Jul 28;8(48):83768–80. doi: 10.18632/oncotarget.19662 (PMC5663553; doi:10.18632/oncotarget.19662)
Supplement: Supplementary file 5 [file oncotarget-08-83768-s005.xlsx]

## Sheet: DAVID analysis
Annotation Cluster 1	Enrichment Score: 3.400714187435366
Category	Term	Count	%	PValue	Genes	List Total	Pop Hits	Pop Total	Fold Enrichment	Bonferroni	Benjamini	FDR
UP_KEYWORDS	Purine biosynthesis	7	6.481481481481481	4.1836149494927143E-7	ENSG00000163655, ENSG00000178921, ENSG00000178035, ENSG00000138363, ENSG00000128050, ENSG00000100714, ENSG00000159131	106	12	3614	19.888364779874212	9.370860355806254E-5	4.685539949322859E-5	5.340915080309649E-4
GOTERM_BP_DIRECT	GO:0009168~purine ribonucleoside monophosphate biosynthetic process	6	5.555555555555555	7.882702036243676E-6	ENSG00000163655, ENSG00000178921, ENSG00000178035, ENSG00000138363, ENSG00000128050, ENSG00000159131	106	11	3584	18.44253859348199	0.0074840982640617115	0.0074840982640617115	0.01237729474689031
GOTERM_BP_DIRECT	GO:0006189~'de novo' IMP biosynthetic process	4	3.7037037037037033	2.3419340023108064E-4	ENSG00000178921, ENSG00000138363, ENSG00000128050, ENSG00000159131	106	5	3584	27.049056603773582	0.20005511615534033	0.07170355264465067	0.3671156485842264
GOTERM_BP_DIRECT	GO:0009113~purine nucleobase biosynthetic process	3	2.7777777777777777	0.0025022048328943824	ENSG00000163655, ENSG00000128050, ENSG00000159131	106	3	3584	33.81132075471698	0.9081491829724483	0.3282920259632123	3.857694519989052
GOTERM_BP_DIRECT	GO:0006164~purine nucleotide biosynthetic process	4	3.7037037037037033	0.0025240694095224523	ENSG00000178921, ENSG00000178035, ENSG00000138363, ENSG00000100714	106	10	3584	13.524528301886791	0.9100479934711481	0.29111958246701297	3.890780916444203
KEGG_PATHWAY	hsa00230:Purine metabolism	9	8.333333333333332	0.007974691963394637	ENSG00000163655, ENSG00000178921, ENSG00000178035, ENSG00000103202, ENSG00000138363, ENSG00000128050, ENSG00000137054, ENSG00000168495, ENSG00000159131	85	98	2813	3.039255702280913	0.7517102382460371	0.24318146036262167	9.340852122925936
UP_KEYWORDS	Multifunctional enzyme	5	4.62962962962963	0.04027737423815756	ENSG00000065911, ENSG00000138363, ENSG00000128050, ENSG00000100714, ENSG00000159131	106	45	3614	3.7882599580712792	0.9998998515306783	0.5357837278849404	40.834698262948834
Annotation Cluster 2	Enrichment Score: 2.8165866228773044
Category	Term	Count	%	PValue	Genes	List Total	Pop Hits	Pop Total	Fold Enrichment	Bonferroni	Benjamini	FDR
KEGG_PATHWAY	hsa00670:One carbon pool by folate	7	6.481481481481481	2.3929386778194248E-6	ENSG00000182199, ENSG00000120254, ENSG00000065911, ENSG00000138363, ENSG00000177000, ENSG00000100714, ENSG00000159131	85	15	2813	15.44392156862745	4.162851573872306E-4	4.162851573872306E-4	0.002930765182918016
GOTERM_BP_DIRECT	GO:0046655~folic acid metabolic process	5	4.62962962962963	1.2757339551701301E-4	ENSG00000182199, ENSG00000120254, ENSG00000065911, ENSG00000177000, ENSG00000100714	106	10	3584	16.90566037735849	0.11448439722141601	0.0589816140060897	0.20013758346039134
UP_KEYWORDS	One-carbon metabolism	5	4.62962962962963	2.7835003401269963E-4	ENSG00000182199, ENSG00000101444, ENSG00000120254, ENSG00000065911, ENSG00000100714	106	12	3614	14.205974842767295	0.06045455220410079	0.01546888025979154	0.3547686640562264
GOTERM_BP_DIRECT	GO:0006730~one-carbon metabolic process	5	4.62962962962963	2.8735240770927275E-4	ENSG00000182199, ENSG00000101444, ENSG00000120254, ENSG00000065911, ENSG00000100714	106	12	3584	14.088050314465411	0.23958139201865192	0.06617997247852248	0.45027044916946535
GOTERM_BP_DIRECT	GO:0035999~tetrahydrofolate interconversion	4	3.7037037037037033	0.0012295153384988015	ENSG00000182199, ENSG00000120254, ENSG00000177000, ENSG00000100714	106	8	3584	16.90566037735849	0.690392228989306	0.2090257041311978	1.9133244615175848
GOTERM_MF_DIRECT	GO:0004488~methylenetetrahydrofolate dehydrogenase (NADP+) activity	3	2.7777777777777777	0.004830224029298802	ENSG00000120254, ENSG00000065911, ENSG00000100714	105	4	3579	25.564285714285713	0.7996160196288143	0.7996160196288143	6.359016399444739
GOTERM_MF_DIRECT	GO:0004477~methenyltetrahydrofolate cyclohydrolase activity	3	2.7777777777777777	0.004830224029298802	ENSG00000120254, ENSG00000065911, ENSG00000100714	105	4	3579	25.564285714285713	0.7996160196288143	0.7996160196288143	6.359016399444739
GOTERM_MF_DIRECT	GO:0004329~formate-tetrahydrofolate ligase activity	3	2.7777777777777777	0.004830224029298802	ENSG00000120254, ENSG00000065911, ENSG00000100714	105	4	3579	25.564285714285713	0.7996160196288143	0.7996160196288143	6.359016399444739
INTERPRO	IPR000672:Tetrahydrofolate dehydrogenase/cyclohydrolase	3	2.7777777777777777	0.004876614070906032	ENSG00000120254, ENSG00000065911, ENSG00000100714	106	4	3596	25.443396226415096	0.836142988820505	0.836142988820505	6.518976473983951
INTERPRO	IPR020630:Tetrahydrofolate dehydrogenase/cyclohydrolase, catalytic domain	3	2.7777777777777777	0.004876614070906032	ENSG00000120254, ENSG00000065911, ENSG00000100714	106	4	3596	25.443396226415096	0.836142988820505	0.836142988820505	6.518976473983951
INTERPRO	IPR020631:Tetrahydrofolate dehydrogenase/cyclohydrolase, NAD(P)-binding domain	3	2.7777777777777777	0.004876614070906032	ENSG00000120254, ENSG00000065911, ENSG00000100714	106	4	3596	25.443396226415096	0.836142988820505	0.836142988820505	6.518976473983951
GOTERM_BP_DIRECT	GO:0009396~folic acid-containing compound biosynthetic process	3	2.7777777777777777	0.008025021054168531	ENSG00000120254, ENSG00000065911, ENSG00000100714	106	5	3584	20.286792452830188	0.9995374228916605	0.5359995372347178	11.884636235205036
INTERPRO	IPR016040:NAD(P)-binding domain	8	7.4074074074074066	0.009941774820578411	ENSG00000101444, ENSG00000138796, ENSG00000120254, ENSG00000065911, ENSG00000092621, ENSG00000100714, ENSG00000183010, ENSG00000111716	106	83	3596	3.269834053193908	0.9751988183568262	0.8425160908436236	12.871006930365036
GOTERM_BP_DIRECT	GO:0046653~tetrahydrofolate metabolic process	3	2.7777777777777777	0.011808328811276752	ENSG00000182199, ENSG00000120254, ENSG00000065911	106	6	3584	16.90566037735849	0.9999878757942674	0.6426783007199482	17.016362072771564
Annotation Cluster 3	Enrichment Score: 2.0797997760421585
Category	Term	Count	%	PValue	Genes	List Total	Pop Hits	Pop Total	Fold Enrichment	Bonferroni	Benjamini	FDR
GOTERM_CC_DIRECT	GO:0005759~mitochondrial matrix	15	13.88888888888889	1.264022080292151E-4	ENSG00000178445, ENSG00000182199, ENSG00000138796, ENSG00000120254, ENSG00000065911, ENSG00000141510, ENSG00000166123, ENSG00000117305, ENSG00000103202, ENSG00000144381, ENSG00000148459, ENSG00000197448, ENSG00000104835, ENSG00000168393, ENSG00000183010	106	154	3579	3.288716000980152	0.02249691932614506	0.02249691932614506	0.15558439065319618
GOTERM_CC_DIRECT	GO:0005739~mitochondrion	23	21.296296296296298	0.004126494056185179	ENSG00000178445, ENSG00000182199, ENSG00000204394, ENSG00000169100, ENSG00000138796, ENSG00000120254, ENSG00000166123, ENSG00000103202, ENSG00000138363, ENSG00000060982, ENSG00000144381, ENSG00000100714, ENSG00000197448, ENSG00000104835, ENSG00000183010, ENSG00000065911, ENSG00000141510, ENSG00000111012, ENSG00000117305, ENSG00000095321, ENSG00000168393, ENSG00000015475, ENSG00000111716	106	419	3579	1.8534020804250912	0.5249359656791157	0.21971956483007893	4.965783118238976
UP_KEYWORDS	Mitochondrion	16	14.814814814814813	0.0264477830000513	ENSG00000178445, ENSG00000182199, ENSG00000138796, ENSG00000169100, ENSG00000120254, ENSG00000103202, ENSG00000144381, ENSG00000148459, ENSG00000104835, ENSG00000183010, ENSG00000065911, ENSG00000141510, ENSG00000111012, ENSG00000117305, ENSG00000095321, ENSG00000015475	106	302	3614	1.8063226290141197	0.9975312789368451	0.42063533813595344	28.978359755100048
UP_SEQ_FEATURE	transit peptide:Mitochondrion	10	9.25925925925926	0.04265105549505713	ENSG00000178445, ENSG00000182199, ENSG00000138796, ENSG00000120254, ENSG00000065911, ENSG00000111012, ENSG00000117305, ENSG00000103202, ENSG00000144381, ENSG00000104835	105	162	3601	2.1169900058788946	0.999999993640488	0.999999993640488	45.93422988670884
UP_KEYWORDS	Transit peptide	10	9.25925925925926	0.0678181876048525	ENSG00000178445, ENSG00000182199, ENSG00000138796, ENSG00000120254, ENSG00000065911, ENSG00000111012, ENSG00000117305, ENSG00000103202, ENSG00000144381, ENSG00000104835	106	176	3614	1.937178387650086	0.9999998527212614	0.5826963096479366	59.20228484362813
Annotation Cluster 4	Enrichment Score: 1.9111753694023816
Category	Term	Count	%	PValue	Genes	List Total	Pop Hits	Pop Total	Fold Enrichment	Bonferroni	Benjamini	FDR
UP_KEYWORDS	Amino-acid biosynthesis	6	5.555555555555555	1.581735271967462E-4	ENSG00000135069, ENSG00000160200, ENSG00000060982, ENSG00000092621, ENSG00000100714, ENSG00000183010	106	19	3614	10.766633565044687	0.03481324946925912	0.011741745470495779	0.2017412649938488
KEGG_PATHWAY	hsa01230:Biosynthesis of amino acids	7	6.481481481481481	0.004013372265565692	ENSG00000182199, ENSG00000135069, ENSG00000160200, ENSG00000166123, ENSG00000060982, ENSG00000092621, ENSG00000183010	85	52	2813	4.454977375565611	0.503281522748398	0.16048670382638186	4.8060282414226885
GOTERM_BP_DIRECT	GO:0006564~L-serine biosynthetic process	3	2.7777777777777777	0.004908689992606714	ENSG00000182199, ENSG00000135069, ENSG00000092621	106	4	3584	25.358490566037737	0.9908087253708157	0.4435553542976487	7.435986856295706
UP_KEYWORDS	Pyridoxal phosphate	6	5.555555555555555	0.004935231016963429	ENSG00000178445, ENSG00000182199, ENSG00000135069, ENSG00000160200, ENSG00000166123, ENSG00000060982	106	39	3614	5.245283018867925	0.6698567688963224	0.12936163683265767	6.120732999571821
GOTERM_BP_DIRECT	GO:0008652~cellular amino acid biosynthetic process	4	3.7037037037037033	0.007029370806594359	ENSG00000160200, ENSG00000166123, ENSG00000060982, ENSG00000183010	106	14	3584	9.660377358490566	0.9987966502398846	0.5261955914819182	10.485561635656715
KEGG_PATHWAY	hsa00260:Glycine, serine and threonine metabolism	5	4.62962962962963	0.00994379212254601	ENSG00000178445, ENSG00000182199, ENSG00000135069, ENSG00000160200, ENSG00000092621	85	29	2813	5.705882352941177	0.8242828639994073	0.2515967134151075	11.520416991147975
GOTERM_MF_DIRECT	GO:0030170~pyridoxal phosphate binding	5	4.62962962962963	0.011577368479862757	ENSG00000178445, ENSG00000182199, ENSG00000160200, ENSG00000166123, ENSG00000060982	105	31	3579	5.497695852534562	0.9790603221271593	0.8552945133284826	14.616250855673519
INTERPRO	IPR015424:Pyridoxal phosphate-dependent transferase	4	3.7037037037037033	0.034903738209573446	ENSG00000178445, ENSG00000182199, ENSG00000135069, ENSG00000166123	106	25	3596	5.427924528301887	0.9999980450557918	0.987496120226937	38.732084980713836
INTERPRO	IPR015421:Pyridoxal phosphate-dependent transferase, major region, subdomain 1	4	3.7037037037037033	0.034903738209573446	ENSG00000178445, ENSG00000182199, ENSG00000135069, ENSG00000166123	106	25	3596	5.427924528301887	0.9999980450557918	0.987496120226937	38.732084980713836
KEGG_PATHWAY	hsa01200:Carbon metabolism	6	5.555555555555555	0.07449545725909039	ENSG00000178445, ENSG00000182199, ENSG00000135069, ENSG00000166123, ENSG00000177000, ENSG00000092621	85	76	2813	2.6126934984520123	0.9999985878899882	0.7399919146600629	61.25515693986321
UP_KEYWORDS	Aminotransferase	3	2.7777777777777777	0.07701576162402458	ENSG00000135069, ENSG00000166123, ENSG00000060982	106	16	3614	6.392688679245284	0.9999999840220971	0.5578042793346534	64.05323539409838
INTERPRO	IPR015422:Pyridoxal phosphate-dependent transferase, major region, subdomain 2	3	2.7777777777777777	0.13379737549159987	ENSG00000182199, ENSG00000135069, ENSG00000166123	106	22	3596	4.62607204116638	1.0	0.999495635222631	86.20285336762122
Annotation Cluster 5	Enrichment Score: 1.5081236527262034
Category	Term	Count	%	PValue	Genes	List Total	Pop Hits	Pop Total	Fold Enrichment	Bonferroni	Benjamini	FDR
UP_KEYWORDS	Ligase	11	10.185185185185185	0.0018526163136466424	ENSG00000163655, ENSG00000196305, ENSG00000204394, ENSG00000178921, ENSG00000120254, ENSG00000103275, ENSG00000128050, ENSG00000113407, ENSG00000100714, ENSG00000104835, ENSG00000159131	106	117	3614	3.205450733752621	0.33990461696554797	0.06688655054204307	2.339498317852773
GOTERM_BP_DIRECT	GO:0006418~tRNA aminoacylation for protein translation	4	3.7037037037037033	0.04708701159938556	ENSG00000196305, ENSG00000204394, ENSG00000113407, ENSG00000104835	106	28	3584	4.830188679245283	1.0	0.9330501447023751	53.110207418260494
UP_KEYWORDS	Protein biosynthesis	6	5.555555555555555	0.056674840361323364	ENSG00000196305, ENSG00000204394, ENSG00000113407, ENSG00000063046, ENSG00000130741, ENSG00000104835	106	72	3614	2.8411949685534594	0.9999978906066228	0.6068279072456714	52.518977236722684
UP_KEYWORDS	Aminoacyl-tRNA synthetase	4	3.7037037037037033	0.06429953033880831	ENSG00000196305, ENSG00000204394, ENSG00000113407, ENSG00000104835	106	32	3614	4.261792452830189	0.9999996575053183	0.5834323699019157	57.19205848657221
KEGG_PATHWAY	hsa00970:Aminoacyl-tRNA biosynthesis	4	3.7037037037037033	0.09059349560955343	ENSG00000196305, ENSG00000204394, ENSG00000113407, ENSG00000104835	85	36	2813	3.6771241830065358	0.9999999333344046	0.7773475732792838	68.74783119876786
Annotation Cluster 6	Enrichment Score: 1.4130633186842
Category	Term	Count	%	PValue	Genes	List Total	Pop Hits	Pop Total	Fold Enrichment	Bonferroni	Benjamini	FDR
SMART	SM00116:CBS	3	2.7777777777777777	0.027420611008400132	ENSG00000160200, ENSG00000178035, ENSG00000011021	58	10	2137	11.053448275862069	0.8649158347589103	0.8649158347589103	25.128800250847917
UP_KEYWORDS	CBS domain	3	2.7777777777777777	0.045646141263910305	ENSG00000160200, ENSG00000178035, ENSG00000011021	106	12	3614	8.523584905660377	0.9999714955164363	0.5529275205788514	44.92372607540073
INTERPRO	IPR000644:Cystathionine beta-synthase, core	3	2.7777777777777777	0.04606052100750307	ENSG00000160200, ENSG00000178035, ENSG00000011021	106	12	3596	8.481132075471697	0.9999999735330232	0.9872451286038474	47.80876905689927
Annotation Cluster 7	Enrichment Score: 1.3308211521184288
Category	Term	Count	%	PValue	Genes	List Total	Pop Hits	Pop Total	Fold Enrichment	Bonferroni	Benjamini	FDR
INTERPRO	IPR016040:NAD(P)-binding domain	8	7.4074074074074066	0.009941774820578411	ENSG00000101444, ENSG00000138796, ENSG00000120254, ENSG00000065911, ENSG00000092621, ENSG00000100714, ENSG00000183010, ENSG00000111716	106	83	3596	3.269834053193908	0.9751988183568262	0.8425160908436236	12.871006930365036
UP_KEYWORDS	NAD	7	6.481481481481481	0.07169552394279285	ENSG00000101444, ENSG00000138796, ENSG00000178035, ENSG00000065911, ENSG00000095059, ENSG00000092621, ENSG00000111716	106	101	3614	2.3629740332523816	0.9999999421025318	0.5653567107726002	61.3164313670577
GOTERM_MF_DIRECT	GO:0051287~NAD binding	3	2.7777777777777777	0.14275146652032367	ENSG00000101444, ENSG00000092621, ENSG00000111716	105	23	3579	4.445962732919255	1.0	0.9740776496028224	87.63201752158326
Annotation Cluster 8	Enrichment Score: 1.2827043183902544
Category	Term	Count	%	PValue	Genes	List Total	Pop Hits	Pop Total	Fold Enrichment	Bonferroni	Benjamini	FDR
INTERPRO	IPR016040:NAD(P)-binding domain	8	7.4074074074074066	0.009941774820578411	ENSG00000101444, ENSG00000138796, ENSG00000120254, ENSG00000065911, ENSG00000092621, ENSG00000100714, ENSG00000183010, ENSG00000111716	106	83	3596	3.269834053193908	0.9751988183568262	0.8425160908436236	12.871006930365036
GOTERM_BP_DIRECT	GO:0055114~oxidation-reduction process	13	12.037037037037036	0.02263305547968355	ENSG00000178445, ENSG00000160200, ENSG00000120254, ENSG00000092621, ENSG00000100714, ENSG00000197448, ENSG00000188641, ENSG00000183010, ENSG00000178035, ENSG00000065911, ENSG00000111012, ENSG00000177000, ENSG00000111716	106	216	3584	2.0349406009783366	0.9999999996650829	0.8376652706996862	30.196421823326514
UP_KEYWORDS	Oxidoreductase	11	10.185185185185185	0.15358537265424133	ENSG00000178445, ENSG00000138796, ENSG00000178035, ENSG00000065911, ENSG00000111012, ENSG00000177000, ENSG00000092621, ENSG00000100714, ENSG00000188641, ENSG00000183010, ENSG00000111716	106	239	3614	1.5691955474855925	0.9999999999999999	0.7622606499598882	88.10115196383475
UP_KEYWORDS	NADP	5	4.62962962962963	0.21410448280106908	ENSG00000111012, ENSG00000177000, ENSG00000100714, ENSG00000188641, ENSG00000183010	106	82	3614	2.0789231477220436	1.0	0.85448140520965	95.38474368207851
Annotation Cluster 9	Enrichment Score: 1.1523325599885532
Category	Term	Count	%	PValue	Genes	List Total	Pop Hits	Pop Total	Fold Enrichment	Bonferroni	Benjamini	FDR
UP_SEQ_FEATURE	binding site:NAD	4	3.7037037037037033	0.0633781697393164	ENSG00000138796, ENSG00000095059, ENSG00000092621, ENSG00000111716	105	32	3601	4.286904761904762	0.9999999999995132	0.999999302304819	60.298816268991295
UP_KEYWORDS	NAD	7	6.481481481481481	0.07169552394279285	ENSG00000101444, ENSG00000138796, ENSG00000178035, ENSG00000065911, ENSG00000095059, ENSG00000092621, ENSG00000111716	106	101	3614	2.3629740332523816	0.9999999421025318	0.5653567107726002	61.3164313670577
UP_SEQ_FEATURE	nucleotide phosphate-binding region:NAD	5	4.62962962962963	0.07683703251880253	ENSG00000138796, ENSG00000178035, ENSG00000095059, ENSG00000092621, ENSG00000111716	105	56	3601	3.062074829931973	0.9999999999999991	0.9999902610518203	67.63196340684705
Annotation Cluster 10	Enrichment Score: 1.1490464117032424
Category	Term	Count	%	PValue	Genes	List Total	Pop Hits	Pop Total	Fold Enrichment	Bonferroni	Benjamini	FDR
GOTERM_MF_DIRECT	GO:0005524~ATP binding	27	25.0	0.0433642959015027	ENSG00000073111, ENSG00000198909, ENSG00000011021, ENSG00000054118, ENSG00000198400, ENSG00000103202, ENSG00000183765, ENSG00000116062, ENSG00000196305, ENSG00000204394, ENSG00000120254, ENSG00000155980, ENSG00000149554, ENSG00000103275, ENSG00000144381, ENSG00000128050, ENSG00000100714, ENSG00000104835, ENSG00000163655, ENSG00000178921, ENSG00000141510, ENSG00000137474, ENSG00000197535, ENSG0000…	105	644	3579	1.4290594498669031	0.9999995946161032	0.8778655810967074	45.204769869614005
UP_KEYWORDS	ATP-binding	26	24.074074074074073	0.0568677992996899	ENSG00000073111, ENSG00000198909, ENSG00000011021, ENSG00000054118, ENSG00000198400, ENSG00000103202, ENSG00000183765, ENSG00000116062, ENSG00000196305, ENSG00000204394, ENSG00000120254, ENSG00000155980, ENSG00000149554, ENSG00000103275, ENSG00000144381, ENSG00000128050, ENSG00000100714, ENSG00000104835, ENSG00000163655, ENSG00000178921, ENSG00000137474, ENSG00000197535, ENSG00000113407, ENSG0000…	106	630	3614	1.4070679844264748	0.9999979850868387	0.5828581570129449	52.64281868411847
UP_KEYWORDS	Nucleotide-binding	29	26.851851851851855	0.07663184813698966	ENSG00000073111, ENSG00000198909, ENSG00000054118, ENSG00000011021, ENSG00000198400, ENSG00000103202, ENSG00000188641, ENSG00000183765, ENSG00000116062, ENSG00000196305, ENSG00000204394, ENSG00000120254, ENSG00000155980, ENSG00000149554, ENSG00000103275, ENSG00000144381, ENSG00000128050, ENSG00000100714, ENSG00000104835, ENSG00000130741, ENSG00000163655, ENSG00000178921, ENSG00000137474, ENSG0000…	106	743	3614	1.3307346555270576	0.99999998246218	0.5727662972301739	63.86188605387571
UP_SEQ_FEATURE	nucleotide phosphate-binding region:ATP	18	16.666666666666664	0.134093069531221	ENSG00000073111, ENSG00000116062, ENSG00000198909, ENSG00000120254, ENSG00000155980, ENSG00000011021, ENSG00000054118, ENSG00000149554, ENSG00000198400, ENSG00000100714, ENSG00000104835, ENSG00000163655, ENSG00000137474, ENSG00000197535, ENSG00000112118, ENSG00000168393, ENSG00000183765, ENSG00000159131	105	444	3601	1.3903474903474904	1.0	0.9999692739975448	86.88439975521851
Annotation Cluster 11	Enrichment Score: 1.1484127807548214
Category	Term	Count	%	PValue	Genes	List Total	Pop Hits	Pop Total	Fold Enrichment	Bonferroni	Benjamini	FDR
GOTERM_MF_DIRECT	GO:0004725~protein tyrosine phosphatase activity	4	3.7037037037037033	0.03816815415110429	ENSG00000164045, ENSG00000132670, ENSG00000108861, ENSG00000120875	105	26	3579	5.243956043956044	0.9999975513959795	0.883903330892981	41.02531003083445
GOTERM_BP_DIRECT	GO:0035335~peptidyl-tyrosine dephosphorylation	4	3.7037037037037033	0.038966787770803826	ENSG00000164045, ENSG00000132670, ENSG00000108861, ENSG00000120875	106	26	3584	5.201741654571843	1.0	0.9062749348612371	46.42708068289082
UP_KEYWORDS	Protein phosphatase	4	3.7037037037037033	0.05948446180892921	ENSG00000164045, ENSG00000132670, ENSG00000108861, ENSG00000120875	106	31	3614	4.399269628727936	0.9999989186198923	0.576236400865057	54.29306984775349
INTERPRO	IPR000387:Protein-tyrosine/Dual specificity phosphatase	3	2.7777777777777777	0.10468977246578079	ENSG00000132670, ENSG00000108861, ENSG00000120875	106	19	3596	5.356504468718967	1.0	0.9997207183644754	78.23654449179594
INTERPRO	IPR016130:Protein-tyrosine phosphatase, active site	3	2.7777777777777777	0.11418712018813813	ENSG00000132670, ENSG00000108861, ENSG00000120875	106	20	3596	5.088679245283019	1.0	0.9994340786323203	81.21289211361915
UP_SEQ_FEATURE	active site:Phosphocysteine intermediate	3	2.7777777777777777	0.12167535977908958	ENSG00000132670, ENSG00000108861, ENSG00000120875	105	21	3601	4.899319727891156	1.0	0.9999868013729728	83.96623731651155
Annotation Cluster 12	Enrichment Score: 1.0777517043780138
Category	Term	Count	%	PValue	Genes	List Total	Pop Hits	Pop Total	Fold Enrichment	Bonferroni	Benjamini	FDR
GOTERM_CC_DIRECT	GO:0000790~nuclear chromatin	8	7.4074074074074066	0.00895013509965468	ENSG00000116062, ENSG00000188486, ENSG00000071564, ENSG00000168610, ENSG00000141510, ENSG00000140455, ENSG00000168495, ENSG00000124575	106	81	3579	3.3347309573724666	0.8017600410977556	0.27650049253858666	10.482804274320701
GOTERM_BP_DIRECT	GO:0016032~viral process	7	6.481481481481481	0.18855446204250995	ENSG00000116062, ENSG00000171345, ENSG00000188486, ENSG00000168610, ENSG00000141510, ENSG00000103275, ENSG00000144381	106	132	3584	1.7930245854774156	1.0	0.9966173080450207	96.24056625513788
GOTERM_MF_DIRECT	GO:0003684~damaged DNA binding	3	2.7777777777777777	0.34632072481282516	ENSG00000116062, ENSG00000188486, ENSG00000141510	105	42	3579	2.4346938775510205	1.0	0.9983643675684357	99.687672447189
Annotation Cluster 13	Enrichment Score: 1.0581702575505783
Category	Term	Count	%	PValue	Genes	List Total	Pop Hits	Pop Total	Fold Enrichment	Bonferroni	Benjamini	FDR
GOTERM_BP_DIRECT	GO:0000082~G1/S transition of mitotic cell cycle	6	5.555555555555555	0.03185011486447087	ENSG00000073111, ENSG00000164045, ENSG00000060982, ENSG00000112118, ENSG00000187840, ENSG00000167513	106	61	3584	3.3257036807918348	0.9999999999999599	0.8720953275337889	39.84661130524895
GOTERM_BP_DIRECT	GO:0006260~DNA replication	6	5.555555555555555	0.061228570033056935	ENSG00000073111, ENSG00000164045, ENSG00000149554, ENSG00000174371, ENSG00000112118, ENSG00000167513	106	73	3584	2.7790126647712587	1.0	0.9352345776305081	62.92216792172029
BIOCARTA	h_mcmPathway:CDK Regulation of DNA Replication	3	2.7777777777777777	0.07334386284024555	ENSG00000073111, ENSG00000112118, ENSG00000167513	30	16	1019	6.368750000000001	0.9986759061909768	0.8092433491931457	56.09946364322633
UP_KEYWORDS	DNA replication	3	2.7777777777777777	0.4091570800856019	ENSG00000073111, ENSG00000112118, ENSG00000167513	106	48	3614	2.130896226415094	1.0	0.9435768958138787	99.87906736393414
Annotation Cluster 14	Enrichment Score: 1.0111552169833262
Category	Term	Count	%	PValue	Genes	List Total	Pop Hits	Pop Total	Fold Enrichment	Bonferroni	Benjamini	FDR
GOTERM_CC_DIRECT	GO:0005657~replication fork	3	2.7777777777777777	0.011840064799936574	ENSG00000188486, ENSG00000141510, ENSG00000149554	106	6	3579	16.882075471698112	0.8828065145633479	0.30045244160928797	13.645567602977016
UP_SEQ_FEATURE	cross-link:Glycyl lysine isopeptide (Lys-Gly) (interchain with G-Cter in ubiquitin)	5	4.62962962962963	0.18715287688098678	ENSG00000188486, ENSG00000141510, ENSG00000149554, ENSG00000103275, ENSG00000113407	105	78	3601	2.1984126984126986	1.0	0.9998731226204608	94.62566219005775
GOTERM_BP_DIRECT	GO:0006974~cellular response to DNA damage stimulus	4	3.7037037037037033	0.41781474489700243	ENSG00000188486, ENSG00000141510, ENSG00000149554, ENSG00000183765	106	80	3584	1.690566037735849	1.0	0.999928588971804	99.97954430820187
Annotation Cluster 15	Enrichment Score: 1.0067878413331552
Category	Term	Count	%	PValue	Genes	List Total	Pop Hits	Pop Total	Fold Enrichment	Bonferroni	Benjamini	FDR
BIOCARTA	h_g2Pathway:Cell Cycle: G2/M Checkpoint	5	4.62962962962963	0.0015294580926674584	ENSG00000164045, ENSG00000141510, ENSG00000149554, ENSG00000134057, ENSG00000183765	30	19	1019	8.938596491228068	0.12467909821874523	0.12467909821874523	1.6406336967607515
KEGG_PATHWAY	hsa04110:Cell cycle	10	9.25925925925926	0.001902985236203981	ENSG00000073111, ENSG00000164045, ENSG00000141510, ENSG00000149554, ENSG00000153107, ENSG00000134057, ENSG00000112118, ENSG00000164109, ENSG00000112242, ENSG00000183765	85	96	2813	3.447303921568627	0.28210710262742256	0.10459423645267851	2.305941043058679
UP_KEYWORDS	Cell cycle	15	13.88888888888889	0.0020163225203989965	ENSG00000073111, ENSG00000188486, ENSG00000164045, ENSG00000149554, ENSG00000103275, ENSG00000153107, ENSG00000134057, ENSG00000167513, ENSG00000141510, ENSG00000140455, ENSG00000112118, ENSG00000164109, ENSG00000112312, ENSG00000112242, ENSG00000183765	106	204	3614	2.5069367369589344	0.36371722514581384	0.06254587636947528	2.543782836113695
BIOCARTA	h_plk3Pathway:Regulation of cell cycle progression by Plk3	3	2.7777777777777777	0.015038211613538802	ENSG00000141510, ENSG00000149554, ENSG00000183765	30	7	1019	14.557142857142859	0.7323999036985567	0.48269922066418336	15.10553501874432
GOTERM_BP_DIRECT	GO:0090399~replicative senescence	3	2.7777777777777777	0.02675892618820781	ENSG00000141510, ENSG00000149554, ENSG00000183765	106	9	3584	11.270440251572326	0.9999999999940561	0.8630800126407001	34.68268646779896
KEGG_PATHWAY	hsa04115:p53 signaling pathway	5	4.62962962962963	0.03771833386457367	ENSG00000141510, ENSG00000149554, ENSG00000134057, ENSG00000015475, ENSG00000183765	85	43	2813	3.848153214774282	0.9987566746240054	0.5244720060180876	37.556082927346345
UP_KEYWORDS	Mitosis	6	5.555555555555555	0.056674840361323364	ENSG00000164045, ENSG00000103275, ENSG00000153107, ENSG00000134057, ENSG00000164109, ENSG00000183765	106	72	3614	2.8411949685534594	0.9999978906066228	0.6068279072456714	52.518977236722684
BIOCARTA	h_atmPathway:ATM Signaling Pathway	3	2.7777777777777777	0.09030894747607705	ENSG00000141510, ENSG00000149554, ENSG00000183765	30	18	1019	5.6611111111111105	0.9997346791914231	0.8073565432926848	64.04640422264517
BIOCARTA	h_atrbrcaPathway:Role of BRCA1, BRCA2 and ATR in Cancer Susceptibility	3	2.7777777777777777	0.11766475022831047	ENSG00000141510, ENSG00000149554, ENSG00000183765	30	21	1019	4.852380952380952	0.9999813737340771	0.8371875419185426	74.15178813943628
GOTERM_BP_DIRECT	GO:0006977~DNA damage response, signal transduction by p53 class mediator resulting in cell cycle arrest	3	2.7777777777777777	0.1653316356694539	ENSG00000141510, ENSG00000134057, ENSG00000183765	106	25	3584	4.057358490566037	1.0	0.9961346661386912	94.14464781965466
GOTERM_BP_DIRECT	GO:0051301~cell division	6	5.555555555555555	0.20316335678937028	ENSG00000164045, ENSG00000103275, ENSG00000153107, ENSG00000134057, ENSG00000164109, ENSG00000183765	106	107	3584	1.8959619114794568	1.0	0.9966391757865056	97.17364653689866
UP_KEYWORDS	Cell division	6	5.555555555555555	0.23558711096855195	ENSG00000164045, ENSG00000103275, ENSG00000153107, ENSG00000134057, ENSG00000164109, ENSG00000183765	106	114	3614	1.794438927507448	1.0	0.8474908120479572	96.76010975803344
GOTERM_BP_DIRECT	GO:0000086~G2/M transition of mitotic cell cycle	4	3.7037037037037033	0.24854185307111723	ENSG00000164045, ENSG00000149554, ENSG00000134057, ENSG00000183765	106	59	3584	2.292292932523185	1.0	0.9984716572687534	98.87445275727573
GOTERM_BP_DIRECT	GO:1901796~regulation of signal transduction by p53 class mediator	4	3.7037037037037033	0.296709555138551	ENSG00000141510, ENSG00000149554, ENSG00000174371, ENSG00000183765	106	65	3584	2.0806966618287372	1.0	0.9993191834336733	99.60226457353257
GOTERM_BP_DIRECT	GO:0042787~protein ubiquitination involved in ubiquitin-dependent protein catabolic process	3	2.7777777777777777	0.38198174268609886	ENSG00000153107, ENSG00000134057, ENSG00000164109	106	45	3584	2.2540880503144654	1.0	0.9998254311049505	99.94774291332223
KEGG_PATHWAY	hsa04914:Progesterone-mediated oocyte maturation	4	3.7037037037037033	0.38960420353922753	ENSG00000164045, ENSG00000153107, ENSG00000134057, ENSG00000164109	85	75	2813	1.765019607843137	1.0	0.9832645102614629	99.76328280825115
GOTERM_BP_DIRECT	GO:0006974~cellular response to DNA damage stimulus	4	3.7037037037037033	0.41781474489700243	ENSG00000188486, ENSG00000141510, ENSG00000149554, ENSG00000183765	106	80	3584	1.690566037735849	1.0	0.999928588971804	99.97954430820187
GOTERM_BP_DIRECT	GO:0051436~negative regulation of ubiquitin-protein ligase activity involved in mitotic cell cycle	3	2.7777777777777777	0.4337286637632919	ENSG00000153107, ENSG00000134057, ENSG00000164109	106	50	3584	2.0286792452830187	1.0	0.9999257418244285	99.98676249743853
GOTERM_BP_DIRECT	GO:0051437~positive regulation of ubiquitin-protein ligase activity involved in regulation of mitotic cell cycle transition	3	2.7777777777777777	0.443807977211935	ENSG00000153107, ENSG00000134057, ENSG00000164109	106	51	3584	1.9889012208657049	1.0	0.9999348702853736	99.99001547605283
GOTERM_BP_DIRECT	GO:0031145~anaphase-promoting complex-dependent catabolic process	3	2.7777777777777777	0.4734456157949071	ENSG00000153107, ENSG00000134057, ENSG00000164109	106	54	3584	1.878406708595388	1.0	0.9999477227272974	99.99577436484
GOTERM_MF_DIRECT	GO:0019901~protein kinase binding	6	5.555555555555555	0.6270684657752148	ENSG00000164045, ENSG00000168610, ENSG00000141510, ENSG00000108861, ENSG00000134057, ENSG00000183765	105	184	3579	1.1114906832298137	1.0	0.9999875292706086	99.99984609073543
GOTERM_BP_DIRECT	GO:0007067~mitotic nuclear division	3	2.7777777777777777	0.6374078792996638	ENSG00000164045, ENSG00000103275, ENSG00000153107	106	73	3584	1.3895063323856294	1.0	0.9999994589724333	99.9999879314378
