# Supplementary material for: Gene expression and molecular pathway activation signatures of MYCN-amplified neuroblastomas
Source: Oncotarget. 2017 Jul 28;8(48):83768–80. doi: 10.18632/oncotarget.19662 (PMC5663553; doi:10.18632/oncotarget.19662)
Supplement: Supplementary file 6 [file oncotarget-08-83768-s006.xlsx]

## Sheet: Sheet1
Gene symbol	Type
ACTB	Intermediary
ADRB2	Marker
AKT1	Intermediary
ANAPC1	Marker
AR	Intermediary
ARHGEF11	Marker
ARHGEF3	Marker
ARNTL	Marker
CACNA2D3	Marker
CCNB1	Marker
CDC25A	Marker
CHEK1	Marker
CHEK2	Marker
CLCN6	Marker
CREB3L4	Marker
CRK	Intermediary
CSNK1E	Intermediary
DDR1	Intermediary
DUSP3	Marker
DUSP4	Marker
EIF4EBP1	Marker
EPOR	Intermediary
FYN	Intermediary
GNAI1	Intermediary
GNB1	Marker
GNB2L1	Marker
GNG2	Marker
HMGA1	Marker
HRAS	Intermediary
HSPD1	Marker
IHH	Intermediary
ITGAD	Intermediary
ITGB1	Intermediary
ITGB3	Intermediary
MAP3K3	Marker
MAPK14	Intermediary
MAPK3	Intermediary
MYO5A	Marker
MYO7A	Marker
NRG1	Marker
NRP2	Intermediary
NTRK1	Marker
PER3	Marker
PKIB	Marker
PLCB3	Marker
POLR1E	Marker
PPP2R5B	Marker
PRKACB	Intermediary
PTN	Marker
PTPRA	Marker
RAC1	Intermediary
RB1	Intermediary
RGS5	Marker
SCN9A	Marker
SMO	Marker
SPOCK2	Marker
STAT3	Marker
TBP	Intermediary
TLN2	Marker
TLR1	Intermediary
TP53	Marker
UBC	Intermediary
UBE2I	Marker
USP3	Marker
