# Supplementary material for: Gene expression and molecular pathway activation signatures of MYCN-amplified neuroblastomas
Source: Oncotarget. 2017 Jul 28;8(48):83768–80. doi: 10.18632/oncotarget.19662 (PMC5663553; doi:10.18632/oncotarget.19662)
Supplement: Supplementary file 7 [file oncotarget-08-83768-s007.xlsx]

## Sheet: Sheet1
Patient ID	MYCN amplification	Loss of chr. 1p	Loss of chr. 11q	Age at manifestation, months	Sex	Comment
NBPAT1	No	NA	NA	3	M
NBPAT2	No	NA	NA	2	M
NBPAT3	No	No	No	11	F
NBPAT4	No	No	No	1	M
NBPAT5	No	No	Yes	9	F
NBPAT6	No	No	No	52	F
NBPAT7	No	No	No	0	M	Manifestation age of zero denotes congenital condition
NBPAT8	No	No	NA	6	F
NBPAT9	Yes	Yes	NA	20	F
NBPAT10	No	No	No	43	F
NBPAT11	No	NA	NA	1	F
NBPAT12	No	No	No	6	F
NBPAT13	No	Yes	NA	46	F
NBPAT14	No	NA	NA	22	M
NBPAT15	No	No	NA	36	F
NBPAT16	No	No	No	28	F
NBPAT17	No	No	No	180	F
NBPAT18	No	NA	NA	2	M
NBPAT19	No	No	No	2	M
NBPAT20	No	No	No	2	M
NBPAT21	Yes	Yes	No	30	F
NBPAT22	No	No	No	1	M
NBPAT23	No	No	No	8	M
NBPAT24	No	NA	NA	4	M
NBPAT25	No	No	NA	14	M
NBPAT26	No	No	No	0	M	Manifestation age of zero denotes congenital condition
NBPAT27	Yes	Yes	Yes	10	M
NBPAT28	No	Yes	No	6	F
NBPAT29	No	No	No	168	F
NBPAT30	No	No	No	10	M
NBPAT31	No	No	No	3	M
NBPAT32	No	No	No	39	F
NBPAT33	No	NA	NA	0	M	Manifestation age of zero denotes congenital condition
NBPAT34	No	No	No	1	M
NBPAT35	No	Yes	No	0	F
NBPAT36	No	No	No	78	M
NBPAT37	Yes	NA	NA	22	F
NBPAT38	No	No	No	0	M	Manifestation age of zero denotes congenital condition
NBPAT39	Yes	Yes	NA	5	M
NBPAT40	No	No	No	10	F
NBPAT41	No	No	Yes	102	M
