# Supplementary material for: Gene expression and molecular pathway activation signatures of MYCN-amplified neuroblastomas
Source: Oncotarget. 2017 Jul 28;8(48):83768–80. doi: 10.18632/oncotarget.19662 (PMC5663553; doi:10.18632/oncotarget.19662)
Supplement: Supplementary file 8 [file oncotarget-08-83768-s008.xlsx]

## Sheet: Лист1
Annotation Cluster 1	Enrichment Score: 2.355660100235442
Category	Term	Count	%	PValue	Genes	List Total	Pop Hits	Pop Total	Fold Enrichment	Bonferroni	Benjamini	FDR
UP_KEYWORDS	Host-virus interaction	11	17.46031746031746	6.873602721352492E-4	ENSG00000010810, ENSG00000137309, ENSG00000150093, ENSG00000102882, ENSG00000168610, ENSG00000141510, ENSG00000103275, ENSG00000144381, ENSG00000112592, ENSG00000259207, ENSG00000139687	62	179	3614	3.5820868624977478	0.10602569679453211	0.05449785658335604	0.8294396014391414
GOTERM_BP_DIRECT	GO:0016032~viral process	8	12.698412698412698	0.006506857870323536	ENSG00000010810, ENSG00000102882, ENSG00000168610, ENSG00000141510, ENSG00000103275, ENSG00000144381, ENSG00000112592, ENSG00000139687	62	132	3584	3.5034213098729228	0.9987744664582487	0.3805257925552743	9.831732152608375
GOTERM_MF_DIRECT	GO:0008134~transcription factor binding	7	11.11111111111111	0.019163019939230586	ENSG00000137309, ENSG00000168610, ENSG00000141510, ENSG00000169083, ENSG00000103275, ENSG00000112592, ENSG00000139687	61	128	3579	3.2086321721311477	0.9925183331062225	0.5030811389112295	22.262611459581784
Annotation Cluster 2	Enrichment Score: 1.7930103737620653
Category	Term	Count	%	PValue	Genes	List Total	Pop Hits	Pop Total	Fold Enrichment	Bonferroni	Benjamini	FDR
GOTERM_BP_DIRECT	GO:1901796~regulation of signal transduction by p53 class mediator	7	11.11111111111111	7.16276935203374E-4	ENSG00000142208, ENSG00000141510, ENSG00000149554, ENSG00000112592, ENSG00000150991, ENSG00000112062, ENSG00000183765	62	65	3584	6.225310173697269	0.5209163158398764	0.21752501903488286	1.1295188223306774
BIOCARTA	h_g2Pathway:Cell Cycle: G2/M Checkpoint	5	7.936507936507936	0.002233885491310163	ENSG00000164045, ENSG00000141510, ENSG00000149554, ENSG00000134057, ENSG00000183765	33	19	1019	8.125996810207337	0.31473451928785645	0.07280352667947232	2.688823676955543
BIOCARTA	h_rbPathway:RB Tumor Suppressor/Checkpoint Signaling in response to DNA damage	4	6.349206349206349	0.0029102025285881873	ENSG00000164045, ENSG00000141510, ENSG00000149554, ENSG00000139687	33	10	1019	12.351515151515152	0.38892848014574166	0.07881114747751972	3.4896887262071963
GOTERM_BP_DIRECT	GO:0000086~G2/M transition of mitotic cell cycle	6	9.523809523809524	0.002992753063832861	ENSG00000164045, ENSG00000149554, ENSG00000134057, ENSG00000150991, ENSG00000183765, ENSG00000213923	62	59	3584	5.878622197922361	0.9539563671814292	0.22625569560039016	4.640509262429438
KEGG_PATHWAY	hsa04110:Cell cycle	7	11.11111111111111	0.0051981511106950085	ENSG00000164045, ENSG00000141510, ENSG00000149554, ENSG00000153107, ENSG00000134057, ENSG00000139687, ENSG00000183765	49	96	2813	4.186011904761904	0.5790089107234976	0.03401381338814724	6.136286636132371
GOTERM_BP_DIRECT	GO:0006977~DNA damage response, signal transduction by p53 class mediator resulting in cell cycle arrest	4	6.349206349206349	0.00826626468624765	ENSG00000141510, ENSG00000134057, ENSG00000150991, ENSG00000183765	62	25	3584	9.249032258064515	0.9998015029740237	0.41303848737330096	12.33019938065274
GOTERM_BP_DIRECT	GO:0090399~replicative senescence	3	4.761904761904762	0.009499963010910077	ENSG00000141510, ENSG00000149554, ENSG00000183765	62	9	3584	19.268817204301072	0.9999447200696341	0.35955721068863744	14.043278399408399
BIOCARTA	h_plk3Pathway:Regulation of cell cycle progression by Plk3	3	4.761904761904762	0.018190152841098504	ENSG00000141510, ENSG00000149554, ENSG00000183765	33	7	1019	13.233766233766234	0.9550605424496988	0.22781922374441999	20.047454611811556
UP_KEYWORDS	Mitosis	5	7.936507936507936	0.0322000063051116	ENSG00000164045, ENSG00000103275, ENSG00000153107, ENSG00000134057, ENSG00000183765	62	72	3614	4.047939068100359	0.9951799090194405	0.41344934571243286	32.73045276840103
KEGG_PATHWAY	hsa04115:p53 signaling pathway	4	6.349206349206349	0.03571321471520988	ENSG00000141510, ENSG00000149554, ENSG00000134057, ENSG00000183765	49	43	2813	5.340294257237779	0.9976109143559722	0.10960773365339227	35.7174309622732
GOTERM_BP_DIRECT	GO:0006974~cellular response to DNA damage stimulus	5	7.936507936507936	0.045994459829729266	ENSG00000102882, ENSG00000142208, ENSG00000141510, ENSG00000149554, ENSG00000183765	62	80	3584	3.6129032258064515	1.0	0.666804336332083	52.59621181186239
GOTERM_MF_DIRECT	GO:0019901~protein kinase binding	7	11.11111111111111	0.08554090747650334	ENSG00000164045, ENSG00000168610, ENSG00000141510, ENSG00000108861, ENSG00000134057, ENSG00000136238, ENSG00000183765	61	184	3579	2.2320919458303634	0.9999999998505268	0.8013067539215687	68.77229069329903
BIOCARTA	h_atmPathway:ATM Signaling Pathway	3	4.761904761904762	0.10695750644980254	ENSG00000141510, ENSG00000149554, ENSG00000183765	33	18	1019	5.146464646464646	0.9999999950181687	0.5073983189489424	74.80901641686341
BIOCARTA	h_atrbrcaPathway:Role of BRCA1, BRCA2 and ATR in Cancer Susceptibility	3	4.761904761904762	0.1385840849692896	ENSG00000141510, ENSG00000149554, ENSG00000183765	33	21	1019	4.411255411255411	0.9999999999887546	0.5684485095523596	83.76712712163092
BIOCARTA	h_g1Pathway:Cell Cycle: G1/S Check Point	3	4.761904761904762	0.18344380321744455	ENSG00000164045, ENSG00000141510, ENSG00000139687	33	25	1019	3.7054545454545456	0.9999999999999987	0.6348098630037041	91.54108990027369
Annotation Cluster 3	Enrichment Score: 1.739957267993741
Category	Term	Count	%	PValue	Genes	List Total	Pop Hits	Pop Total	Fold Enrichment	Bonferroni	Benjamini	FDR
UP_KEYWORDS	Cell cycle	11	17.46031746031746	0.001884392980453467	ENSG00000127955, ENSG00000102882, ENSG00000164045, ENSG00000141510, ENSG00000149554, ENSG00000140455, ENSG00000103275, ENSG00000153107, ENSG00000134057, ENSG00000139687, ENSG00000183765	62	204	3614	3.1431056293485136	0.26467729466650436	0.09740554991463168	2.258850850955274
BIOCARTA	h_g2Pathway:Cell Cycle: G2/M Checkpoint	5	7.936507936507936	0.002233885491310163	ENSG00000164045, ENSG00000141510, ENSG00000149554, ENSG00000134057, ENSG00000183765	33	19	1019	8.125996810207337	0.31473451928785645	0.07280352667947232	2.688823676955543
KEGG_PATHWAY	hsa04110:Cell cycle	7	11.11111111111111	0.0051981511106950085	ENSG00000164045, ENSG00000141510, ENSG00000149554, ENSG00000153107, ENSG00000134057, ENSG00000139687, ENSG00000183765	49	96	2813	4.186011904761904	0.5790089107234976	0.03401381338814724	6.136286636132371
GOTERM_BP_DIRECT	GO:0051301~cell division	7	11.11111111111111	0.009008659567607477	ENSG00000127955, ENSG00000164045, ENSG00000103275, ENSG00000153107, ENSG00000134057, ENSG00000139687, ENSG00000183765	62	107	3584	3.7817304793488087	0.9999080089198207	0.371670737776743	13.364861017394702
UP_KEYWORDS	Mitosis	5	7.936507936507936	0.0322000063051116	ENSG00000164045, ENSG00000103275, ENSG00000153107, ENSG00000134057, ENSG00000183765	62	72	3614	4.047939068100359	0.9951799090194405	0.41344934571243286	32.73045276840103
UP_KEYWORDS	Cell division	6	9.523809523809524	0.04186726545827277	ENSG00000127955, ENSG00000164045, ENSG00000103275, ENSG00000153107, ENSG00000134057, ENSG00000183765	62	114	3614	3.067911714770798	0.9990616053479366	0.41506638684257013	40.432993348113975
BIOCARTA	h_cellcyclePathway:Cyclins and Cell Cycle Regulation	3	4.761904761904762	0.12781198814902012	ENSG00000164045, ENSG00000134057, ENSG00000139687	33	20	1019	4.631818181818182	0.9999999999081437	0.5492867621109595	81.11247706947347
GOTERM_BP_DIRECT	GO:0007067~mitotic nuclear division	3	4.761904761904762	0.3542405322517849	ENSG00000164045, ENSG00000103275, ENSG00000153107	62	73	3584	2.3756076005302695	1.0	0.9892916101039815	99.90250459556623
Annotation Cluster 4	Enrichment Score: 1.6687852190170986
Category	Term	Count	%	PValue	Genes	List Total	Pop Hits	Pop Total	Fold Enrichment	Bonferroni	Benjamini	FDR
KEGG_PATHWAY	hsa04725:Cholinergic synapse	10	15.873015873015872	1.4119953623223527E-5	ENSG00000010810, ENSG00000127955, ENSG00000102882, ENSG00000142208, ENSG00000142875, ENSG00000078369, ENSG00000149782, ENSG00000143578, ENSG00000186469, ENSG00000174775	49	90	2813	6.378684807256236	0.00234118399335137	0.0011712779426852338	0.017155491756692953
KEGG_PATHWAY	hsa04728:Dopaminergic synapse	10	15.873015873015872	4.958355305292104E-5	ENSG00000127955, ENSG00000133794, ENSG00000142208, ENSG00000142875, ENSG00000078369, ENSG00000149782, ENSG00000143578, ENSG00000186469, ENSG00000068971, ENSG00000112062	49	105	2813	5.467444120505346	0.00819729133527547	0.0016448605059834476	0.06023122255922608
KEGG_PATHWAY	hsa04261:Adrenergic signaling in cardiomyocytes	10	15.873015873015872	8.890131456995389E-5	ENSG00000127955, ENSG00000169252, ENSG00000102882, ENSG00000142208, ENSG00000142875, ENSG00000149782, ENSG00000143578, ENSG00000157445, ENSG00000068971, ENSG00000112062	49	113	2813	5.080368430558064	0.014649904684900683	0.002106103936084791	0.10796848874899956
BIOCARTA	h_biopeptidesPathway:Bioactive Peptide Induced Signaling Pathway	7	11.11111111111111	5.889353636934085E-4	ENSG00000010810, ENSG00000127955, ENSG00000102882, ENSG00000168610, ENSG00000078369, ENSG00000112062, ENSG00000174775	33	36	1019	6.004208754208753	0.09476381946902623	0.09476381946902623	0.7154157079681367
KEGG_PATHWAY	hsa04062:Chemokine signaling pathway	11	17.46031746031746	6.065704371518286E-4	ENSG00000127955, ENSG00000102882, ENSG00000142208, ENSG00000168610, ENSG00000142875, ENSG00000078369, ENSG00000149782, ENSG00000186469, ENSG00000167193, ENSG00000174775, ENSG00000136238	49	177	2813	3.567738959990776	0.0958149542582688	0.007168556932975134	0.734542850273523
BIOCARTA	h_crebPathway:Transcription factor CREB and its extracellular signals	6	9.523809523809524	0.0010935898175483748	ENSG00000102882, ENSG00000142208, ENSG00000142875, ENSG00000112062, ENSG00000174775, ENSG00000136238	33	27	1019	6.8619528619528625	0.16882740464838297	0.05977800800896904	1.3247091600587568
BIOCARTA	h_mPRPathway:How Progesterone Initiates the Oocyte Maturation	6	9.523809523809524	0.00130169145843639	ENSG00000127955, ENSG00000102882, ENSG00000142875, ENSG00000078369, ENSG00000134057, ENSG00000174775	33	28	1019	6.616883116883117	0.19758484682659816	0.05354541301441129	1.5749591969816623
KEGG_PATHWAY	hsa04915:Estrogen signaling pathway	7	11.11111111111111	0.0015869200755513292	ENSG00000127955, ENSG00000102882, ENSG00000142208, ENSG00000142875, ENSG00000149782, ENSG00000143578, ENSG00000174775	49	76	2813	5.287593984962406	0.2317483837061428	0.016342364015387023	1.9112622403269608
KEGG_PATHWAY	hsa04726:Serotonergic synapse	7	11.11111111111111	0.0015869200755513292	ENSG00000127955, ENSG00000102882, ENSG00000142875, ENSG00000078369, ENSG00000149782, ENSG00000186469, ENSG00000174775	49	76	2813	5.287593984962406	0.2317483837061428	0.016342364015387023	1.9112622403269608
KEGG_PATHWAY	hsa04713:Circadian entrainment	7	11.11111111111111	0.0020714778876839224	ENSG00000127955, ENSG00000102882, ENSG00000049246, ENSG00000142875, ENSG00000078369, ENSG00000149782, ENSG00000186469	49	80	2813	5.023214285714285	0.29122842017468875	0.020044730345912365	2.4881399523414394
KEGG_PATHWAY	hsa04723:Retrograde endocannabinoid signaling	7	11.11111111111111	0.0026610190064228385	ENSG00000127955, ENSG00000102882, ENSG00000142875, ENSG00000078369, ENSG00000149782, ENSG00000186469, ENSG00000112062	49	84	2813	4.784013605442176	0.3574546779991429	0.02084248763473462	3.1858038436360148
BIOCARTA	h_sppaPathway:Aspirin Blocks Signaling Pathway Involved in Platelet Activation	5	7.936507936507936	0.003299221962978847	ENSG00000127955, ENSG00000150093, ENSG00000102882, ENSG00000078369, ENSG00000174775	33	21	1019	7.352092352092352	0.42792793679968444	0.07668454376227407	3.9476030293092768
BIOCARTA	h_cxcr4Pathway:CXCR4 Signaling Pathway	5	7.936507936507936	0.005479497708370938	ENSG00000127955, ENSG00000102882, ENSG00000078369, ENSG00000167193, ENSG00000174775	33	24	1019	6.433080808080808	0.6048862270008429	0.10958950328842554	6.477300899366146
BIOCARTA	h_erkPathway:Erk1/Erk2 Mapk Signaling pathway	5	7.936507936507936	0.010960053297448608	ENSG00000150093, ENSG00000102882, ENSG00000168610, ENSG00000078369, ENSG00000174775	33	29	1019	5.3239289446186	0.8447120528561447	0.1699318027445208	12.56854184526659
KEGG_PATHWAY	hsa04360:Axon guidance	6	9.523809523809524	0.011344019130711286	ENSG00000010810, ENSG00000127955, ENSG00000150093, ENSG00000102882, ENSG00000174775, ENSG00000136238	49	81	2813	4.252456538170824	0.849511656279218	0.061177631196098314	12.944683283527269
KEGG_PATHWAY	hsa04912:GnRH signaling pathway	6	9.523809523809524	0.013802454275840589	ENSG00000198909, ENSG00000102882, ENSG00000142875, ENSG00000149782, ENSG00000112062, ENSG00000174775	49	85	2813	4.0523409363745495	0.9004571001157002	0.06752611999917801	15.538867646145416
KEGG_PATHWAY	hsa04916:Melanogenesis	6	9.523809523809524	0.01446930901532385	ENSG00000127955, ENSG00000102882, ENSG00000142875, ENSG00000149782, ENSG00000143578, ENSG00000174775	49	86	2813	4.005220692928334	0.9110296146547142	0.06868745070543647	16.230207638569137
KEGG_PATHWAY	hsa04724:Glutamatergic synapse	6	9.523809523809524	0.017354619837803287	ENSG00000127955, ENSG00000102882, ENSG00000142875, ENSG00000078369, ENSG00000149782, ENSG00000186469	49	90	2813	3.8272108843537413	0.9453145777119117	0.07755415934871224	19.162028588057712
BIOCARTA	h_gpcrPathway:Signaling Pathway from G-Protein Families	5	7.936507936507936	0.019154032811448833	ENSG00000127955, ENSG00000102882, ENSG00000142875, ENSG00000078369, ENSG00000174775	33	34	1019	4.540998217468807	0.961934019226875	0.22230279110966245	20.998859415320283
KEGG_PATHWAY	hsa04024:cAMP signaling pathway	7	11.11111111111111	0.02013432789768356	ENSG00000127955, ENSG00000169252, ENSG00000102882, ENSG00000142208, ENSG00000142875, ENSG00000143578, ENSG00000136238	49	128	2813	3.1395089285714284	0.9658299064572772	0.08293275117298671	21.897195961496053
KEGG_PATHWAY	hsa05034:Alcoholism	6	9.523809523809524	0.02147211543918231	ENSG00000127955, ENSG00000102882, ENSG00000078369, ENSG00000143578, ENSG00000186469, ENSG00000174775	49	95	2813	3.62577873254565	0.9727634435217333	0.08614181708967139	23.18303968097495
KEGG_PATHWAY	hsa04921:Oxytocin signaling pathway	7	11.11111111111111	0.02157578312078574	ENSG00000127955, ENSG00000102882, ENSG00000075624, ENSG00000142875, ENSG00000149782, ENSG00000157445, ENSG00000174775	49	130	2813	3.091208791208791	0.97323827556425	0.08452458632512716	23.28186651432609
BIOCARTA	h_fmlpPathway:fMLP induced chemokine gene expression in HMC-1 cells	5	7.936507936507936	0.023274337448659012	ENSG00000102882, ENSG00000078369, ENSG00000112062, ENSG00000174775, ENSG00000136238	33	36	1019	4.288720538720538	0.9813117276405555	0.2474408267380871	24.94982765031163
KEGG_PATHWAY	hsa04540:Gap junction	5	7.936507936507936	0.03144424543926238	ENSG00000127955, ENSG00000102882, ENSG00000142875, ENSG00000149782, ENSG00000174775	49	71	2813	4.04282839896522	0.9950262050239616	0.10460568877840581	32.17287537569947
BIOCARTA	h_igf1rPathway:Multiple antiapoptotic pathways from IGF-1R signaling lead to BAD phosphorylation	4	6.349206349206349	0.032508303752528625	ENSG00000102882, ENSG00000142208, ENSG00000142875, ENSG00000174775	33	23	1019	5.370223978919631	0.9962469476873679	0.280026117802322	33.15433989755143
KEGG_PATHWAY	hsa04923:Regulation of lipolysis in adipocytes	4	6.349206349206349	0.04010681471944159	ENSG00000127955, ENSG00000169252, ENSG00000142208, ENSG00000142875	49	45	2813	5.102947845804988	0.9988805549003754	0.11823693417170966	39.18726935624617
KEGG_PATHWAY	hsa04022:cGMP-PKG signaling pathway	6	9.523809523809524	0.04556222129249989	ENSG00000127955, ENSG00000169252, ENSG00000102882, ENSG00000142208, ENSG00000149782, ENSG00000143578	49	116	2813	2.9693877551020407	0.999565384572483	0.13129036398150917	43.25627524327861
BIOCARTA	h_nfatPathway:NFAT and Hypertrophy of the heart (Transcription in the broken heart)	5	7.936507936507936	0.04825031344066892	ENSG00000102882, ENSG00000142208, ENSG00000142875, ENSG00000112062, ENSG00000174775	33	45	1019	3.4309764309764312	0.999765391644287	0.3558819846904955	45.2679094374272
KEGG_PATHWAY	hsa04924:Renin secretion	4	6.349206349206349	0.05223315080591847	ENSG00000127955, ENSG00000169252, ENSG00000142875, ENSG00000149782	49	50	2813	4.59265306122449	0.9998643401547127	0.14464131633937372	47.89189667386265
GOTERM_BP_DIRECT	GO:0007188~adenylate cyclase-modulating G-protein coupled receptor signaling pathway	3	4.761904761904762	0.06189059559642919	ENSG00000127955, ENSG00000169252, ENSG00000142875	62	24	3584	7.225806451612903	1.0	0.7451173402229516	63.68177260813634
KEGG_PATHWAY	hsa04730:Long-term depression	4	6.349206349206349	0.0659348658314163	ENSG00000127955, ENSG00000102882, ENSG00000149782, ENSG00000174775	49	55	2813	4.175139146567718	0.9999879049183154	0.1669189824813586	56.3424397612552
UP_KEYWORDS	Transducer	6	9.523809523809524	0.07023039672755815	ENSG00000127955, ENSG00000169252, ENSG00000078369, ENSG00000128602, ENSG00000149782, ENSG00000186469	62	132	3614	2.6495601173020527	0.9999929986620877	0.5025203097688918	58.6072152211515
KEGG_PATHWAY	hsa05142:Chagas disease (American trypanosomiasis)	5	7.936507936507936	0.07670767368680834	ENSG00000127955, ENSG00000102882, ENSG00000142208, ENSG00000149782, ENSG00000112062	49	95	2813	3.021482277121375	0.9999982367596095	0.18439155150047715	62.08206948138621
BIOCARTA	h_bArrestin-srcPathway:Roles of ï¿½-arrestin-dependent Recruitment of Src Kinases in GPCR Signaling	3	4.761904761904762	0.0871914581656074	ENSG00000102882, ENSG00000078369, ENSG00000174775	33	16	1019	5.7897727272727275	0.999999798549416	0.46028220023329547	67.10572127618218
KEGG_PATHWAY	hsa04720:Long-term potentiation	4	6.349206349206349	0.0875934710639307	ENSG00000102882, ENSG00000142875, ENSG00000149782, ENSG00000174775	49	62	2813	3.7037524687294265	0.9999997538092137	0.2005103966200219	67.17098206301824
GOTERM_BP_DIRECT	GO:0007223~Wnt signaling pathway, calcium modulating pathway	3	4.761904761904762	0.0914755074975828	ENSG00000078369, ENSG00000149782, ENSG00000186469	62	30	3584	5.780645161290322	1.0	0.827843377964099	78.14776608312015
GOTERM_CC_DIRECT	GO:0005834~heterotrimeric G-protein complex	3	4.761904761904762	0.10234457734318068	ENSG00000127955, ENSG00000078369, ENSG00000186469	62	32	3579	5.411794354838709	0.9999999959576965	0.6383873394558179	73.51704833550765
GOTERM_BP_DIRECT	GO:0006457~protein folding	3	4.761904761904762	0.10754330589960345	ENSG00000127955, ENSG00000078369, ENSG00000186469	62	33	3584	5.255131964809384	1.0	0.8527409341142758	83.53201627026678
KEGG_PATHWAY	hsa05032:Morphine addiction	4	6.349206349206349	0.11187524194236056	ENSG00000127955, ENSG00000142875, ENSG00000078369, ENSG00000186469	49	69	2813	3.3280094646554272	0.9999999972030792	0.236460981618838	76.34523015950752
KEGG_PATHWAY	hsa04014:Ras signaling pathway	7	11.11111111111111	0.11533022121395427	ENSG00000102882, ENSG00000142208, ENSG00000142875, ENSG00000078369, ENSG00000186469, ENSG00000174775, ENSG00000136238	49	197	2813	2.0398839738941263	0.999999998535539	0.24034348359089364	77.43943004085546
KEGG_PATHWAY	hsa04727:GABAergic synapse	4	6.349206349206349	0.11924951581710214	ENSG00000127955, ENSG00000142875, ENSG00000078369, ENSG00000186469	49	71	2813	3.234262719172176	0.999999999299223	0.24501023436441305	78.62433129516057
GOTERM_BP_DIRECT	GO:0071377~cellular response to glucagon stimulus	3	4.761904761904762	0.12430268930146486	ENSG00000142875, ENSG00000078369, ENSG00000186469	62	36	3584	4.817204301075268	1.0	0.8772013895798518	87.80680310961219
KEGG_PATHWAY	hsa04918:Thyroid hormone synthesis	3	4.761904761904762	0.12463541097546789	ENSG00000142875, ENSG00000149782, ENSG00000143578	49	36	2813	4.784013605442177	0.9999999997468548	0.2522979886968536	80.15957126699811
KEGG_PATHWAY	hsa05030:Cocaine addiction	3	4.761904761904762	0.12463541097546789	ENSG00000127955, ENSG00000142875, ENSG00000143578	49	36	2813	4.784013605442177	0.9999999997468548	0.2522979886968536	80.15957126699811
GOTERM_MF_DIRECT	GO:0004871~signal transducer activity	5	7.936507936507936	0.12540285305016557	ENSG00000127955, ENSG00000168610, ENSG00000078369, ENSG00000149782, ENSG00000186469	61	115	3579	2.55096222380613	0.9999999999999981	0.8479172691603732	82.51714481331874
KEGG_PATHWAY	hsa04750:Inflammatory mediator regulation of TRP channels	4	6.349206349206349	0.12680332867419677	ENSG00000142875, ENSG00000198400, ENSG00000149782, ENSG00000112062	49	73	2813	3.1456527816606092	0.9999999998322726	0.2534707932525495	80.74844356442155
KEGG_PATHWAY	hsa04922:Glucagon signaling pathway	4	6.349206349206349	0.13064503596062377	ENSG00000142208, ENSG00000142875, ENSG00000149782, ENSG00000143578	49	74	2813	3.103143960286817	0.9999999999193276	0.25766653744099355	81.75272914821582
BIOCARTA	h_ccr3Pathway:CCR3 signaling in Eosinophils	3	4.761904761904762	0.14955478557846624	ENSG00000102882, ENSG00000078369, ENSG00000174775	33	22	1019	4.210743801652892	0.999999999998711	0.5749453791412901	86.11480265259428
KEGG_PATHWAY	hsa04971:Gastric acid secretion	3	4.761904761904762	0.16600570756388064	ENSG00000127955, ENSG00000142875, ENSG00000149782	49	43	2813	4.005220692928334	0.9999999999999182	0.30445352018397664	88.98282978808105
GOTERM_MF_DIRECT	GO:0003924~GTPase activity	4	6.349206349206349	0.16960388981313268	ENSG00000127955, ENSG00000078369, ENSG00000174775, ENSG00000136238	61	85	3579	2.7610414657666347	1.0	0.8590280840356201	91.0983354794956
KEGG_PATHWAY	hsa04911:Insulin secretion	3	4.761904761904762	0.2031280697875354	ENSG00000142875, ENSG00000149782, ENSG00000143578	49	49	2813	3.5147855060391504	1.0	0.3421655392586258	93.66431032708395
KEGG_PATHWAY	hsa04530:Tight junction	4	6.349206349206349	0.20595937469343792	ENSG00000127955, ENSG00000075624, ENSG00000142208, ENSG00000174775	49	92	2813	2.49600709849157	1.0	0.3434081070338315	93.93248097742855
KEGG_PATHWAY	hsa04270:Vascular smooth muscle contraction	4	6.349206349206349	0.22848697804438856	ENSG00000102882, ENSG00000142875, ENSG00000132694, ENSG00000149782	49	97	2813	2.36734693877551	1.0	0.3737783800349306	95.72306197583559
KEGG_PATHWAY	hsa04925:Aldosterone synthesis and secretion	3	4.761904761904762	0.273082889833125	ENSG00000142875, ENSG00000149782, ENSG00000143578	49	60	2813	2.870408163265306	1.0	0.42725266988202226	97.92540345954913
Annotation Cluster 5	Enrichment Score: 1.5829020364396793
Category	Term	Count	%	PValue	Genes	List Total	Pop Hits	Pop Total	Fold Enrichment	Bonferroni	Benjamini	FDR
KEGG_PATHWAY	hsa04611:Platelet activation	11	17.46031746031746	1.1295689877659522E-5	ENSG00000010810, ENSG00000127955, ENSG00000150093, ENSG00000102882, ENSG00000075624, ENSG00000142208, ENSG00000142875, ENSG00000259207, ENSG00000149782, ENSG00000171914, ENSG00000112062	49	111	2813	5.689097260525832	0.0018733382174102031	0.0018733382174102031	0.013724277792404038
KEGG_PATHWAY	hsa04071:Sphingolipid signaling pathway	10	15.873015873015872	3.084399600375109E-5	ENSG00000010810, ENSG00000127955, ENSG00000102882, ENSG00000142208, ENSG00000141510, ENSG00000149782, ENSG00000068971, ENSG00000112062, ENSG00000174775, ENSG00000136238	49	99	2813	5.798804370232942	0.0051070965104736965	0.0012792266662300378	0.037471410879741374
KEGG_PATHWAY	hsa05205:Proteoglycans in cancer	12	19.047619047619047	6.488446197553173E-5	ENSG00000150093, ENSG00000102882, ENSG00000075624, ENSG00000142208, ENSG00000168610, ENSG00000142875, ENSG00000141510, ENSG00000259207, ENSG00000128602, ENSG00000112062, ENSG00000174775, ENSG00000136238	49	164	2813	4.20059731209557	0.010713368794980638	0.0017935846233040342	0.07881115560559593
GOTERM_BP_DIRECT	GO:0045944~positive regulation of transcription from RNA polymerase II promoter	17	26.984126984126984	8.274474238635509E-5	ENSG00000169252, ENSG00000157168, ENSG00000163501, ENSG00000169083, ENSG00000143578, ENSG00000068971, ENSG00000137309, ENSG00000133794, ENSG00000102882, ENSG00000142208, ENSG00000168610, ENSG00000141510, ENSG00000128602, ENSG00000150991, ENSG00000139687, ENSG00000112062, ENSG00000174775	62	331	3584	2.9689114121430658	0.08147151877868797	0.08147151877868797	0.13109762046501494
KEGG_PATHWAY	hsa04015:Rap1 signaling pathway	12	19.047619047619047	1.3759645243322823E-4	ENSG00000127955, ENSG00000150093, ENSG00000102882, ENSG00000075624, ENSG00000142208, ENSG00000259207, ENSG00000149782, ENSG00000171914, ENSG00000167193, ENSG00000112062, ENSG00000174775, ENSG00000136238	49	178	2813	3.870213253840862	0.022583666065950192	0.0028512502764770353	0.1670621952915785
KEGG_PATHWAY	hsa05203:Viral carcinogenesis	10	15.873015873015872	2.2046662580569776E-4	ENSG00000102882, ENSG00000168610, ENSG00000142875, ENSG00000141510, ENSG00000149554, ENSG00000112592, ENSG00000143578, ENSG00000139687, ENSG00000174775, ENSG00000136238	49	127	2813	4.520327816165836	0.035939758109092224	0.0040585743830692245	0.2675550710544594
KEGG_PATHWAY	hsa04914:Progesterone-mediated oocyte maturation	8	12.698412698412698	2.2132044610505408E-4	ENSG00000127955, ENSG00000102882, ENSG00000164045, ENSG00000142208, ENSG00000142875, ENSG00000153107, ENSG00000134057, ENSG00000112062	49	75	2813	6.123537414965986	0.03607641888951307	0.0036675839462779747	0.2685899766193045
KEGG_PATHWAY	hsa04010:MAPK signaling pathway	13	20.634920634920633	2.7786994594513725E-4	ENSG00000198909, ENSG00000198400, ENSG00000102882, ENSG00000142208, ENSG00000141510, ENSG00000142875, ENSG00000108861, ENSG00000120875, ENSG00000157445, ENSG00000112062, ENSG00000167193, ENSG00000174775, ENSG00000136238	49	226	2813	3.3022394798627417	0.045084878809597106	0.004185110711654949	0.3371110242257336
KEGG_PATHWAY	hsa04722:Neurotrophin signaling pathway	9	14.285714285714285	3.1432314904092276E-4	ENSG00000198909, ENSG00000102882, ENSG00000142208, ENSG00000141510, ENSG00000198400, ENSG00000167193, ENSG00000112062, ENSG00000174775, ENSG00000136238	49	105	2813	4.920699708454811	0.05084754457848428	0.00433937797167383	0.3812584782489803
GOTERM_BP_DIRECT	GO:0048010~vascular endothelial growth factor receptor signaling pathway	7	11.11111111111111	3.850193488950854E-4	ENSG00000010810, ENSG00000075624, ENSG00000259207, ENSG00000167193, ENSG00000112062, ENSG00000136238, ENSG00000118257	62	58	3584	6.976640711902113	0.32665066457036607	0.17942134110760966	0.6086427070359557
KEGG_PATHWAY	hsa04919:Thyroid hormone signaling pathway	8	12.698412698412698	4.4949554358471755E-4	ENSG00000102882, ENSG00000075624, ENSG00000142208, ENSG00000142875, ENSG00000141510, ENSG00000259207, ENSG00000149782, ENSG00000174775	49	84	2813	5.467444120505345	0.0719160019019296	0.005724554635203605	0.5448053725049418
BIOCARTA	h_biopeptidesPathway:Bioactive Peptide Induced Signaling Pathway	7	11.11111111111111	5.889353636934085E-4	ENSG00000010810, ENSG00000127955, ENSG00000102882, ENSG00000168610, ENSG00000078369, ENSG00000112062, ENSG00000174775	33	36	1019	6.004208754208753	0.09476381946902623	0.09476381946902623	0.7154157079681367
GOTERM_BP_DIRECT	GO:1901796~regulation of signal transduction by p53 class mediator	7	11.11111111111111	7.16276935203374E-4	ENSG00000142208, ENSG00000141510, ENSG00000149554, ENSG00000112592, ENSG00000150991, ENSG00000112062, ENSG00000183765	62	65	3584	6.225310173697269	0.5209163158398764	0.21752501903488286	1.1295188223306774
BIOCARTA	h_edg1Pathway:Phospholipids as signalling intermediaries	6	9.523809523809524	7.528522292911418E-4	ENSG00000127955, ENSG00000102882, ENSG00000142208, ENSG00000078369, ENSG00000259207, ENSG00000136238	33	25	1019	7.410909090909091	0.11951284923045613	0.061657231727369366	0.9136980208307666
KEGG_PATHWAY	hsa05131:Shigellosis	6	9.523809523809524	9.48662647120708E-4	ENSG00000150093, ENSG00000102882, ENSG00000075624, ENSG00000167193, ENSG00000112062, ENSG00000136238	49	46	2813	7.488021295474711	0.1457682427053547	0.010448546928388258	1.14662164815158
GOTERM_BP_DIRECT	GO:0007411~axon guidance	7	11.11111111111111	0.0010643271131512478	ENSG00000010810, ENSG00000102882, ENSG00000132670, ENSG00000198400, ENSG00000174775, ENSG00000136238, ENSG00000118257	62	70	3584	5.780645161290322	0.6650071353951343	0.1964607204322476	1.6740439400644402
BIOCARTA	h_crebPathway:Transcription factor CREB and its extracellular signals	6	9.523809523809524	0.0010935898175483748	ENSG00000102882, ENSG00000142208, ENSG00000142875, ENSG00000112062, ENSG00000174775, ENSG00000136238	33	27	1019	6.8619528619528625	0.16882740464838297	0.05977800800896904	1.3247091600587568
GOTERM_BP_DIRECT	GO:0001934~positive regulation of protein phosphorylation	7	11.11111111111111	0.001147319482617104	ENSG00000102882, ENSG00000142208, ENSG00000198400, ENSG00000259207, ENSG00000174775, ENSG00000136238, ENSG00000183765	62	71	3584	5.69922762380736	0.6924056986589249	0.17839504923092353	1.8034701210560056
KEGG_PATHWAY	hsa04915:Estrogen signaling pathway	7	11.11111111111111	0.0015869200755513292	ENSG00000127955, ENSG00000102882, ENSG00000142208, ENSG00000142875, ENSG00000149782, ENSG00000143578, ENSG00000174775	49	76	2813	5.287593984962406	0.2317483837061428	0.016342364015387023	1.9112622403269608
GOTERM_BP_DIRECT	GO:0010629~negative regulation of gene expression	6	9.523809523809524	0.002017545182464055	ENSG00000010810, ENSG00000142208, ENSG00000128602, ENSG00000134057, ENSG00000139687, ENSG00000174775	62	54	3584	6.422939068100358	0.8743320180617943	0.2058293205585886	3.151005156340536
KEGG_PATHWAY	hsa05215:Prostate cancer	7	11.11111111111111	0.0020714778876839224	ENSG00000102882, ENSG00000142208, ENSG00000141510, ENSG00000169083, ENSG00000143578, ENSG00000139687, ENSG00000174775	49	80	2813	5.023214285714285	0.29122842017468875	0.020044730345912365	2.4881399523414394
KEGG_PATHWAY	hsa04151:PI3K-Akt signaling pathway	13	20.634920634920633	0.002479165929785411	ENSG00000150093, ENSG00000078369, ENSG00000143578, ENSG00000186469, ENSG00000068971, ENSG00000187840, ENSG00000187266, ENSG00000102882, ENSG00000142208, ENSG00000141510, ENSG00000259207, ENSG00000174775, ENSG00000136238	49	288	2813	2.591340702947846	0.3377105142332645	0.022631777707036282	2.971088763115559
GOTERM_BP_DIRECT	GO:0030168~platelet activation	7	11.11111111111111	0.0025808258882371662	ENSG00000010810, ENSG00000102882, ENSG00000142208, ENSG00000078369, ENSG00000259207, ENSG00000186469, ENSG00000136238	62	83	3584	4.87524290711232	0.9296262062803572	0.2330958350550265	4.013981360681451
KEGG_PATHWAY	hsa04510:Focal adhesion	10	15.873015873015872	0.0025923386885300602	ENSG00000010810, ENSG00000150093, ENSG00000102882, ENSG00000075624, ENSG00000142208, ENSG00000259207, ENSG00000171914, ENSG00000167193, ENSG00000174775, ENSG00000136238	49	178	2813	3.2251777115340516	0.35006762917528167	0.02242304256614136	3.1047638519947074
BIOCARTA	h_sppaPathway:Aspirin Blocks Signaling Pathway Involved in Platelet Activation	5	7.936507936507936	0.003299221962978847	ENSG00000127955, ENSG00000150093, ENSG00000102882, ENSG00000078369, ENSG00000174775	33	21	1019	7.352092352092352	0.42792793679968444	0.07668454376227407	3.9476030293092768
GOTERM_CC_DIRECT	GO:0043234~protein complex	9	14.285714285714285	0.0041358378332950405	ENSG00000102882, ENSG00000075624, ENSG00000142208, ENSG00000141510, ENSG00000169083, ENSG00000198400, ENSG00000144381, ENSG00000149782, ENSG00000187840	62	154	3579	3.3735860913280273	0.5237679853168166	0.16928003744740194	4.972252141522104
KEGG_PATHWAY	hsa04664:Fc epsilon RI signaling pathway	6	9.523809523809524	0.0044842116825689875	ENSG00000010810, ENSG00000102882, ENSG00000142208, ENSG00000112062, ENSG00000174775, ENSG00000136238	49	65	2813	5.299215070643642	0.5257653901870641	0.03334295537391929	5.314488625699787
KEGG_PATHWAY	hsa05212:Pancreatic cancer	6	9.523809523809524	0.0044842116825689875	ENSG00000102882, ENSG00000142208, ENSG00000168610, ENSG00000141510, ENSG00000139687, ENSG00000136238	49	65	2813	5.299215070643642	0.5257653901870641	0.03334295537391929	5.314488625699787
KEGG_PATHWAY	hsa04068:FoxO signaling pathway	7	11.11111111111111	0.004684829456535259	ENSG00000102882, ENSG00000142208, ENSG00000168610, ENSG00000134057, ENSG00000112062, ENSG00000174775, ENSG00000213923	49	94	2813	4.275075987841945	0.5413688800719716	0.03332380799585011	5.5460792519425155
KEGG_PATHWAY	hsa05220:Chronic myeloid leukemia	6	9.523809523809524	0.005110947922140556	ENSG00000102882, ENSG00000142208, ENSG00000141510, ENSG00000167193, ENSG00000139687, ENSG00000174775	49	67	2813	5.141029546146816	0.5728383984384103	0.03482067893956786	6.036261334905735
GOTERM_BP_DIRECT	GO:0051146~striated muscle cell differentiation	3	4.761904761904762	0.00566456029514755	ENSG00000142208, ENSG00000112062, ENSG00000139687	62	7	3584	24.774193548387096	0.9970737768380126	0.36158868959613055	8.61214659721522
KEGG_PATHWAY	hsa05216:Thyroid cancer	4	6.349206349206349	0.007339480469239469	ENSG00000102882, ENSG00000141510, ENSG00000198400, ENSG00000174775	49	24	2813	9.568027210884352	0.7056090984254815	0.04273316305826802	8.562021832103772
BIOCARTA	h_raccycdPathway:Influence of Ras and Rho proteins on G1 to S Transition	5	7.936507936507936	0.007374075318240792	ENSG00000102882, ENSG00000142208, ENSG00000139687, ENSG00000174775, ENSG00000136238	33	26	1019	5.938228438228439	0.7137347064739787	0.12975614275982172	8.625695570673653
GOTERM_BP_DIRECT	GO:0006975~DNA damage induced protein phosphorylation	3	4.761904761904762	0.007470304366341121	ENSG00000102882, ENSG00000149554, ENSG00000183765	62	8	3584	21.67741935483871	0.9995475359289651	0.4015347474720701	11.208030678295433
GOTERM_BP_DIRECT	GO:0048013~ephrin receptor signaling pathway	6	9.523809523809524	0.008383084142237675	ENSG00000010810, ENSG00000075624, ENSG00000198400, ENSG00000167193, ENSG00000174775, ENSG00000136238	62	75	3584	4.6245161290322585	0.9998241215008158	0.3986460585281686	12.493772331709874
GOTERM_BP_DIRECT	GO:0007265~Ras protein signal transduction	5	7.936507936507936	0.00845133936676343	ENSG00000141510, ENSG00000078369, ENSG00000112062, ENSG00000139687, ENSG00000174775	62	48	3584	6.021505376344086	0.9998361256040188	0.38383778665545976	12.589212281562768
KEGG_PATHWAY	hsa05223:Non-small cell lung cancer	5	7.936507936507936	0.009670198432197673	ENSG00000102882, ENSG00000142208, ENSG00000141510, ENSG00000139687, ENSG00000174775	49	50	2813	5.740816326530613	0.8007240835797574	0.05410426015373182	11.136815436735025
KEGG_PATHWAY	hsa05221:Acute myeloid leukemia	5	7.936507936507936	0.009670198432197673	ENSG00000102882, ENSG00000142208, ENSG00000168610, ENSG00000187840, ENSG00000174775	49	50	2813	5.740816326530613	0.8007240835797574	0.05410426015373182	11.136815436735025
GOTERM_BP_DIRECT	GO:0006928~movement of cell or subcellular component	5	7.936507936507936	0.009753528338702125	ENSG00000075624, ENSG00000168610, ENSG00000132694, ENSG00000112062, ENSG00000136238	62	50	3584	5.780645161290322	0.9999575015738905	0.35445093832380925	14.391464142630028
BIOCARTA	h_erkPathway:Erk1/Erk2 Mapk Signaling pathway	5	7.936507936507936	0.010960053297448608	ENSG00000150093, ENSG00000102882, ENSG00000168610, ENSG00000078369, ENSG00000174775	33	29	1019	5.3239289446186	0.8447120528561447	0.1699318027445208	12.56854184526659
KEGG_PATHWAY	hsa04360:Axon guidance	6	9.523809523809524	0.011344019130711286	ENSG00000010810, ENSG00000127955, ENSG00000150093, ENSG00000102882, ENSG00000174775, ENSG00000136238	49	81	2813	4.252456538170824	0.849511656279218	0.061177631196098314	12.944683283527269
KEGG_PATHWAY	hsa04012:ErbB signaling pathway	6	9.523809523809524	0.011927898062953782	ENSG00000102882, ENSG00000157168, ENSG00000142208, ENSG00000187840, ENSG00000167193, ENSG00000174775	49	82	2813	4.20059731209557	0.863568774502444	0.06223505768814164	13.567338308920906
KEGG_PATHWAY	hsa05230:Central carbon metabolism in cancer	5	7.936507936507936	0.013457318667739436	ENSG00000102882, ENSG00000142208, ENSG00000141510, ENSG00000198400, ENSG00000174775	49	55	2813	5.2189239332096475	0.8945040146815184	0.06787077865444613	15.17900695349529
KEGG_PATHWAY	hsa04912:GnRH signaling pathway	6	9.523809523809524	0.013802454275840589	ENSG00000198909, ENSG00000102882, ENSG00000142875, ENSG00000149782, ENSG00000112062, ENSG00000174775	49	85	2813	4.0523409363745495	0.9004571001157002	0.06752611999917801	15.538867646145416
BIOCARTA	h_erk5Pathway:Role of Erk5 in Neuronal Survival	4	6.349206349206349	0.014188950311752921	ENSG00000102882, ENSG00000142208, ENSG00000198400, ENSG00000174775	33	17	1019	7.26559714795009	0.9106422523984432	0.19712417179635866	15.984508392458407
BIOCARTA	h_hcmvPathway:Human Cytomegalovirus and Map Kinase Pathways	4	6.349206349206349	0.014188950311752921	ENSG00000102882, ENSG00000142208, ENSG00000112062, ENSG00000139687	33	17	1019	7.26559714795009	0.9106422523984432	0.19712417179635866	15.984508392458407
GOTERM_BP_DIRECT	GO:0038096~Fc-gamma receptor signaling pathway involved in phagocytosis	5	7.936507936507936	0.016246625031912418	ENSG00000010810, ENSG00000102882, ENSG00000075624, ENSG00000167193, ENSG00000136238	62	58	3584	4.9833147942157945	0.9999999505503002	0.48976934662774174	22.870069034398156
GOTERM_BP_DIRECT	GO:0071380~cellular response to prostaglandin E stimulus	3	4.761904761904762	0.01685449520774069	ENSG00000142208, ENSG00000078369, ENSG00000186469	62	12	3584	14.451612903225806	0.999999973789314	0.48902104376805533	23.622171370957002
KEGG_PATHWAY	hsa04370:VEGF signaling pathway	5	7.936507936507936	0.017088109107143465	ENSG00000102882, ENSG00000142208, ENSG00000112062, ENSG00000174775, ENSG00000136238	49	59	2813	4.865098581805603	0.9427966084318358	0.07849485337325213	18.895223441916052
KEGG_PATHWAY	hsa05211:Renal cell carcinoma	5	7.936507936507936	0.017088109107143465	ENSG00000102882, ENSG00000142208, ENSG00000167193, ENSG00000174775, ENSG00000136238	49	59	2813	4.865098581805603	0.9427966084318358	0.07849485337325213	18.895223441916052
KEGG_PATHWAY	hsa05161:Hepatitis B	7	11.11111111111111	0.01809876283256626	ENSG00000102882, ENSG00000142208, ENSG00000168610, ENSG00000141510, ENSG00000143578, ENSG00000139687, ENSG00000174775	49	125	2813	3.214857142857143	0.9517768029243223	0.07867612757464382	19.902735240590598
KEGG_PATHWAY	hsa05214:Glioma	5	7.936507936507936	0.019113402146980294	ENSG00000102882, ENSG00000142208, ENSG00000141510, ENSG00000139687, ENSG00000174775	49	61	2813	4.705587152893944	0.959381777642501	0.0808478816592535	20.902654895105787
KEGG_PATHWAY	hsa04917:Prolactin signaling pathway	5	7.936507936507936	0.022421905378095578	ENSG00000102882, ENSG00000142208, ENSG00000168610, ENSG00000112062, ENSG00000174775	49	64	2813	4.485012755102041	0.9768184433281072	0.08572925424566702	24.084126588030365
BIOCARTA	h_fmlpPathway:fMLP induced chemokine gene expression in HMC-1 cells	5	7.936507936507936	0.023274337448659012	ENSG00000102882, ENSG00000078369, ENSG00000112062, ENSG00000174775, ENSG00000136238	33	36	1019	4.288720538720538	0.9813117276405555	0.2474408267380871	24.94982765031163
BIOCARTA	h_metPathway:Signaling of Hepatocyte Growth Factor Receptor	5	7.936507936507936	0.023274337448659012	ENSG00000150093, ENSG00000102882, ENSG00000168610, ENSG00000167193, ENSG00000174775	33	36	1019	4.288720538720538	0.9813117276405555	0.2474408267380871	24.94982765031163
KEGG_PATHWAY	hsa05219:Bladder cancer	4	6.349206349206349	0.024138508739426637	ENSG00000102882, ENSG00000141510, ENSG00000139687, ENSG00000174775	49	37	2813	6.206287920573634	0.9826843831589583	0.09001666046261658	25.68813923824248
GOTERM_BP_DIRECT	GO:0035556~intracellular signal transduction	8	12.698412698412698	0.025370476886109092	ENSG00000010810, ENSG00000198909, ENSG00000157168, ENSG00000142208, ENSG00000163947, ENSG00000149782, ENSG00000112062, ENSG00000136238	62	172	3584	2.6886721680420105	0.9999999999965468	0.5731596044419822	33.462022748905994
BIOCARTA	h_eif4Pathway:Regulation of eIF4e and p70 S6 Kinase	4	6.349206349206349	0.02547706835747354	ENSG00000102882, ENSG00000142208, ENSG00000187840, ENSG00000112062	33	21	1019	5.881673881673882	0.9872397656490537	0.25230597512240327	26.986824084803917
GOTERM_BP_DIRECT	GO:0014066~regulation of phosphatidylinositol 3-kinase signaling	5	7.936507936507936	0.026217234348283918	ENSG00000010810, ENSG00000102882, ENSG00000157168, ENSG00000142208, ENSG00000068971	62	67	3584	4.31391429947039	0.9999999999985857	0.5625523697840621	34.37258645443634
KEGG_PATHWAY	hsa04380:Osteoclast differentiation	6	9.523809523809524	0.027203142420683	ENSG00000010810, ENSG00000102882, ENSG00000142208, ENSG00000259207, ENSG00000112062, ENSG00000136238	49	101	2813	3.4103859365528386	0.9897274467958306	0.0988213946289398	28.47466310738238
BIOCARTA	h_ecmPathway:Erk and PI-3 Kinase Are Necessary for Collagen Binding in Corneal Epithelia	4	6.349206349206349	0.028877078876826598	ENSG00000010810, ENSG00000150093, ENSG00000102882, ENSG00000174775	33	22	1019	5.6143250688705235	0.9929312828273348	0.26618972623018766	30.03157990541352
BIOCARTA	h_rasPathway:Ras Signaling Pathway	4	6.349206349206349	0.028877078876826598	ENSG00000102882, ENSG00000142208, ENSG00000174775, ENSG00000136238	33	22	1019	5.6143250688705235	0.9929312828273348	0.26618972623018766	30.03157990541352
BIOCARTA	h_tffPathway:Trefoil Factors Initiate Mucosal Healing	4	6.349206349206349	0.028877078876826598	ENSG00000150093, ENSG00000102882, ENSG00000142208, ENSG00000174775	33	22	1019	5.6143250688705235	0.9929312828273348	0.26618972623018766	30.03157990541352
KEGG_PATHWAY	hsa04810:Regulation of actin cytoskeleton	8	12.698412698412698	0.03003625137542347	ENSG00000150093, ENSG00000102882, ENSG00000075624, ENSG00000156886, ENSG00000259207, ENSG00000167193, ENSG00000174775, ENSG00000136238	49	179	2813	2.5657279671645195	0.9936698566820779	0.10421323364151491	30.96504295733471
KEGG_PATHWAY	hsa05145:Toxoplasmosis	6	9.523809523809524	0.030405353116933057	ENSG00000127955, ENSG00000150093, ENSG00000102882, ENSG00000142208, ENSG00000168610, ENSG00000112062	49	104	2813	3.312009419152276	0.9940574244756295	0.10331942882660916	31.28356723936083
KEGG_PATHWAY	hsa05160:Hepatitis C	6	9.523809523809524	0.030405353116933057	ENSG00000102882, ENSG00000142208, ENSG00000168610, ENSG00000141510, ENSG00000112062, ENSG00000174775	49	104	2813	3.312009419152276	0.9940574244756295	0.10331942882660916	31.28356723936083
KEGG_PATHWAY	hsa05218:Melanoma	5	7.936507936507936	0.03144424543926238	ENSG00000102882, ENSG00000142208, ENSG00000141510, ENSG00000139687, ENSG00000174775	49	71	2813	4.04282839896522	0.9950262050239616	0.10460568877840581	32.17287537569947
KEGG_PATHWAY	hsa05169:Epstein-Barr virus infection	7	11.11111111111111	0.031723436074387254	ENSG00000142208, ENSG00000168610, ENSG00000142875, ENSG00000141510, ENSG00000112592, ENSG00000112062, ENSG00000139687	49	142	2813	2.829979879275654	0.9952586307430243	0.10346042507890019	32.41005963811651
BIOCARTA	h_igf1rPathway:Multiple antiapoptotic pathways from IGF-1R signaling lead to BAD phosphorylation	4	6.349206349206349	0.032508303752528625	ENSG00000102882, ENSG00000142208, ENSG00000142875, ENSG00000174775	33	23	1019	5.370223978919631	0.9962469476873679	0.280026117802322	33.15433989755143
KEGG_PATHWAY	hsa05231:Choline metabolism in cancer	5	7.936507936507936	0.03436477139377165	ENSG00000102882, ENSG00000142208, ENSG00000187840, ENSG00000174775, ENSG00000136238	49	73	2813	3.9320659770757618	0.9969871685238632	0.1075823848131433	34.61662035524918
UP_KEYWORDS	Serine/threonine-protein kinase	8	12.698412698412698	0.03541374099277805	ENSG00000198909, ENSG00000102882, ENSG00000142208, ENSG00000142875, ENSG00000149554, ENSG00000112062, ENSG00000183765, ENSG00000213923	62	186	3614	2.5071106486298995	0.9971971842050196	0.38722710555580786	35.38691558033381
GOTERM_BP_DIRECT	GO:0000077~DNA damage checkpoint	3	4.761904761904762	0.03660388640356819	ENSG00000149554, ENSG00000112062, ENSG00000183765	62	18	3584	9.634408602150536	1.0	0.6349890919805239	44.63272800194093
KEGG_PATHWAY	hsa04910:Insulin signaling pathway	6	9.523809523809524	0.038782577240141274	ENSG00000102882, ENSG00000142208, ENSG00000142875, ENSG00000187840, ENSG00000167193, ENSG00000174775	49	111	2813	3.1031439602868174	0.9985926851793573	0.1165213446015747	38.1599990519353
GOTERM_BP_DIRECT	GO:0018105~peptidyl-serine phosphorylation	5	7.936507936507936	0.039216592669783376	ENSG00000102882, ENSG00000142208, ENSG00000112062, ENSG00000183765, ENSG00000213923	62	76	3584	3.803056027164686	1.0	0.641978123813457	46.96583414955033
GOTERM_BP_DIRECT	GO:0010628~positive regulation of gene expression	6	9.523809523809524	0.041782817362625235	ENSG00000168610, ENSG00000141510, ENSG00000169083, ENSG00000128602, ENSG00000112062, ENSG00000174775	62	113	3584	3.069369112189552	1.0	0.6478322769382594	49.16750406974922
GOTERM_BP_DIRECT	GO:0006974~cellular response to DNA damage stimulus	5	7.936507936507936	0.045994459829729266	ENSG00000102882, ENSG00000142208, ENSG00000141510, ENSG00000149554, ENSG00000183765	62	80	3584	3.6129032258064515	1.0	0.666804336332083	52.59621181186239
BIOCARTA	h_nfatPathway:NFAT and Hypertrophy of the heart (Transcription in the broken heart)	5	7.936507936507936	0.04825031344066892	ENSG00000102882, ENSG00000142208, ENSG00000142875, ENSG00000112062, ENSG00000174775	33	45	1019	3.4309764309764312	0.999765391644287	0.3558819846904955	45.2679094374272
BIOCARTA	h_pmlPathway:Regulation of transcriptional activity by PML	3	4.761904761904762	0.05183111774420209	ENSG00000141510, ENSG00000139687, ENSG00000174775	33	12	1019	7.71969696969697	0.9998759253678686	0.36220053617465053	47.725454715939776
BIOCARTA	h_pyk2Pathway:Links between Pyk2 and Map Kinases	4	6.349206349206349	0.0540713401236957	ENSG00000102882, ENSG00000112062, ENSG00000174775, ENSG00000136238	33	28	1019	4.411255411255412	0.9999168108105599	0.3606812066720938	49.21099721742883
KEGG_PATHWAY	hsa04520:Adherens junction	4	6.349206349206349	0.05485000984880878	ENSG00000010810, ENSG00000102882, ENSG00000075624, ENSG00000136238	49	51	2813	4.502601040416167	0.9999142721626163	0.14909434187977222	49.61342289849835
KEGG_PATHWAY	hsa05213:Endometrial cancer	4	6.349206349206349	0.05485000984880878	ENSG00000102882, ENSG00000142208, ENSG00000141510, ENSG00000174775	49	51	2813	4.502601040416167	0.9999142721626163	0.14909434187977222	49.61342289849835
GOTERM_BP_DIRECT	GO:0031663~lipopolysaccharide-mediated signaling pathway	3	4.761904761904762	0.05734659345335659	ENSG00000102882, ENSG00000142208, ENSG00000112062	62	23	3584	7.539971949509116	1.0	0.7248529773929198	60.79028073551448
KEGG_PATHWAY	hsa05100:Bacterial invasion of epithelial cells	4	6.349206349206349	0.06027035478924261	ENSG00000150093, ENSG00000075624, ENSG00000167193, ENSG00000136238	49	53	2813	4.3326915671929145	0.9999670021249054	0.15800773942150947	53.014423175934546
GOTERM_BP_DIRECT	GO:0071260~cellular response to mechanical stimulus	4	6.349206349206349	0.06307010948323624	ENSG00000102882, ENSG00000142208, ENSG00000149554, ENSG00000136238	62	54	3584	4.281959378733572	1.0	0.7447276403761474	64.39897997487047
KEGG_PATHWAY	hsa05133:Pertussis	4	6.349206349206349	0.06307245416787637	ENSG00000127955, ENSG00000150093, ENSG00000102882, ENSG00000112062	49	54	2813	4.252456538170823	0.9999798999452627	0.16246448220907583	54.688757148366165
GOTERM_CC_DIRECT	GO:0005925~focal adhesion	7	11.11111111111111	0.06440362284196097	ENSG00000137309, ENSG00000150093, ENSG00000102882, ENSG00000075624, ENSG00000259207, ENSG00000171914, ENSG00000136238	62	168	3579	2.405241935483871	0.9999933189129531	0.5481546589279748	55.9227179590261
GOTERM_MF_DIRECT	GO:0004674~protein serine/threonine kinase activity	7	11.11111111111111	0.06613176482042613	ENSG00000102882, ENSG00000142208, ENSG00000142875, ENSG00000149554, ENSG00000112062, ENSG00000183765, ENSG00000213923	61	172	3579	2.387819290888296	0.9999999696430822	0.7359342177551507	58.95529149787531
BIOCARTA	h_trkaPathway:Trka Receptor Signaling Pathway	3	4.761904761904762	0.06873481286458799	ENSG00000142208, ENSG00000198400, ENSG00000174775	33	14	1019	6.616883116883117	0.9999940652935021	0.4213349691274245	58.01674764426701
BIOCARTA	h_agrPathway:Agrin in Postsynaptic Differentiation	4	6.349206349206349	0.06962592107807485	ENSG00000150093, ENSG00000102882, ENSG00000157168, ENSG00000136238	33	31	1019	3.98435972629521	0.9999949518210031	0.4115609161125656	58.503749876669694
KEGG_PATHWAY	hsa04620:Toll-like receptor signaling pathway	5	7.936507936507936	0.07438196597089779	ENSG00000102882, ENSG00000142208, ENSG00000174125, ENSG00000112062, ENSG00000136238	49	94	2813	3.0536257056013896	0.9999973228047697	0.18166241020169405	60.905078905532726
KEGG_PATHWAY	hsa04660:T cell receptor signaling pathway	5	7.936507936507936	0.07438196597089779	ENSG00000010810, ENSG00000102882, ENSG00000142208, ENSG00000112062, ENSG00000174775	49	94	2813	3.0536257056013896	0.9999973228047697	0.18166241020169405	60.905078905532726
KEGG_PATHWAY	hsa04670:Leukocyte transendothelial migration	5	7.936507936507936	0.07670767368680834	ENSG00000127955, ENSG00000150093, ENSG00000075624, ENSG00000112062, ENSG00000136238	49	95	2813	3.021482277121375	0.9999982367596095	0.18439155150047715	62.08206948138621
KEGG_PATHWAY	hsa05142:Chagas disease (American trypanosomiasis)	5	7.936507936507936	0.07670767368680834	ENSG00000127955, ENSG00000102882, ENSG00000142208, ENSG00000149782, ENSG00000112062	49	95	2813	3.021482277121375	0.9999982367596095	0.18439155150047715	62.08206948138621
UP_KEYWORDS	Proto-oncogene	5	7.936507936507936	0.07736236577421679	ENSG00000010810, ENSG00000142208, ENSG00000198400, ENSG00000167193, ENSG00000174775	62	96	3614	3.0359543010752685	0.9999980043702718	0.49880790942560405	62.293520193378185
INTERPRO	IPR017441:Protein kinase, ATP binding site	8	12.698412698412698	0.07793513950482871	ENSG00000010810, ENSG00000102882, ENSG00000142208, ENSG00000142875, ENSG00000149554, ENSG00000198400, ENSG00000112062, ENSG00000213923	62	221	3596	2.099547511312217	0.999999990761201	0.9288408440857266	64.6118924689907
KEGG_PATHWAY	hsa04550:Signaling pathways regulating pluripotency of stem cells	5	7.936507936507936	0.07907034257277028	ENSG00000102882, ENSG00000142208, ENSG00000168610, ENSG00000112062, ENSG00000174775	49	96	2813	2.9900085034013606	0.9999988476292809	0.18712433095931258	63.24438935894303
BIOCARTA	h_bcrPathway:BCR Signaling Pathway	4	6.349206349206349	0.08101684111160032	ENSG00000102882, ENSG00000112062, ENSG00000174775, ENSG00000136238	33	33	1019	3.7428833792470155	0.9999993705280248	0.44840030590864566	64.28882354490197
BIOCARTA	h_integrinPathway:Integrin Signaling Pathway	4	6.349206349206349	0.08101684111160032	ENSG00000010810, ENSG00000150093, ENSG00000102882, ENSG00000174775	33	33	1019	3.7428833792470155	0.9999993705280248	0.44840030590864566	64.28882354490197
KEGG_PATHWAY	hsa05210:Colorectal cancer	4	6.349206349206349	0.08112407233514356	ENSG00000102882, ENSG00000142208, ENSG00000141510, ENSG00000136238	49	60	2813	3.827210884353741	0.9999992044982887	0.18910468210876552	64.22806515037928
KEGG_PATHWAY	hsa05132:Salmonella infection	4	6.349206349206349	0.08112407233514356	ENSG00000102882, ENSG00000075624, ENSG00000112062, ENSG00000136238	49	60	2813	3.827210884353741	0.9999992044982887	0.18910468210876552	64.22806515037928
KEGG_PATHWAY	hsa04662:B cell receptor signaling pathway	4	6.349206349206349	0.09090901644624272	ENSG00000102882, ENSG00000142208, ENSG00000174775, ENSG00000136238	49	63	2813	3.644962747003563	0.999999865469682	0.20490745099063012	68.59150700019444
BIOCARTA	h_nkcellsPathway:Ras-Independent pathway in NK cell-mediated cytotoxicity	3	4.761904761904762	0.09692512587937196	ENSG00000150093, ENSG00000102882, ENSG00000136238	33	17	1019	5.449197860962568	0.9999999670909524	0.48452876512350174	71.13475134629863
BIOCARTA	h_ptenPathway:PTEN dependent cell cycle arrest and apoptosis	3	4.761904761904762	0.09692512587937196	ENSG00000150093, ENSG00000102882, ENSG00000142208	33	17	1019	5.449197860962568	0.9999999670909524	0.48452876512350174	71.13475134629863
SMART	SM00220:S_TKc	8	12.698412698412698	0.09710200182312517	ENSG00000198909, ENSG00000102882, ENSG00000142208, ENSG00000142875, ENSG00000149554, ENSG00000112062, ENSG00000183765, ENSG00000213923	51	170	2137	1.9718569780853517	0.9990374330855432	0.9990374330855432	65.03584564288401
KEGG_PATHWAY	hsa04145:Phagosome	4	6.349206349206349	0.1011679352001178	ENSG00000150093, ENSG00000075624, ENSG00000259207, ENSG00000136238	49	66	2813	3.4792826221397646	0.9999999795524886	0.22070989581019262	72.63733309002173
GOTERM_BP_DIRECT	GO:0030334~regulation of cell migration	3	4.761904761904762	0.10210497592865139	ENSG00000142208, ENSG00000259207, ENSG00000136238	62	32	3584	5.419354838709678	1.0	0.84660623301685	81.86706350111015
BIOCARTA	h_malPathway:Role of MAL in Rho-Mediated Activation of SRF	3	4.761904761904762	0.10695750644980254	ENSG00000102882, ENSG00000174775, ENSG00000136238	33	18	1019	5.146464646464646	0.9999999950181687	0.5073983189489424	74.80901641686341
BIOCARTA	h_telPathway:Telomeres, Telomerase, Cellular Aging, and Immortality	3	4.761904761904762	0.10695750644980254	ENSG00000142208, ENSG00000141510, ENSG00000139687	33	18	1019	5.146464646464646	0.9999999950181687	0.5073983189489424	74.80901641686341
KEGG_PATHWAY	hsa04666:Fc gamma R-mediated phagocytosis	4	6.349206349206349	0.10825793668163722	ENSG00000102882, ENSG00000142208, ENSG00000167193, ENSG00000136238	49	68	2813	3.3769507803121246	0.9999999945081843	0.23215451899974493	75.14760767767503
KEGG_PATHWAY	hsa04014:Ras signaling pathway	7	11.11111111111111	0.11533022121395427	ENSG00000102882, ENSG00000142208, ENSG00000142875, ENSG00000078369, ENSG00000186469, ENSG00000174775, ENSG00000136238	49	197	2813	2.0398839738941263	0.999999998535539	0.24034348359089364	77.43943004085546
INTERPRO	IPR008271:Serine/threonine-protein kinase, active site	6	9.523809523809524	0.11582308155847107	ENSG00000102882, ENSG00000142208, ENSG00000142875, ENSG00000149554, ENSG00000183765, ENSG00000213923	62	153	3596	2.2745098039215685	0.999999999999353	0.9700520953350757	79.31928062881687
GOTERM_BP_DIRECT	GO:0050900~leukocyte migration	4	6.349206349206349	0.11907188076290207	ENSG00000010810, ENSG00000150093, ENSG00000259207, ENSG00000174775	62	71	3584	3.2567014993184915	1.0	0.8692424872339233	86.59948115718036
KEGG_PATHWAY	hsa05222:Small cell lung cancer	4	6.349206349206349	0.134528587327517	ENSG00000150093, ENSG00000142208, ENSG00000141510, ENSG00000139687	49	75	2813	3.061768707482993	0.9999999999616335	0.26183865250809324	82.71888294791557
BIOCARTA	h_her2Pathway:Role of ERBB2 in Signal Transduction and Oncology	3	4.761904761904762	0.1385840849692896	ENSG00000102882, ENSG00000168610, ENSG00000174775	33	21	1019	4.411255411255411	0.9999999999887546	0.5684485095523596	83.76712712163092
BIOCARTA	h_il6Pathway:IL 6 signaling pathway	3	4.761904761904762	0.1385840849692896	ENSG00000102882, ENSG00000168610, ENSG00000174775	33	21	1019	4.411255411255411	0.9999999999887546	0.5684485095523596	83.76712712163092
BIOCARTA	h_tcrPathway:T Cell Receptor Signaling Pathway	4	6.349206349206349	0.14857959103920354	ENSG00000010810, ENSG00000102882, ENSG00000174775, ENSG00000136238	33	43	1019	2.8724453840732913	0.9999999999984356	0.5839242204887773	85.91950110006114
GOTERM_MF_DIRECT	GO:0019903~protein phosphatase binding	3	4.761904761904762	0.14982246237853625	ENSG00000168610, ENSG00000141510, ENSG00000112062	61	41	3579	4.293082766893243	1.0	0.8716792841821341	87.90671813444278
BIOCARTA	h_gleevecPathway:Inhibition of Cellular Proliferation by Gleevec	3	4.761904761904762	0.1607020695619055	ENSG00000102882, ENSG00000142208, ENSG00000174775	33	23	1019	4.027667984189724	0.9999999999998613	0.5922833224522898	88.17736352643281
BIOCARTA	h_tpoPathway:TPO Signaling Pathway	3	4.761904761904762	0.1607020695619055	ENSG00000102882, ENSG00000168610, ENSG00000174775	33	23	1019	4.027667984189724	0.9999999999998613	0.5922833224522898	88.17736352643281
GOTERM_MF_DIRECT	GO:0004672~protein kinase activity	6	9.523809523809524	0.16492317155314667	ENSG00000198909, ENSG00000142208, ENSG00000149554, ENSG00000112062, ENSG00000183765, ENSG00000213923	61	174	3579	2.023176936122103	1.0	0.8741497794414819	90.42269522044923
GOTERM_BP_DIRECT	GO:0007596~blood coagulation	4	6.349206349206349	0.16658471678177655	ENSG00000010810, ENSG00000142875, ENSG00000259207, ENSG00000136238	62	83	3584	2.7858530897784686	1.0	0.9202583161909876	94.43598348168264
KEGG_PATHWAY	hsa04066:HIF-1 signaling pathway	4	6.349206349206349	0.17119446876765876	ENSG00000102882, ENSG00000142208, ENSG00000168610, ENSG00000187840	49	84	2813	2.7337220602526724	0.9999999999999709	0.31000350387565856	89.7874044705695
KEGG_PATHWAY	hsa05152:Tuberculosis	5	7.936507936507936	0.18250873018753605	ENSG00000102882, ENSG00000142208, ENSG00000144381, ENSG00000174125, ENSG00000112062	49	131	2813	2.1911512696681728	0.999999999999997	0.32224602178406514	91.35824695987338
KEGG_PATHWAY	hsa04150:mTOR signaling pathway	3	4.761904761904762	0.18442135911585059	ENSG00000102882, ENSG00000142208, ENSG00000187840	49	46	2813	3.7440106477373556	0.999999999999998	0.32224495507877815	91.60073837415169
BBID	100.MAPK_signaling_cascades	3	4.761904761904762	0.18828297555175938	ENSG00000198909, ENSG00000102882, ENSG00000112062	12	20	273	3.4124999999999996	0.9945660408767887	0.9945660408767887	81.59313681721736
GOTERM_CC_DIRECT	GO:0005622~intracellular	9	14.285714285714285	0.18911044809440433	ENSG00000102882, ENSG00000164045, ENSG00000163947, ENSG00000078369, ENSG00000132670, ENSG00000132694, ENSG00000112062, ENSG00000174775, ENSG00000136238	62	327	3579	1.58878366380586	1.0	0.7905858383898323	92.41980016700383
KEGG_PATHWAY	hsa05416:Viral myocarditis	3	4.761904761904762	0.19062837579374806	ENSG00000010810, ENSG00000075624, ENSG00000136238	49	47	2813	3.664350846721667	0.9999999999999994	0.3289827591024782	92.3453309814225
BIOCARTA	h_badPathway:Regulation of BAD phosphorylation	3	4.761904761904762	0.1949995778426946	ENSG00000102882, ENSG00000142208, ENSG00000142875	33	26	1019	3.562937062937063	0.9999999999999999	0.6491432960196519	92.88994403432743
KEGG_PATHWAY	hsa04668:TNF signaling pathway	4	6.349206349206349	0.19710675603846933	ENSG00000102882, ENSG00000142208, ENSG00000143578, ENSG00000112062	49	90	2813	2.551473922902494	0.9999999999999999	0.3359959403049273	93.05746424433062
BIOCARTA	h_egfPathway:EGF Signaling Pathway	3	4.761904761904762	0.2066545017123869	ENSG00000102882, ENSG00000168610, ENSG00000174775	33	27	1019	3.4309764309764312	1.0	0.6626881157318125	94.0477750076083
BIOCARTA	h_pdgfPathway:PDGF Signaling Pathway	3	4.761904761904762	0.2183916679883083	ENSG00000102882, ENSG00000168610, ENSG00000174775	33	28	1019	3.3084415584415585	1.0	0.6754954050105003	95.03652007930599
GOTERM_BP_DIRECT	GO:0038095~Fc-epsilon receptor signaling pathway	4	6.349206349206349	0.2368364119292811	ENSG00000102882, ENSG00000150991, ENSG00000174775, ENSG00000136238	62	99	3584	2.3356142065819485	1.0	0.961828000277685	98.6224877779317
KEGG_PATHWAY	hsa04650:Natural killer cell mediated cytotoxicity	4	6.349206349206349	0.24223683919810873	ENSG00000010810, ENSG00000102882, ENSG00000174775, ENSG00000136238	49	100	2813	2.296326530612245	1.0	0.3904999401178211	96.56253613913127
GOTERM_BP_DIRECT	GO:0031295~T cell costimulation	3	4.761904761904762	0.2466503997910683	ENSG00000010810, ENSG00000142208, ENSG00000136238	62	56	3584	3.096774193548387	1.0	0.9660288610059267	98.87802680125426
BIOCARTA	h_at1rPathway:Angiotensin II mediated activation of JNK Pathway via Pyk2 dependent signaling	3	4.761904761904762	0.2658554137901603	ENSG00000102882, ENSG00000174775, ENSG00000136238	33	32	1019	2.8948863636363638	1.0	0.7470228307249583	97.68692898589532
BIOCARTA	h_mapkPathway:MAPKinase Signaling Pathway	5	7.936507936507936	0.2742237838018867	ENSG00000198909, ENSG00000102882, ENSG00000112062, ENSG00000174775, ENSG00000136238	33	85	1019	1.8163992869875223	1.0	0.7506485835845782	97.98855525193437
GOTERM_BP_DIRECT	GO:0016310~phosphorylation	3	4.761904761904762	0.29755251683708717	ENSG00000102882, ENSG00000142208, ENSG00000168610	62	64	3584	2.709677419354839	1.0	0.9797625767217909	99.6299037830387
KEGG_PATHWAY	hsa05140:Leishmaniasis	3	4.761904761904762	0.30503643929686464	ENSG00000150093, ENSG00000102882, ENSG00000112062	49	65	2813	2.649607535321821	1.0	0.46353267640006557	98.79852223862751
BIOCARTA	h_il2rbPathway:IL-2 Receptor Beta Chain in T cell Activation	3	4.761904761904762	0.31350198090082504	ENSG00000102882, ENSG00000142208, ENSG00000174775	33	36	1019	2.573232323232323	1.0	0.7959197425189101	98.97903286250141
GOTERM_BP_DIRECT	GO:0007050~cell cycle arrest	3	4.761904761904762	0.31656747236104876	ENSG00000141510, ENSG00000139687, ENSG00000174775	62	67	3584	2.588348579682234	1.0	0.9836704987609585	99.76046393771111
UP_KEYWORDS	Apoptosis	5	7.936507936507936	0.32242695443487035	ENSG00000102882, ENSG00000142208, ENSG00000141510, ENSG00000112062, ENSG00000183765	62	170	3614	1.7144212523719164	1.0	0.8116824784359375	99.1039340207017
BIOCARTA	h_p38mapkPathway:p38 MAPK Signaling Pathway	3	4.761904761904762	0.3253556884434965	ENSG00000112062, ENSG00000174775, ENSG00000136238	33	37	1019	2.503685503685504	1.0	0.8025510073206444	99.17430632498233
KEGG_PATHWAY	hsa05164:Influenza A	4	6.349206349206349	0.34122226560417257	ENSG00000102882, ENSG00000075624, ENSG00000142208, ENSG00000112062	49	121	2813	1.8977905211671444	1.0	0.5068649032198749	99.37261122821215
UP_KEYWORDS	Magnesium	6	9.523809523809524	0.3847910999685539	ENSG00000127955, ENSG00000150093, ENSG00000198909, ENSG00000102882, ENSG00000156886, ENSG00000183765	62	241	3614	1.4512113505554811	1.0	0.8482227098718793	99.721777947805
BIOCARTA	h_keratinocytePathway:Keratinocyte Differentiation	3	4.761904761904762	0.40667397529321614	ENSG00000102882, ENSG00000112062, ENSG00000174775	33	44	1019	2.105371900826446	1.0	0.8714741953484505	99.82742723421359
GOTERM_MF_DIRECT	GO:0016301~kinase activity	4	6.349206349206349	0.4638015978029923	ENSG00000102882, ENSG00000142208, ENSG00000142875, ENSG00000149554	61	150	3579	1.5645901639344262	1.0	0.9938205908850888	99.97000278625734
GOTERM_BP_DIRECT	GO:0070374~positive regulation of ERK1 and ERK2 cascade	3	4.761904761904762	0.5888643011958365	ENSG00000102882, ENSG00000198400, ENSG00000174775	62	115	3584	1.5079943899018233	1.0	0.9997510997418677	99.99992407775323
GOTERM_BP_DIRECT	GO:0006915~apoptotic process	4	6.349206349206349	0.6744359772104931	ENSG00000102882, ENSG00000141510, ENSG00000112062, ENSG00000139687	62	201	3584	1.1503771465254373	1.0	0.9999690408455298	99.99999812219477
GOTERM_CC_DIRECT	GO:0005739~mitochondrion	6	9.523809523809524	0.8581696308670327	ENSG00000010810, ENSG00000102882, ENSG00000142208, ENSG00000141510, ENSG00000144381, ENSG00000112062	62	419	3579	0.8266225267534068	1.0	0.9998019619672568	99.99999999635537
Annotation Cluster 6	Enrichment Score: 1.5555583687581716
Category	Term	Count	%	PValue	Genes	List Total	Pop Hits	Pop Total	Fold Enrichment	Bonferroni	Benjamini	FDR
GOTERM_CC_DIRECT	GO:0016605~PML body	5	7.936507936507936	0.0048292080614500445	ENSG00000133794, ENSG00000141510, ENSG00000103275, ENSG00000139687, ENSG00000183765	62	41	3579	7.039732494099135	0.5795889009665462	0.15911842870770498	5.783259179700306
GOTERM_MF_DIRECT	GO:0031625~ubiquitin protein ligase binding	7	11.11111111111111	0.01984038960404337	ENSG00000049246, ENSG00000142875, ENSG00000141510, ENSG00000103275, ENSG00000144381, ENSG00000139687, ENSG00000183765	61	129	3579	3.183759054517728	0.9937180998053137	0.46940716751327594	22.958457545371967
UP_KEYWORDS	Tumor suppressor	3	4.761904761904762	0.22485304885684917	ENSG00000141510, ENSG00000139687, ENSG00000183765	62	53	3614	3.2994522215459527	1.0	0.7729836647652024	95.42818867618814
Annotation Cluster 7	Enrichment Score: 1.4439664991794796
Category	Term	Count	%	PValue	Genes	List Total	Pop Hits	Pop Total	Fold Enrichment	Bonferroni	Benjamini	FDR
GOTERM_MF_DIRECT	GO:0004725~protein tyrosine phosphatase activity	4	6.349206349206349	0.00885431807212621	ENSG00000164045, ENSG00000132670, ENSG00000108861, ENSG00000120875	61	26	3579	9.026481715006305	0.8946133037495831	0.5276521639994232	10.930670970922174
GOTERM_BP_DIRECT	GO:0035335~peptidyl-tyrosine dephosphorylation	4	6.349206349206349	0.009232533766410148	ENSG00000164045, ENSG00000132670, ENSG00000108861, ENSG00000120875	62	26	3584	8.893300248138956	0.9999270585900072	0.3646708686189778	13.674617948611445
UP_KEYWORDS	Protein phosphatase	4	6.349206349206349	0.014700039086687966	ENSG00000164045, ENSG00000132670, ENSG00000108861, ENSG00000120875	62	31	3614	7.521331945889697	0.9105336156167606	0.2604671232333369	16.42168240824342
INTERPRO	IPR000387:Protein-tyrosine/Dual specificity phosphatase	3	4.761904761904762	0.04022486836383433	ENSG00000132670, ENSG00000108861, ENSG00000120875	62	19	3596	9.157894736842104	0.9999139710975256	0.9036922812980493	40.88138870840744
INTERPRO	IPR016130:Protein-tyrosine phosphatase, active site	3	4.761904761904762	0.044215216035131	ENSG00000132670, ENSG00000108861, ENSG00000120875	62	20	3596	2017-07-08	0.9999667259546634	0.8728193264145115	43.952072697805775
UP_SEQ_FEATURE	active site:Phosphocysteine intermediate	3	4.761904761904762	0.046807019617686525	ENSG00000132670, ENSG00000108861, ENSG00000120875	61	21	3601	8.433255269320844	0.9999993442955748	0.9715437918684755	47.25036417746086
UP_KEYWORDS	Hydrolase	7	11.11111111111111	0.7799425622306132	ENSG00000164045, ENSG00000163501, ENSG00000140455, ENSG00000132670, ENSG00000108861, ENSG00000120875, ENSG00000149782	62	445	3614	0.9169264226168902	1.0	0.9868209593448547	99.99999891353269
Annotation Cluster 8	Enrichment Score: 1.3510092294148561
Category	Term	Count	%	PValue	Genes	List Total	Pop Hits	Pop Total	Fold Enrichment	Bonferroni	Benjamini	FDR
UP_KEYWORDS	Palmitate	6	9.523809523809524	0.028717666701132512	ENSG00000010810, ENSG00000127955, ENSG00000169252, ENSG00000163501, ENSG00000169083, ENSG00000174775	62	103	3614	3.3955527716880676	0.9913440493264729	0.41005333206083694	29.739124893302883
UP_KEYWORDS	Lipoprotein	9	14.285714285714285	0.03436263014572119	ENSG00000010810, ENSG00000127955, ENSG00000169252, ENSG00000163501, ENSG00000142875, ENSG00000169083, ENSG00000186469, ENSG00000174775, ENSG00000136238	62	226	3614	2.321296031972595	0.9966527164075398	0.4043761955637434	34.52885553393475
UP_SEQ_FEATURE	lipid moiety-binding region:S-palmitoyl cysteine	4	6.349206349206349	0.08968850053661914	ENSG00000010810, ENSG00000127955, ENSG00000169252, ENSG00000174775	61	64	3601	3.689549180327869	0.9999999999992424	0.9814437066676808	71.45754446481925
Annotation Cluster 9	Enrichment Score: 1.3299838456012818
Category	Term	Count	%	PValue	Genes	List Total	Pop Hits	Pop Total	Fold Enrichment	Bonferroni	Benjamini	FDR
GOTERM_CC_DIRECT	GO:0042470~melanosome	5	7.936507936507936	0.0017036374427967236	ENSG00000150093, ENSG00000137474, ENSG00000197535, ENSG00000259207, ENSG00000136238	62	31	3579	9.310613943808534	0.2630322606813098	0.2630322606813098	2.0764271098064446
KEGG_PATHWAY	hsa04810:Regulation of actin cytoskeleton	8	12.698412698412698	0.03003625137542347	ENSG00000150093, ENSG00000102882, ENSG00000075624, ENSG00000156886, ENSG00000259207, ENSG00000167193, ENSG00000174775, ENSG00000136238	49	179	2813	2.5657279671645195	0.9936698566820779	0.10421323364151491	30.96504295733471
GOTERM_CC_DIRECT	GO:0005925~focal adhesion	7	11.11111111111111	0.06440362284196097	ENSG00000137309, ENSG00000150093, ENSG00000102882, ENSG00000075624, ENSG00000259207, ENSG00000171914, ENSG00000136238	62	168	3579	2.405241935483871	0.9999933189129531	0.5481546589279748	55.9227179590261
BIOCARTA	h_uCalpainPathway:uCalpain and friends in Cell spread	3	4.761904761904762	0.06873481286458799	ENSG00000150093, ENSG00000259207, ENSG00000136238	33	14	1019	6.616883116883117	0.9999940652935021	0.4213349691274245	58.01674764426701
KEGG_PATHWAY	hsa04145:Phagosome	4	6.349206349206349	0.1011679352001178	ENSG00000150093, ENSG00000075624, ENSG00000259207, ENSG00000136238	49	66	2813	3.4792826221397646	0.9999999795524886	0.22070989581019262	72.63733309002173
GOTERM_CC_DIRECT	GO:0032587~ruffle membrane	3	4.761904761904762	0.12458727529689687	ENSG00000150093, ENSG00000259207, ENSG00000136238	62	36	3579	4.810483870967742	0.9999999999546997	0.6783130939119649	80.55221823348316
GOTERM_BP_DIRECT	GO:0007160~cell-matrix adhesion	3	4.761904761904762	0.17158785572890428	ENSG00000150093, ENSG00000259207, ENSG00000136238	62	44	3584	3.941348973607038	1.0	0.9240511008937113	94.94254734693241
Annotation Cluster 10	Enrichment Score: 1.1825301065570513
Category	Term	Count	%	PValue	Genes	List Total	Pop Hits	Pop Total	Fold Enrichment	Bonferroni	Benjamini	FDR
GOTERM_BP_DIRECT	GO:0014066~regulation of phosphatidylinositol 3-kinase signaling	5	7.936507936507936	0.026217234348283918	ENSG00000010810, ENSG00000102882, ENSG00000157168, ENSG00000142208, ENSG00000068971	62	67	3584	4.31391429947039	0.9999999999985857	0.5625523697840621	34.37258645443634
GOTERM_BP_DIRECT	GO:2001240~negative regulation of extrinsic apoptotic signaling pathway in absence of ligand	3	4.761904761904762	0.0665535808925046	ENSG00000010810, ENSG00000157168, ENSG00000142208	62	25	3584	6.936774193548387	1.0	0.7569832811877911	66.44042443366915
GOTERM_BP_DIRECT	GO:0048015~phosphatidylinositol-mediated signaling	4	6.349206349206349	0.1624244394797849	ENSG00000010810, ENSG00000157168, ENSG00000142208, ENSG00000198400	62	82	3584	2.819826907946499	1.0	0.9201963342270274	93.97895499993808
Annotation Cluster 11	Enrichment Score: 1.1526700381445574
Category	Term	Count	%	PValue	Genes	List Total	Pop Hits	Pop Total	Fold Enrichment	Bonferroni	Benjamini	FDR
KEGG_PATHWAY	hsa04710:Circadian rhythm	3	4.761904761904762	0.032946040212156094	ENSG00000133794, ENSG00000049246, ENSG00000213923	49	17	2813	10.130852340936373	0.9961556983588516	0.10526103852547919	33.43977583321149
UP_KEYWORDS	Biological rhythms	4	6.349206349206349	0.08911132113254905	ENSG00000133794, ENSG00000049246, ENSG00000141510, ENSG00000213923	62	63	3614	3.700972862263185	0.999999752916003	0.5326500173354458	67.7153801007098
GOTERM_BP_DIRECT	GO:0032922~circadian regulation of gene expression	3	4.761904761904762	0.11864618519081037	ENSG00000133794, ENSG00000049246, ENSG00000213923	62	35	3584	4.95483870967742	1.0	0.8723964838547722	86.49645183849091
Annotation Cluster 12	Enrichment Score: 1.0906752478444386
Category	Term	Count	%	PValue	Genes	List Total	Pop Hits	Pop Total	Fold Enrichment	Bonferroni	Benjamini	FDR
UP_SEQ_FEATURE	domain:VWFA	4	6.349206349206349	0.010716094186875559	ENSG00000150093, ENSG00000156886, ENSG00000259207, ENSG00000157445	61	28	3601	8.433255269320844	0.9592319151452046	0.9592319151452046	13.389707354990954
INTERPRO	IPR002035:von Willebrand factor, type A	4	6.349206349206349	0.022290755595724805	ENSG00000150093, ENSG00000156886, ENSG00000259207, ENSG00000157445	62	36	3596	6.444444444444444	0.9941410942855974	0.9941410942855974	25.069337822238037
GOTERM_BP_DIRECT	GO:0034113~heterotypic cell-cell adhesion	3	4.761904761904762	0.025951733997643164	ENSG00000150093, ENSG00000156886, ENSG00000259207	62	15	3584	11.561290322580644	0.9999999999981287	0.5699641109551039	34.088343849840186
KEGG_PATHWAY	hsa05414:Dilated cardiomyopathy	5	7.936507936507936	0.02867722094960654	ENSG00000150093, ENSG00000075624, ENSG00000142875, ENSG00000259207, ENSG00000157445	49	69	2813	4.160011830819284	0.992013559844127	0.10177398837292584	29.78052334093778
KEGG_PATHWAY	hsa04810:Regulation of actin cytoskeleton	8	12.698412698412698	0.03003625137542347	ENSG00000150093, ENSG00000102882, ENSG00000075624, ENSG00000156886, ENSG00000259207, ENSG00000167193, ENSG00000174775, ENSG00000136238	49	179	2813	2.5657279671645195	0.9936698566820779	0.10421323364151491	30.96504295733471
GOTERM_CC_DIRECT	GO:0008305~integrin complex	3	4.761904761904762	0.07150392738984235	ENSG00000150093, ENSG00000156886, ENSG00000259207	62	26	3579	6.660669975186104	0.9999982914302068	0.5421290382146935	59.86707462485836
KEGG_PATHWAY	hsa05410:Hypertrophic cardiomyopathy (HCM)	4	6.349206349206349	0.07183755011464449	ENSG00000150093, ENSG00000075624, ENSG00000259207, ENSG00000157445	49	57	2813	4.028643036161833	0.9999957773695225	0.17834066275355132	59.57906640133559
UP_KEYWORDS	Integrin	3	4.761904761904762	0.07512336322243977	ENSG00000150093, ENSG00000156886, ENSG00000259207	62	27	3614	6.476702508960574	0.9999970374829894	0.5069737448776436	61.17004777259323
KEGG_PATHWAY	hsa05412:Arrhythmogenic right ventricular cardiomyopathy (ARVC)	4	6.349206349206349	0.0875934710639307	ENSG00000150093, ENSG00000075624, ENSG00000259207, ENSG00000157445	49	62	2813	3.7037524687294265	0.9999997538092137	0.2005103966200219	67.17098206301824
KEGG_PATHWAY	hsa04145:Phagosome	4	6.349206349206349	0.1011679352001178	ENSG00000150093, ENSG00000075624, ENSG00000259207, ENSG00000136238	49	66	2813	3.4792826221397646	0.9999999795524886	0.22070989581019262	72.63733309002173
GOTERM_CC_DIRECT	GO:0009986~cell surface	6	9.523809523809524	0.19655423270110353	ENSG00000105894, ENSG00000150093, ENSG00000156886, ENSG00000198400, ENSG00000144381, ENSG00000259207	62	182	3579	1.9030485643388868	1.0	0.7783526618776941	93.23304418564466
GOTERM_BP_DIRECT	GO:0007229~integrin-mediated signaling pathway	3	4.761904761904762	0.22762999588392804	ENSG00000150093, ENSG00000156886, ENSG00000259207	62	53	3584	3.272063298843579	1.0	0.9590731564255381	98.33407321687905
UP_KEYWORDS	Calcium	7	11.11111111111111	0.2585013546853747	ENSG00000107742, ENSG00000150093, ENSG00000163501, ENSG00000156886, ENSG00000149782, ENSG00000157445, ENSG00000118257	62	255	3614	1.6001265022137887	1.0	0.7616068380661047	97.32931537702206
GOTERM_BP_DIRECT	GO:0030198~extracellular matrix organization	4	6.349206349206349	0.27379700655040407	ENSG00000107742, ENSG00000150093, ENSG00000156886, ENSG00000259207	62	107	3584	2.1609888453421764	1.0	0.9740272582842702	99.37294836460103
UP_KEYWORDS	Cell adhesion	3	4.761904761904762	0.7547208207735578	ENSG00000150093, ENSG00000156886, ENSG00000259207	62	158	3614	1.1067782768476928	1.0	0.9844698300026058	99.99999595567436
Annotation Cluster 13	Enrichment Score: 1.082615233478584
Category	Term	Count	%	PValue	Genes	List Total	Pop Hits	Pop Total	Fold Enrichment	Bonferroni	Benjamini	FDR
BIOCARTA	h_crebPathway:Transcription factor CREB and its extracellular signals	6	9.523809523809524	0.0010935898175483748	ENSG00000102882, ENSG00000142208, ENSG00000142875, ENSG00000112062, ENSG00000174775, ENSG00000136238	33	27	1019	6.8619528619528625	0.16882740464838297	0.05977800800896904	1.3247091600587568
GOTERM_BP_DIRECT	GO:1990090~cellular response to nerve growth factor stimulus	3	4.761904761904762	0.019702844881868232	ENSG00000142208, ENSG00000198400, ENSG00000213923	62	13	3584	13.339950372208436	0.9999999986683156	0.5308906129421959	27.055727728027
INTERPRO	IPR000719:Protein kinase, catalytic domain	10	15.873015873015872	0.024574549973210146	ENSG00000010810, ENSG00000198909, ENSG00000102882, ENSG00000142208, ENSG00000142875, ENSG00000149554, ENSG00000198400, ENSG00000112062, ENSG00000183765, ENSG00000213923	62	252	3596	2.3015873015873014	0.9965624355543281	0.9413692534102467	27.27950713584454
UP_KEYWORDS	Serine/threonine-protein kinase	8	12.698412698412698	0.03541374099277805	ENSG00000198909, ENSG00000102882, ENSG00000142208, ENSG00000142875, ENSG00000149554, ENSG00000112062, ENSG00000183765, ENSG00000213923	62	186	3614	2.5071106486298995	0.9971971842050196	0.38722710555580786	35.38691558033381
INTERPRO	IPR011009:Protein kinase-like domain	10	15.873015873015872	0.037069508200505585	ENSG00000010810, ENSG00000198909, ENSG00000102882, ENSG00000142208, ENSG00000142875, ENSG00000149554, ENSG00000198400, ENSG00000112062, ENSG00000183765, ENSG00000213923	62	271	3596	2.140221402214022	0.9998181781292155	0.9433479833673764	38.34425414241072
GOTERM_BP_DIRECT	GO:0018105~peptidyl-serine phosphorylation	5	7.936507936507936	0.039216592669783376	ENSG00000102882, ENSG00000142208, ENSG00000112062, ENSG00000183765, ENSG00000213923	62	76	3584	3.803056027164686	1.0	0.641978123813457	46.96583414955033
UP_SEQ_FEATURE	domain:Protein kinase	9	14.285714285714285	0.04266545247093693	ENSG00000010810, ENSG00000198909, ENSG00000102882, ENSG00000142208, ENSG00000142875, ENSG00000149554, ENSG00000198400, ENSG00000112062, ENSG00000183765	61	239	3601	2.222991974758214	0.9999976235520528	0.9866552809355168	44.10897372444265
GOTERM_BP_DIRECT	GO:0006974~cellular response to DNA damage stimulus	5	7.936507936507936	0.045994459829729266	ENSG00000102882, ENSG00000142208, ENSG00000141510, ENSG00000149554, ENSG00000183765	62	80	3584	3.6129032258064515	1.0	0.666804336332083	52.59621181186239
BIOCARTA	h_nfatPathway:NFAT and Hypertrophy of the heart (Transcription in the broken heart)	5	7.936507936507936	0.04825031344066892	ENSG00000102882, ENSG00000142208, ENSG00000142875, ENSG00000112062, ENSG00000174775	33	45	1019	3.4309764309764312	0.999765391644287	0.3558819846904955	45.2679094374272
KEGG_PATHWAY	hsa05020:Prion diseases	3	4.761904761904762	0.05746191252007095	ENSG00000010810, ENSG00000102882, ENSG00000142875	49	23	2813	7.488021295474711	0.9999458474553654	0.15338013322846045	51.27949917137644
GOTERM_MF_DIRECT	GO:0005524~ATP binding	17	26.984126984126984	0.06036957515193918	ENSG00000198909, ENSG00000075624, ENSG00000011021, ENSG00000149554, ENSG00000103275, ENSG00000198400, ENSG00000144381, ENSG00000010810, ENSG00000102882, ENSG00000142208, ENSG00000141510, ENSG00000142875, ENSG00000137474, ENSG00000197535, ENSG00000112062, ENSG00000213923, ENSG00000183765	61	644	3579	1.5487984930251502	0.9999998560741297	0.7612119307338194	55.53408683498402
UP_KEYWORDS	Nucleotide-binding	19	30.158730158730158	0.060825857499916265	ENSG00000198909, ENSG00000075624, ENSG00000011021, ENSG00000149554, ENSG00000103275, ENSG00000198400, ENSG00000144381, ENSG00000127955, ENSG00000010810, ENSG00000102882, ENSG00000142208, ENSG00000142875, ENSG00000137474, ENSG00000197535, ENSG00000136238, ENSG00000174775, ENSG00000112062, ENSG00000213923, ENSG00000183765	62	743	3614	1.4906004428428776	0.9999638907306396	0.49436020482719434	53.240618615773
GOTERM_MF_DIRECT	GO:0004674~protein serine/threonine kinase activity	7	11.11111111111111	0.06613176482042613	ENSG00000102882, ENSG00000142208, ENSG00000142875, ENSG00000149554, ENSG00000112062, ENSG00000183765, ENSG00000213923	61	172	3579	2.387819290888296	0.9999999696430822	0.7359342177551507	58.95529149787531
INTERPRO	IPR017441:Protein kinase, ATP binding site	8	12.698412698412698	0.07793513950482871	ENSG00000010810, ENSG00000102882, ENSG00000142208, ENSG00000142875, ENSG00000149554, ENSG00000198400, ENSG00000112062, ENSG00000213923	62	221	3596	2.099547511312217	0.999999990761201	0.9288408440857266	64.6118924689907
SMART	SM00220:S_TKc	8	12.698412698412698	0.09710200182312517	ENSG00000198909, ENSG00000102882, ENSG00000142208, ENSG00000142875, ENSG00000149554, ENSG00000112062, ENSG00000183765, ENSG00000213923	51	170	2137	1.9718569780853517	0.9990374330855432	0.9990374330855432	65.03584564288401
UP_KEYWORDS	ATP-binding	16	25.396825396825395	0.09752356872668486	ENSG00000198909, ENSG00000075624, ENSG00000011021, ENSG00000149554, ENSG00000103275, ENSG00000198400, ENSG00000144381, ENSG00000010810, ENSG00000102882, ENSG00000142208, ENSG00000142875, ENSG00000137474, ENSG00000197535, ENSG00000112062, ENSG00000213923, ENSG00000183765	62	630	3614	1.4803891449052737	0.9999999455438888	0.5324583544004641	71.14730573217449
UP_SEQ_FEATURE	nucleotide phosphate-binding region:ATP	12	19.047619047619047	0.11287950023471441	ENSG00000010810, ENSG00000198909, ENSG00000102882, ENSG00000142208, ENSG00000011021, ENSG00000142875, ENSG00000149554, ENSG00000137474, ENSG00000198400, ENSG00000197535, ENSG00000112062, ENSG00000183765	61	444	3601	1.5954807266282676	0.9999999999999997	0.9882819705090896	79.77185925116802
INTERPRO	IPR008271:Serine/threonine-protein kinase, active site	6	9.523809523809524	0.11582308155847107	ENSG00000102882, ENSG00000142208, ENSG00000142875, ENSG00000149554, ENSG00000183765, ENSG00000213923	62	153	3596	2.2745098039215685	0.999999999999353	0.9700520953350757	79.31928062881687
UP_SEQ_FEATURE	binding site:ATP	9	14.285714285714285	0.13817911278149622	ENSG00000010810, ENSG00000198909, ENSG00000102882, ENSG00000142208, ENSG00000142875, ENSG00000149554, ENSG00000198400, ENSG00000112062, ENSG00000183765	61	309	3601	1.7194015597644439	1.0	0.9926080076004279	86.25011859048944
GOTERM_BP_DIRECT	GO:0006468~protein phosphorylation	7	11.11111111111111	0.15647878503909568	ENSG00000010810, ENSG00000102882, ENSG00000142208, ENSG00000142875, ENSG00000198400, ENSG00000183765, ENSG00000213923	62	215	3584	1.8820705176294072	1.0	0.9146910896155658	93.2644417476226
GOTERM_MF_DIRECT	GO:0004672~protein kinase activity	6	9.523809523809524	0.16492317155314667	ENSG00000198909, ENSG00000142208, ENSG00000149554, ENSG00000112062, ENSG00000183765, ENSG00000213923	61	174	3579	2.023176936122103	1.0	0.8741497794414819	90.42269522044923
BIOCARTA	h_badPathway:Regulation of BAD phosphorylation	3	4.761904761904762	0.1949995778426946	ENSG00000102882, ENSG00000142208, ENSG00000142875	33	26	1019	3.562937062937063	0.9999999999999999	0.6491432960196519	92.88994403432743
UP_SEQ_FEATURE	active site:Proton acceptor	9	14.285714285714285	0.22806040107045467	ENSG00000010810, ENSG00000198909, ENSG00000102882, ENSG00000142208, ENSG00000142875, ENSG00000149554, ENSG00000198400, ENSG00000112062, ENSG00000183765	61	352	3601	1.5093610283159462	1.0	0.995877502225966	96.83716919116864
UP_KEYWORDS	Kinase	10	15.873015873015872	0.2481590399834881	ENSG00000010810, ENSG00000198909, ENSG00000102882, ENSG00000142208, ENSG00000142875, ENSG00000149554, ENSG00000198400, ENSG00000112062, ENSG00000183765, ENSG00000213923	62	409	3614	1.4251912611404685	1.0	0.7768163259482429	96.84142687590746
GOTERM_BP_DIRECT	GO:0046777~protein autophosphorylation	4	6.349206349206349	0.255212842207058	ENSG00000198909, ENSG00000142208, ENSG00000198400, ENSG00000183765	62	103	3584	2.244910742248669	1.0	0.9691403240472032	99.06399029909949
UP_KEYWORDS	Apoptosis	5	7.936507936507936	0.32242695443487035	ENSG00000102882, ENSG00000142208, ENSG00000141510, ENSG00000112062, ENSG00000183765	62	170	3614	1.7144212523719164	1.0	0.8116824784359375	99.1039340207017
GOTERM_MF_DIRECT	GO:0016301~kinase activity	4	6.349206349206349	0.4638015978029923	ENSG00000102882, ENSG00000142208, ENSG00000142875, ENSG00000149554	61	150	3579	1.5645901639344262	1.0	0.9938205908850888	99.97000278625734
UP_KEYWORDS	Transferase	10	15.873015873015872	0.9313798871829878	ENSG00000010810, ENSG00000198909, ENSG00000102882, ENSG00000142208, ENSG00000142875, ENSG00000149554, ENSG00000198400, ENSG00000112062, ENSG00000183765, ENSG00000213923	62	776	3614	0.7511639507815099	1.0	0.9987916904841732	99.9999999999992
Annotation Cluster 14	Enrichment Score: 1.0465162681595896
Category	Term	Count	%	PValue	Genes	List Total	Pop Hits	Pop Total	Fold Enrichment	Bonferroni	Benjamini	FDR
UP_SEQ_FEATURE	repeat:IV	3	4.761904761904762	0.0596024082912236	ENSG00000150093, ENSG00000169432, ENSG00000259207	61	24	3601	7.379098360655738	0.9999999881554668	0.9740161446149366	55.95387225442592
UP_SEQ_FEATURE	repeat:I	3	4.761904761904762	0.0596024082912236	ENSG00000150093, ENSG00000169432, ENSG00000259207	61	24	3601	7.379098360655738	0.9999999881554668	0.9740161446149366	55.95387225442592
UP_SEQ_FEATURE	repeat:III	3	4.761904761904762	0.0596024082912236	ENSG00000150093, ENSG00000169432, ENSG00000259207	61	24	3601	7.379098360655738	0.9999999881554668	0.9740161446149366	55.95387225442592
UP_SEQ_FEATURE	repeat:II	3	4.761904761904762	0.0596024082912236	ENSG00000150093, ENSG00000169432, ENSG00000259207	61	24	3601	7.379098360655738	0.9999999881554668	0.9740161446149366	55.95387225442592
UP_KEYWORDS	Cell projection	4	6.349206349206349	0.4638349039264367	ENSG00000150093, ENSG00000169432, ENSG00000259207, ENSG00000128602	62	149	3614	1.5648408746481923	1.0	0.8795677076053202	99.94740520787381
Annotation Cluster 15	Enrichment Score: 1.0260377643922962
Category	Term	Count	%	PValue	Genes	List Total	Pop Hits	Pop Total	Fold Enrichment	Bonferroni	Benjamini	FDR
GOTERM_BP_DIRECT	GO:0045893~positive regulation of transcription, DNA-templated	10	15.873015873015872	0.008784435735392643	ENSG00000137309, ENSG00000133794, ENSG00000102882, ENSG00000168610, ENSG00000141510, ENSG00000169083, ENSG00000132694, ENSG00000112592, ENSG00000139687, ENSG00000183765	62	212	3584	2.7267194157029824	0.9998839482093819	0.3793076211679388	13.05357674534432
GOTERM_CC_DIRECT	GO:0000790~nuclear chromatin	6	9.523809523809524	0.011579609632878298	ENSG00000075624, ENSG00000168610, ENSG00000141510, ENSG00000140455, ENSG00000169083, ENSG00000112592	62	81	3579	4.275985663082437	0.8756735359226056	0.25757610660303487	13.353226547805564
GOTERM_MF_DIRECT	GO:0003700~transcription factor activity, sequence-specific DNA binding	8	12.698412698412698	0.01859694841226853	ENSG00000137309, ENSG00000133794, ENSG00000168610, ENSG00000141510, ENSG00000169083, ENSG00000112592, ENSG00000143578, ENSG00000139687	61	164	3579	2.862055177928829	0.99134248556862	0.5468602048139315	21.676653919640742
GOTERM_MF_DIRECT	GO:0008134~transcription factor binding	7	11.11111111111111	0.019163019939230586	ENSG00000137309, ENSG00000168610, ENSG00000141510, ENSG00000169083, ENSG00000103275, ENSG00000112592, ENSG00000139687	61	128	3579	3.2086321721311477	0.9925183331062225	0.5030811389112295	22.262611459581784
GOTERM_BP_DIRECT	GO:0006351~transcription, DNA-templated	10	15.873015873015872	0.030609517528210388	ENSG00000133794, ENSG00000102882, ENSG00000168610, ENSG00000049246, ENSG00000141510, ENSG00000169083, ENSG00000137054, ENSG00000112062, ENSG00000139687, ENSG00000183765	62	261	3584	2.21480657520702	0.9999999999999863	0.5983620021631316	38.911441702565895
GOTERM_BP_DIRECT	GO:0008285~negative regulation of cell proliferation	7	11.11111111111111	0.03420188661719	ENSG00000137309, ENSG00000168610, ENSG00000141510, ENSG00000169083, ENSG00000198400, ENSG00000139687, ENSG00000174775	62	144	3584	2.8100358422939067	0.9999999999999997	0.6294547687420906	42.403254945747356
GOTERM_BP_DIRECT	GO:0007283~spermatogenesis	5	7.936507936507936	0.03605953466979448	ENSG00000133794, ENSG00000169083, ENSG00000112592, ENSG00000134057, ENSG00000143578	62	74	3584	3.905841325196164	1.0	0.6391841456110088	44.134678532488344
GOTERM_MF_DIRECT	GO:0001228~transcriptional activator activity, RNA polymerase II transcription regulatory region sequence-specific binding	3	4.761904761904762	0.039365389890733765	ENSG00000168610, ENSG00000141510, ENSG00000143578	61	19	3579	9.264020707506472	0.9999613426511519	0.6766354166876671	40.70889904200153
UP_KEYWORDS	Transcription	12	19.047619047619047	0.04942919619444312	ENSG00000137309, ENSG00000133794, ENSG00000168610, ENSG00000049246, ENSG00000141510, ENSG00000169083, ENSG00000112592, ENSG00000137054, ENSG00000143578, ENSG00000112062, ENSG00000139687, ENSG00000183765	62	379	3614	1.845603881181377	0.999742089641241	0.4457874681430841	45.88448510290478
UP_KEYWORDS	Transcription regulation	11	17.46031746031746	0.06575442513354934	ENSG00000137309, ENSG00000133794, ENSG00000168610, ENSG00000049246, ENSG00000141510, ENSG00000169083, ENSG00000112592, ENSG00000143578, ENSG00000112062, ENSG00000139687, ENSG00000183765	62	350	3614	1.8319815668202766	0.9999846837988638	0.4998826269463267	56.127822851732056
GOTERM_BP_DIRECT	GO:0045892~negative regulation of transcription, DNA-templated	6	9.523809523809524	0.07039162295534675	ENSG00000137309, ENSG00000133794, ENSG00000157168, ENSG00000141510, ENSG00000103275, ENSG00000139687	62	131	3584	2.647623737995567	1.0	0.7700414314493407	68.56242703302884
GOTERM_MF_DIRECT	GO:0044212~transcription regulatory region DNA binding	4	6.349206349206349	0.09426668693242445	ENSG00000168610, ENSG00000141510, ENSG00000169083, ENSG00000112592	61	65	3579	3.6105926860025224	0.9999999999867845	0.8117482192797357	72.43582230491685
GOTERM_MF_DIRECT	GO:0003677~DNA binding	8	12.698412698412698	0.15012168565458583	ENSG00000137309, ENSG00000133794, ENSG00000168610, ENSG00000141510, ENSG00000169083, ENSG00000112592, ENSG00000137054, ENSG00000139687	61	264	3579	1.7779433681073027	1.0	0.8590980479935808	87.96199802905684
UP_SEQ_FEATURE	cross-link:Glycyl lysine isopeptide (Lys-Gly) (interchain with G-Cter in SUMO)	3	4.761904761904762	0.16005910394706088	ENSG00000133794, ENSG00000141510, ENSG00000169083	61	43	3601	4.118566526877621	1.0	0.9909901899478345	90.24368934353616
GOTERM_MF_DIRECT	GO:0046983~protein dimerization activity	3	4.761904761904762	0.16757075363759472	ENSG00000133794, ENSG00000168610, ENSG00000169083	61	44	3579	4.00037257824143	1.0	0.8670094958970986	90.81045895944622
GOTERM_MF_DIRECT	GO:0000978~RNA polymerase II core promoter proximal region sequence-specific DNA binding	4	6.349206349206349	0.18214529030172086	ENSG00000075624, ENSG00000168610, ENSG00000169083, ENSG00000112592	61	88	3579	2.6669150521609537	1.0	0.8692978509104299	92.69784649726559
GOTERM_MF_DIRECT	GO:0043565~sequence-specific DNA binding	4	6.349206349206349	0.18214529030172086	ENSG00000133794, ENSG00000141510, ENSG00000169083, ENSG00000143578	61	88	3579	2.6669150521609537	1.0	0.8692978509104299	92.69784649726559
GOTERM_BP_DIRECT	GO:0006355~regulation of transcription, DNA-templated	6	9.523809523809524	0.18687532924960976	ENSG00000137309, ENSG00000133794, ENSG00000168610, ENSG00000141510, ENSG00000169083, ENSG00000183765	62	179	3584	1.937646422778879	1.0	0.9343750501777813	96.23565898797733
UP_KEYWORDS	DNA-binding	8	12.698412698412698	0.23962049284113784	ENSG00000137309, ENSG00000133794, ENSG00000168610, ENSG00000141510, ENSG00000169083, ENSG00000112592, ENSG00000143578, ENSG00000139687	62	300	3614	1.5544086021505377	1.0	0.7742651944631087	96.37841145465441
GOTERM_MF_DIRECT	GO:0003682~chromatin binding	4	6.349206349206349	0.30786854933536245	ENSG00000137309, ENSG00000141510, ENSG00000140455, ENSG00000169083	61	116	3579	2.0231769361221033	1.0	0.9640259191066125	99.16823452142162
UP_KEYWORDS	Activator	5	7.936507936507936	0.32242695443487035	ENSG00000133794, ENSG00000168610, ENSG00000141510, ENSG00000169083, ENSG00000143578	62	170	3614	1.7144212523719164	1.0	0.8116824784359375	99.1039340207017
GOTERM_BP_DIRECT	GO:0006366~transcription from RNA polymerase II promoter	4	6.349206349206349	0.4559061321082134	ENSG00000137309, ENSG00000141510, ENSG00000112592, ENSG00000143578	62	146	3584	1.5837384003535129	1.0	0.9974020048804676	99.99355025330547
GOTERM_MF_DIRECT	GO:0008270~zinc ion binding	3	4.761904761904762	0.8347838990805662	ENSG00000141510, ENSG00000140455, ENSG00000169083	61	189	3579	0.931303669008587	1.0	0.9999937787882907	99.99999999335202
UP_KEYWORDS	Zinc	4	6.349206349206349	0.903381575690313	ENSG00000163501, ENSG00000141510, ENSG00000140455, ENSG00000169083	62	308	3614	0.757017176372015	1.0	0.9976338405951637	99.99999999994921
