# Supplementary material for: Gene expression and molecular pathway activation signatures of MYCN-amplified neuroblastomas
Source: Oncotarget. 2017 Jul 28;8(48):83768–80. doi: 10.18632/oncotarget.19662 (PMC5663553; doi:10.18632/oncotarget.19662)
Supplement: Supplementary file 9 [file oncotarget-08-83768-s009.xlsx]

## Sheet: custom array - mean transcr.
Pathway	NBPAT10	NBPAT11	NBPAT12	NBPAT13	NBPAT14	NBPAT15	NBPAT16	NBPAT17	NBPAT18	NBPAT19	NBPAT1	NBPAT20	NBPAT21	NBPAT22	NBPAT23	NBPAT24	NBPAT25	NBPAT26	NBPAT27	NBPAT28	NBPAT29	NBPAT2	NBPAT30	NBPAT31	NBPAT32	NBPAT33	NBPAT34	NBPAT35	NBPAT36	NBPAT37	NBPAT38	NBPAT39	NBPAT3	NBPAT40	NBPAT41	NBPAT4	NBPAT5	NBPAT6	NBPAT7	NBPAT8	NBPAT9
AHR_Pathway	0.0756336	-0.00697106	0.0431686	0.0193782	-0.0730073	0.0298248	0.0406145	0.0124559	0.0219104	-0.0208341	-0.0421959	0.0385767	-0.0270405	0.0249813	0.0483132	-0.0175996	0.0591516	0.0811079	-0.0129053	-0.0184275	0.0470494	-0.031317	0.0348652	-0.0012811	-0.00875492	0.00918644	-0.0244289	0.152819	0.0534183	0.00405369	-0.0163557	-0.0085262	0.0226653	0.00473424	0.00254415	0.0197112	0.0203688	0.0132732	0.00195941	-0.0335003	-0.00092757
AHR_Pathway_C-myc_expression_via_RELA	-0.00959968	0.002672	-0.00605901	-0.0125985	-0.0212304	0.0641979	-0.0234519	0.0372963	0.000650903	0.00222633	-0.117902	0.0694829	-0.0192268	0.0404612	0.0938933	-0.0197488	0.0845022	0.0584782	0.00218989	0.0129097	0.109509	-0.0394397	0.074973	-0.00407997	-0.0536807	-0.00636752	-0.0228042	0.14177	0.0632893	0.00848024	-0.0120449	-0.00943403	0.0579711	0.0395135	0.0349269	-0.117937	0.0393844	0.0459545	-0.00929334	-0.059486	0.0248209
AHR_Pathway_Cath_D_expression_via_SP1	-0.0327878	-0.00412264	0.00940627	0.000256929	-0.111771	0.0794303	-0.0114697	0.0375538	0.00685532	-0.0176242	-0.11354	0.0653138	-0.0334336	0.0318942	0.0911967	-0.0134798	0.0865097	0.0412361	-0.00100369	0.0136027	0.104996	-0.0407368	0.0730862	0.00177692	-0.0490546	-0.0062486	-0.0185189	0.166088	0.0780496	0.00841501	-0.00506838	-0.0121306	0.0606602	0.0368169	0.0388207	-0.0929154	0.0392315	0.0479621	-0.0147896	-0.0586388	0.0241197
AHR_Pathway_CYP1A1_CYP1B1_CYP1A2_AHRR_gene_expression_via_POLR2B	0	-8.99279e-05	0.126	0.0669639	-0.00613821	-0.0714763	0.257701	0	0.0856236	0	0.0498267	-0.0419371	-0.0505979	-0.0259875	0	0.0570292	-0.0167311	0	-0.0444056	-0.0346029	-0.0628854	0	-0.065886	0.0402486	0.0516989	0.0498267	-0.0218549	0.0573012	0.0511233	-0.010106	0	0.0533997	-0.0506799	-0.0422436	-0.0528115	0.350209	0.031965	0	0.0214447	0.0104358	0
AHR_Pathway_PS2_Gene_expression_via_ESR1	-0.0351298	-0.00441712	0.0100782	0.000275281	-0.0421315	0.0851039	-0.0122889	0.0402362	0.00734498	-0.018883	-0.12165	0.0699791	-0.0358217	0.0341724	0.0977108	-0.0144426	0.092689	0.0441815	-0.00107539	0.0145743	0.112496	-0.0436465	0.0783067	0.00190385	-0.0525586	-0.00669493	-0.0198417	0.177951	0.0836246	0.00901608	-0.00543041	-0.0129971	0.064993	0.0394467	0.0415936	-0.0995522	0.0420337	0.0513879	-0.015846	-0.0628273	0.0258425
Akt_Signaling_Pathway	0.0872368	0.0113793	0.032356	0.0416785	0.00363351	0.0173613	0.0321981	0.0179846	0.031905	0.014391	0.0238249	0.0198467	0.0127543	0.0153806	0.0117178	0.0150611	0.0283008	0.0577959	0.00512588	0.000268871	0.0174854	0.0376135	0.0165413	0.00814226	0.00696222	0.0196102	0.00157915	0.0935905	0.0287916	0.00494774	0.0062606	0.00756592	0.0309444	0.00705449	0.00443481	0.0594125	0.0174483	0.0175184	0.00919405	-0.00560682	-0.00211645
Akt_Signaling_Pathway_Acetylation_of_proteins	-0.0317534	-0.0152922	0.00103451	-0.0248319	-0.0152135	0.0548666	0.00557404	-0.00401952	0.0244477	-0.0202546	-0.0220385	-0.00732855	-0.0206514	-0.00593516	0.0373984	-0.0332461	0.0465542	-0.0253189	-0.0033819	0.00461625	0.0228096	0.00167649	0.0375544	-0.0112908	-0.0431626	-0.0224002	-0.0365103	0.151199	0.00958941	-0.0174208	-0.00976069	-0.0126038	0.0390665	-0.0123017	0.0369602	-0.0107796	0.0064221	0.0606508	-0.0220218	-0.0202733	-0.0267737
Akt_Signaling_Pathway_Aggregation_and_Neurodegeneration	-0.02598	-0.0125118	-0.0117485	-0.0418879	-0.0124474	0.0448908	0.00456058	-0.0032887	-0.00721675	-0.016572	-0.0180315	-0.00599609	-0.0260038	-0.00485604	-0.0147733	-0.0272014	0.0224433	-0.0207155	-0.00276701	-0.00827997	0.0186624	0.00137168	0.0205417	-0.00923796	-0.0353148	-0.0183275	-0.0298721	0.10645	-0.0213932	-0.0142534	-0.00798602	-0.0103122	0.0319635	-0.0100651	0.0187428	-0.00881971	0.00525445	0.0496234	-0.0180179	-0.0165872	-0.0219058
Akt_Signaling_Pathway_Apoptosis	-0.0317534	-0.0203223	-0.0143592	-0.0511963	-0.0152135	0.0519294	0.00557404	-0.00401952	0.0244477	-0.0330172	-0.0220385	-0.00954029	-0.0345086	-0.0158554	0.0373984	-0.0375907	0.0450017	-0.0294542	-0.00916157	0.00461625	0.0228096	-0.01945	0.0375544	-0.0194819	-0.0431626	-0.0224002	-0.0365103	0.129997	0.00652649	-0.0227327	-0.0173483	-0.0230818	0.0390665	-0.0123017	0.0369602	-0.0107796	0.0064221	0.0476024	-0.0284567	-0.0202733	-0.0267737
Akt_Signaling_Pathway_AR_mediated_apoptosis	-0.0317534	-0.0152922	-0.0143592	-0.0511963	-0.0152135	0.0548666	0.00557404	-0.00401952	0.0244477	-0.0202546	-0.0220385	-0.00732855	-0.0373438	-0.00593516	0.0373984	-0.0535248	0.0465542	-0.0253189	-0.0033819	0.00461625	0.0228096	-0.0150438	0.0375544	-0.0112908	-0.0431626	-0.0224002	-0.0365103	0.130105	0.00958941	-0.0174208	-0.00976069	-0.0296385	0.0390665	-0.0123017	0.0369602	-0.0107796	0.0064221	0.0606508	-0.0220218	-0.0202733	-0.0267737
Akt_Signaling_Pathway_Blocks_Apoptosis	-0.0317534	-0.0152922	-0.0143592	-0.0511963	0.0275386	0.0548666	0.00557404	-0.00401952	0.0244477	-0.0202546	-0.0220385	-0.00732855	-0.0206514	-0.00593516	0.0373984	-0.0332461	0.0465542	-0.0253189	-0.0033819	0.00461625	0.0228096	0.00167649	0.0375544	-0.0112908	-0.0431626	-0.0224002	-0.0365103	0.130105	0.00958941	-0.0174208	-0.00976069	-0.0126038	0.0390665	-0.0123017	0.0369602	0.0356734	0.0064221	0.0606508	-0.0220218	-0.0202733	-0.0267737
Akt_Signaling_Pathway_Blood_cell_differentiation	-0.0217436	-0.0135183	0.0134533	-0.0350594	-0.0177619	0.0526383	0.00557404	0.00300735	0.0244477	-0.023363	-0.0131385	-0.00221948	-0.0265455	-0.00701511	0.0328292	-0.0175995	0.0511531	-0.0253189	-0.00596094	-0.000956518	0.0234744	-0.00163053	0.0425346	-0.0111434	-0.0419429	-0.0170978	-0.0303691	0.125215	0.00958941	-0.0170893	-0.00989959	-0.0126038	0.0392766	-0.00470594	0.0441355	-0.0107796	0.010284	0.0602905	-0.0297086	-0.0202733	-0.0178271
Akt_Signaling_Pathway_Cell_Cycle	0.0735817	0.000916468	0.200368	0.216699	-0.0558667	0.0394693	0.0633367	-0.0455183	0.123969	-0.0360796	0.0995003	-0.0764075	-0.0599931	-0.109651	0.0239608	-0.0146257	-0.0241175	-0.00639497	0.0253406	0.010859	-0.0564129	0.0133759	0.00228954	0.00763284	-0.0821301	0.0620111	0.0360099	0.195475	-0.0700357	0.00520611	-0.10433	-0.0814273	-0.0350379	-0.0984805	-0.0286545	-0.157697	-0.0349437	-0.0786576	0.0162285	0.145714	-0.0537233
Akt_Signaling_Pathway_Cell_Cycle_Progression	-0.0403723	-0.0144873	-0.0136035	-0.0658402	-0.0144128	0.0519788	0.00528067	-0.00380797	0.0102109	-0.027607	-0.0322857	-0.00694284	-0.0195645	-0.00562278	0.0354301	-0.0314963	0.037012	-0.0239863	-0.0032039	0.00437329	0.0216091	0.00158826	0.0290364	-0.0106966	-0.0408909	-0.0212213	-0.0345887	0.107651	0.00272968	-0.0165039	-0.00924697	-0.0119405	0.0370104	-0.0116543	0.0272158	-0.0102123	0.00608409	0.0488043	-0.0208628	-0.0192063	-0.0253646
Akt_Signaling_Pathway_Cell_Survival	-0.0346822	-0.00143316	-0.01398	-0.0857218	0.0383021	0.0439905	0.0294815	0.010921	0.0196151	0.00375714	0.0162052	0.0309354	-0.0166629	0.0611087	0.0395317	-0.00692142	0.0505935	-0.0372058	-0.000997748	0.0345917	0.0444216	0.0101983	0.0443676	0.0114026	0.0047904	-0.0105609	-0.00732688	0.0828501	0.0418463	-0.0101753	0.0467009	0.00799678	0.0273742	0.0090989	0.0466448	-0.000746931	0.0102963	0.124827	0.0015226	-0.0169891	-0.0204914
Akt_Signaling_Pathway_Elevation_of_Glucose_Import	-0.0317534	-0.0152922	0.00475616	-0.0252642	-0.0152135	0.0548666	0.00557404	0.0111564	0.0244477	-0.0202546	-0.0220385	-0.00732855	-0.0206514	-0.00593516	0.0373984	-0.0332461	0.0465542	-0.00135074	0.00327466	0.00461625	0.0228096	0.00167649	0.0375544	-0.0112908	-0.0431626	-0.0104646	-0.0228836	0.130105	0.00958941	-0.00585029	-0.00170085	-0.0126038	0.0390665	-0.00110852	0.0369602	-0.0107796	0.0151813	0.0606508	-0.0220218	-0.0202733	-0.0155211
Akt_Signaling_Pathway_Enhancement_of_Breast_Epithelial	-0.0317534	-0.0152922	-0.0143592	-0.0511963	-0.0152135	0.0548666	0.00557404	0.00795456	0.0347116	-0.00726736	-0.0220385	-0.00732855	-0.0118052	-0.00593516	0.0373984	-0.0332461	0.0465542	-0.0253189	-0.0033819	0.00461625	0.0228096	0.00167649	0.0375544	-0.0112908	-0.0431626	-0.0224002	-0.0365103	0.130105	0.00958941	-0.0174208	-0.00976069	-0.0126038	0.0390665	-0.0123017	0.0369602	0.0328956	0.0064221	0.0606508	-0.0220218	-0.0202733	-0.0267737
Akt_Signaling_Pathway_ERK_mediated_apoptosis	-0.0317534	-0.0152922	-0.0143592	-0.0511963	-0.0152135	0.0548666	0.00557404	-0.00401952	0.0244477	-0.0202546	-0.0220385	-0.00732855	-0.0206514	-0.00593516	0.0373984	-0.0332461	0.0465542	-0.0253189	-0.0033819	0.00461625	0.0228096	0.00167649	0.0375544	-0.0112908	-0.0431626	-0.0224002	-0.0365103	0.130105	0.00958941	-0.0174208	-0.00976069	-0.0126038	0.0390665	-0.0123017	0.0369602	-0.0107796	0.0064221	0.0606508	-0.0220218	-0.0202733	-0.0267737
Akt_Signaling_Pathway_Genetic_Stability	-0.071345	-0.0152922	-0.0143592	-0.0511963	-0.0152135	0.0548666	0.00557404	-0.00401952	0.00492998	-0.0202546	-0.0220385	-0.00732855	-0.0206514	-0.00593516	0.0373984	-0.0602596	0.0465542	-0.0253189	-0.0033819	0.00461625	0.0228096	0.00167649	0.0375544	-0.0112908	-0.0431626	-0.0224002	-0.0365103	0.130105	0.00958941	-0.0174208	-0.00976069	-0.0126038	0.0390665	-0.0123017	0.0369602	-0.0107796	0.0064221	0.0606508	-0.0220218	-0.0202733	-0.0267737
Akt_Signaling_Pathway_Glucose_Uptake	0	0	0	0	0	0	0	0	0.126043	0	0	0	0	0	0	0	0	0	0	0	0	0	0	0	0	0	0	0.143225	0	0	0	0	0	0	0	0	0	0	0	0	0
Akt_Signaling_Pathway_Glycogen_Synthesis_and_Apoptosis	0.0179156	-0.00484313	0.0353346	0.0102786	-0.019419	0.0475611	0.0478376	-0.0249358	0.0411548	-0.0363421	0.0213812	-0.0311335	-0.0375639	-0.0368121	0.0222821	-0.0421838	0.0244821	-0.0228202	0.00951709	0.00958644	-0.00785022	0.039758	0.0174888	-0.0201372	-0.00165308	0.00169398	-0.0288344	0.164664	-0.0027326	-0.00976289	-0.0294861	-0.0333801	0.0104947	-0.036684	0.0179348	0.0280545	-0.00786284	0.0237668	-0.00936612	0.0220097	-0.0364209
Akt_Signaling_Pathway_Increased_GLUT4_translocation	-0.0317534	-0.0152922	-0.0143592	-0.0511963	-0.0152135	0.0548666	0.00557404	-0.00401952	0.0244477	-0.0202546	-0.0220385	-0.00732855	-0.0206514	-0.00593516	0.0373984	-0.0332461	0.0465542	-0.0253189	-0.0033819	0.00461625	0.0228096	0.00167649	0.0375544	-0.0112908	-0.0431626	-0.0224002	-0.0365103	0.130105	0.00958941	-0.0174208	-0.00976069	-0.0126038	0.0390665	-0.0123017	0.0369602	-0.0107796	0.0064221	0.0606508	-0.0220218	-0.0202733	-0.0267737
Akt_Signaling_Pathway_Induction_of_Chromatin_Condensation	-0.0317534	-0.0152922	-0.0143592	-0.0511963	-0.0152135	0.0548666	0.00557404	-0.00401952	0.0244477	-0.0202546	-0.0220385	-0.00732855	-0.0206514	-0.00593516	0.0373984	-0.0332461	0.0465542	-0.0253189	-0.0033819	0.00461625	0.0228096	0.00167649	0.0375544	-0.0112908	-0.0431626	-0.0224002	-0.0365103	0.130105	0.00958941	-0.0174208	-0.00976069	-0.0126038	0.0390665	-0.0123017	0.0369602	-0.0107796	0.0064221	0.0606508	-0.0220218	-0.0202733	-0.0267737
Akt_Signaling_Pathway_JNK_mediated_apoptosis	0.00140519	-0.0143073	-0.0311405	-0.050881	-0.0247874	0.061044	0.0224579	-0.00141578	-0.00982884	-0.0387123	-0.0179307	0.000576009	-0.0302026	-0.000331389	0.0456962	-0.0406363	0.0656083	-0.0110672	-0.00522189	-0.0124472	0.0436074	-0.0141236	0.0444858	-0.0213347	-0.0605306	-0.00759267	-0.0410992	0.119275	0.0181499	-0.0175365	-0.0270303	-0.0237686	0.0433195	-0.00785561	0.0302447	0.0365957	0.0131229	0.0412066	-0.0320082	-0.0241967	-0.0229724
Akt_Signaling_Pathway_Neuroprotection	-0.028578	-0.0186621	-0.0218345	-0.0460767	-0.0136922	0.071356	0.00501664	-0.00361757	0.025766	-0.0244833	-0.0198347	0.00979365	-0.0211739	0.0117911	0.0362947	-0.0147449	0.0611335	-0.022787	-0.0145025	0.00415462	0.0391309	0.00150884	0.0512675	-0.017669	-0.0388463	-0.0288362	-0.0392565	0.120133	0.0250198	-0.0203689	0.00727701	-0.0141222	0.0414617	-0.0110716	0.0506844	-0.00970168	0.00332339	0.0907497	-0.0198196	-0.0230657	-0.0307055
Akt_Signaling_Pathway_NF-kB_dependent_transciption	0.00401436	-0.0148229	0.0111294	-0.0546606	-0.0226527	0.0560098	0.00557404	-0.00401952	0.0172706	-0.0264986	0.002962	0.00244121	-0.027925	-0.0138357	0.0364686	-0.0332461	0.0565049	-0.0373495	-0.00808289	-8.47412e-05	0.0186044	0.00673026	0.050281	-0.0110417	-0.029438	-0.0136455	-0.0315957	0.136583	0.0205192	-0.0113375	-0.0228926	-0.0185707	0.0376888	-0.0123017	0.0291575	-0.0107796	0.0064221	0.0510986	-0.0145331	-0.010026	-0.0379318
Akt_Signaling_Pathway_NF-kB_pathway	-0.00052119	-0.013763	-0.0129233	-0.0460767	-0.0136922	0.0493799	0.019231	0.0106552	0.0220029	-0.0182291	-0.0198347	-0.0065957	-0.0185863	-0.00534164	0.0336586	-0.0299215	0.0418988	0.0146516	-0.00304371	0.00415462	0.0299644	0.0161666	0.0337989	-0.0101618	-0.0388463	-0.0201602	-0.0328593	0.143741	0.0188565	-0.0156787	0.00065111	-0.0113435	0.0351598	-0.0110716	0.0332642	-0.00970168	0.0252073	0.0545858	-0.0198196	-0.018246	-0.0240964
Akt_Signaling_Pathway_NFAT_degradation	0.0407436	-0.000535392	-0.00631952	0.0456315	0.011851	0.0353069	0.00748377	0.00771038	0.0440441	-0.00279101	-0.0254334	-0.000396429	-0.00122182	0.000348889	0.0232753	-0.0121749	0.0405371	0.0578313	-0.00302573	-0.000706129	0.00516285	0.010866	0.0222561	-0.0102864	-0.0197937	-0.00964473	-0.0236132	0.117283	0.0157959	-0.0128886	-0.00359596	-0.00253849	0.0367662	0.00317854	0.0202596	0.050103	0.0148948	0.032794	-0.00883768	-0.0110691	-0.00941948
Akt_Signaling_Pathway_NO_production	-0.0317534	-0.0152922	-0.0143592	-0.0511963	-0.0152135	0.0548666	0.00557404	-0.00401952	0.0244477	-0.0202546	-0.0220385	-0.00732855	-0.0206514	-0.00593516	0.0373984	-0.0332461	0.0465542	-0.0253189	-0.0033819	0.00461625	0.0228096	0.00167649	0.0375544	-0.0112908	-0.0431626	-0.0224002	-0.0365103	0.130105	0.00958941	-0.0174208	-0.00976069	-0.0126038	0.0390665	-0.0123017	0.0369602	-0.0107796	0.0064221	0.0606508	-0.0220218	-0.0202733	-0.0267737
Akt_Signaling_Pathway_p73_mediated_apoptosis	-0.0317534	-0.0152922	-0.0143592	-0.0511963	-0.0152135	0.0548666	0.00557404	-0.00401952	0.0244477	-0.0202546	-0.0220385	-0.00732855	-0.0206514	-0.00593516	0.0373984	-0.0332461	0.0465542	-0.0484645	-0.0033819	0.00461625	0.0228096	0.00167649	0.0375544	-0.0112908	-0.0431626	-0.0224002	-0.0365103	0.130105	0.00958941	-0.0174208	-0.00976069	-0.0126038	0.0390665	-0.0123017	0.0369602	-0.0107796	0.0064221	0.0606508	-0.0220218	-0.0202733	-0.0267737
Akt_Signaling_Pathway_Promotes_Adipogenesis	-0.0317534	-0.0152922	-0.0143592	-0.0511963	-0.0152135	0.0548666	0.00557404	-0.00401952	0.0244477	-0.0202546	-0.0220385	-0.00732855	-0.0206514	-0.00593516	0.0373984	-0.0332461	0.0465542	-0.0253189	-0.0033819	0.00461625	0.0228096	0.00167649	0.0375544	-0.0112908	-0.0431626	-0.0224002	-0.0365103	0.130105	0.00958941	-0.0174208	-0.00976069	-0.0126038	0.0390665	-0.0123017	0.0369602	-0.0107796	0.0064221	0.0606508	-0.0220218	-0.0202733	-0.0267737
Akt_Signaling_Pathway_Protein_Synthesis	-0.00592947	-0.0159971	-0.0183937	-0.039364	-0.0142526	0.0409312	-0.00287543	-0.0129464	0.00383948	-0.0249918	-0.0189344	-0.00395046	-0.0429517	-0.0093029	0.0158417	-0.0342155	0.0301264	-0.00993946	-0.0151291	-0.00541804	0.000936505	-0.0186893	0.016172	-0.0131714	-0.0434955	-0.0255868	-0.0311193	0.124227	0.0262232	-0.0212431	-0.0103948	-0.021859	0.0203726	-0.0238163	0.00914087	0.0134008	-0.0111951	0.0352775	-0.0172253	-0.0155726	-0.0303007
Akt_Signaling_Pathway_Proto-Oncogenic_and_RTK-signaling	-0.0317534	-0.0152922	-0.0168367	-0.0517156	-0.0152135	0.0479841	0.00239596	-0.00401952	0.0250343	-0.0202546	-0.0220385	-0.0114715	-0.0206514	-0.00775903	0.0343954	-0.0332461	0.0384568	-0.0253189	-0.0033819	0.00461625	0.0118635	-0.000170333	0.024561	-0.00850184	-0.0431626	-0.0224002	-0.0365103	0.0937098	-0.0143897	-0.0174208	-0.00802965	-0.0126038	0.0295715	-0.0123017	0.0369602	-0.0223469	0.00586797	0.0606508	-0.0220218	-0.0202733	-0.0267737
Akt_Signaling_Pathway_Regulation_of_Cyclic_Nucleotide	-0.0317534	-0.0118151	0.0193091	-0.0117026	-0.0152135	0.053251	0.0265482	-0.00401952	0.024214	-0.0202546	0.000945075	-0.0049268	-0.0241204	-0.00593516	0.0373984	-0.0332461	0.0543594	-0.0253189	-0.0033819	0.00461625	0.0240036	0.00167649	0.0375544	-0.0112908	-0.0351483	-0.0097848	-0.0349669	0.159839	0.00958941	-0.0075142	-0.00976069	-0.0126038	0.0493568	-0.0131854	0.0578765	-0.0107796	0.0064221	0.0606508	-0.0220218	-0.0118348	-0.0267737
Akt_Signaling_Pathway_Regulation_of_Na+_Transport	0	0	0	0	0	0	0	0	0	0	0	0	0	0	0	0	0	0.128857	0	0	0	0	0	0	0	0	0	0.12771	0	0	0	0	0	0	0	0	0	0	0	0	0
Akt_Signaling_Pathway_Splicing_Regulation	0.0108773	-0.00565893	0.0244116	0.130314	-0.0378932	0.081707	-0.0476358	0.0506768	0.0699822	0.00663569	-0.111106	0.0214889	-0.0155102	-0.00561264	0.0478471	-0.0233442	0.0977618	0.174688	-0.0268998	-0.0297065	-0.00541926	0.00766718	0.0612867	-0.0405062	0.00471213	0.00239555	-0.0146899	0	0.0421229	-0.0282284	-0.0273007	0.00711401	0.124268	0.0456473	-0.0182145	0.0515484	0.0671902	-0.0240663	0.00431156	0.0167773	0.0308163
Akt_Signaling_Pathway_Survival_Genes	-0.00580053	-0.0136716	0.0188427	-0.020764	-0.0130402	0.0453357	0.0636878	0.00729644	0.0954001	-0.0173611	-0.00581057	-0.0106335	-0.0177012	-0.00230426	0.0315748	-0.0284967	0.0617904	-0.00146424	0.00544243	0.00395678	0.0149334	0.0122443	0.0265792	-0.0115342	-0.0369965	-0.016657	-0.0360736	0.163975	0.0163554	-0.0196853	-0.00258758	-0.00837606	0.0395502	-0.0103593	0.0316802	0.0196614	0.0149543	0.0519864	-0.0152712	-0.0189175	-0.0229489
Akt_Signaling_Pathway_Synaptic_Transmission	0.0362007	-0.0237434	0.0131426	-0.0211089	-0.0246643	0.0289471	0.0110842	-0.0128914	0.00307988	-0.0150898	0.0194575	0.021018	-0.0137841	-0.00947835	0.0224181	-0.0434345	0.0271159	0.0437891	-0.00620584	-0.00491805	-0.007064	0.0286097	0.0177907	-0.0137772	-0.0282515	-0.00750864	-0.000107975	0.22839	-0.00519603	-0.0124864	-0.0226456	-0.0109127	0.0319262	-0.018481	0.00216498	0.0456343	-0.0120956	0.00479175	0.0029812	-0.00849509	-0.0225666
Akt_Signaling_Pathway_Translation	0.0986305	0.0468842	-0.0232816	-0.00801535	0.0315671	-0.015244	-0.0188184	-0.00873186	-0.0479086	0.0347351	-0.0313044	0.00463994	0.00570305	0.0172582	-0.0104572	-0.00973012	-0.0232816	0	0.0175037	0.00872466	-0.0304799	0.0440854	-0.0180553	0.00221731	-0.0022536	0.00655266	-0.0299671	0.0870025	0.164525	0.0159212	0.0189709	0.0191431	-0.011273	-0.00565557	0.0137718	0.0542715	-0.00770229	0.0170782	0.00221731	-0.014952	0.00548566
Akt_Signaling_Pathway_Tumor_Supression	-0.0514586	-0.0152922	-0.0143592	-0.0836575	-0.0152135	0.0548666	0.00557404	-0.00401952	0.0244477	-0.0202546	-0.0220385	-0.00732855	-0.0206514	-0.00593516	0.0373984	-0.0332461	0.0301098	-0.0253189	-0.0033819	0.00461625	0.0228096	0.00167649	0.0375544	-0.0112908	-0.0431626	-0.0224002	-0.0365103	0.130105	0.00958941	-0.0174208	-0.00976069	-0.0126038	0.0390665	-0.0123017	0.0369602	-0.0107796	0.0064221	0.0606508	-0.0220218	-0.0202733	-0.0267737
ATM_Pathway	0.0187132	0.0175383	-0.000128353	0.0556363	0.00629758	0.0307747	0.0570728	0.0222929	0.057726	0.0314433	0.0163482	0.0187502	0.0312134	0.0399303	0.0127287	0.0201353	0.0318901	0.0366963	0.00924398	0.00767376	0.0210791	0.024418	0.0196246	0.0165012	0.00472634	-0.00311273	-0.00535213	0.138976	0.0253297	-0.00192502	0.0143918	0.0142426	0.0218692	0.0173835	0.00562504	0.0319361	0.0296447	0.0131182	-0.000904189	-0.00620431	0.0108312
ATM_Pathway_Apoptosis	-0.0385578	0.0126358	-0.12279	-0.030906	0.0872508	0.00623373	-0.00943387	-0.0641862	-0.101581	0.0432551	0.0160452	-0.0487927	0.0195316	-0.0444819	0.0175038	-0.0348762	-0.0348762	-0.0707686	0.00418724	-0.00255641	-0.0426297	-0.124531	0.0195316	-0.0194816	0.213338	0.0708977	0.0146237	0.196296	0.16385	-0.0688195	-0.00830545	0.00251345	0.00749223	-0.0410237	-0.0551754	-0.0385578	-0.0294345	-0.0279902	0.0238291	0.103816	0.00307213
ATM_Pathway_Apoptosis_and_Senescence	0.220786	0.0381598	0.0400299	0.108468	0	0.0594227	0.0729902	0.0534711	0.0736619	-0.0093965	-0.0103758	0.0407127	-0.0179688	0.0161356	0.0723063	-0.0107758	0.0162498	0.0721613	0.0443998	0.00450658	0.0788535	0.0781317	0.0603519	0.151283	0	-0.0129946	0.00756757	0.350707	0.0358432	0.0365658	0.0146551	0.00788967	0.024095	0.00721373	-0.0103529	0	0.0248011	0.100419	-0.00575231	-0.00584488	-0.0134841
ATM_Pathway_Cell_Cycle_Checkpoint_Control	0.178737	0	0	0.0852511	0	0.0738933	0	0	0.0430119	0	0	0	0	0	0.0940119	0	0	0	0	0	0.0730008	0	0.073377	0	0	0	0	0.33585	0	0	0	0	0	0	0	0.118734	0.052095	0.146116	0	0	0
ATM_Pathway_Cell_Survival	0.0864577	-0.00788077	0.02503	0.0503653	-0.011787	0.111672	0.126653	0.0225574	0.163366	0.0204608	0.00768779	-0.0109025	0.0355128	0.0379634	0.0585311	0.0524081	0.0535069	0.0401125	0.00369875	0.0338766	0.0326043	0.0309918	0.0377738	0.00226049	-0.0210931	-0.0116884	-0.000857952	0.227218	0.0406925	-0.0189106	0.0151849	0.0138525	0.0658088	0.0140034	0.0265377	0.0391607	0.0319996	0.087049	-0.00280066	-0.00854301	0.00669237
ATM_Pathway_Checkpoint_Activation	0.178737	0.0167783	0.0651673	0.115414	0	0.0673083	0	0.0390402	-0.0640847	-0.0312524	0.0896115	0.0451687	-0.0450456	0.038249	0.104161	0	-0.0242056	0.0571933	0.00433776	-0.0353707	0.0967229	-0.0219282	0.0881413	-0.0046059	0.00129444	0.0396885	0.00810823	0.344538	0	0.0167783	-0.00230889	-0.0130871	-0.0240957	0.0420332	0.00357406	0	0.0599844	0.145932	0.00681994	-0.0172906	0.0467926
ATM_Pathway_DNA_repair	0.18415	0.032196	0.0393524	0.290425	0.00621791	0.0462779	0.0548311	0.021679	-0.0121001	0.0210912	-0.00439381	0.00896521	0.0686137	0.0658521	0.0272781	0.0873078	0.0361998	-0.00525393	-0.00779797	0.0156752	0.0702861	0.00666756	0.0243205	-0.0201735	0.0398379	-0.00589632	-0.0201839	0.281298	0.0127083	0.00308441	0.0122604	0.0195875	0.00702193	0.0158865	-0.00700037	0.0502359	0.0105498	0.0591871	0.00356153	-0.0523089	0.00368319
ATM_Pathway_G2-Mitosis_progression	-0.0356518	0.0222742	-0.00884153	0.0327895	0	0.00483255	0.0359651	0.0102399	0.0190823	0.0260211	0	0.0496775	0.01026	0.0367632	0.00555457	0.00357501	0.0156032	0.0797163	0.0307497	-0.0104129	-0.020112	0.0714916	0.0259913	0.0619096	-0.0437142	-0.0346819	-0.0103684	0.0655299	0.0536972	0.0274207	0.0607087	0.00362268	-0.00771992	-0.00198919	0.0173516	0.0186581	0.00382744	0.0415755	0	0	-0.0062411
ATM_Pathway_G2_M_Checkpoint_Arrest	-0.0356518	0.0222742	-0.00884153	0.0327895	0	0.00483255	0.0359651	0.0102399	0.0190823	0.0260211	0	0.0496775	0.01026	0.0367632	0.00555457	0.00357501	0.0156032	0.0797163	0.0307497	-0.0104129	-0.020112	0.0714916	0.0259913	0.0619096	-0.0437142	-0.0346819	-0.0103684	0.0655299	0.0536972	0.0274207	0.0607087	0.00362268	-0.00771992	-0.00198919	0.0173516	0.0186581	0.00382744	0.0415755	0	0	-0.0062411
ATM_Pathway_NF-kB_Pathway	0.178737	0	0	0.0852511	0	0.0738933	0	0	0	0	0	0	0	0	0.0940119	0	0	0	0	0	0.0730008	0	0.073377	0	0	0	0	0.33585	0	0	0	0	0	0	0	0	0	0.050291	0	0	0
ATM_Pathway_Repair_and_Recombination	-0.167958	0.00692297	-0.00122897	0.0391713	-0.032749	-0.0145088	0.0219699	0.00902329	0.098681	-0.0254922	0.0639439	0.00692297	-0.0108654	0.0147487	-0.0126279	-0.0877413	0.000460307	-0.0696866	-0.00734235	-0.0275041	0.0670852	-0.00462135	0.0207151	0.0127618	0.00369052	-0.00369674	-0.0234088	-0.0275041	0.240962	0.0152795	0.0352153	-0.024674	0.0290933	0.0522968	0.0622861	-0.134541	0.0746582	-0.0641197	-0.00165166	0.000766865	0.00290019
ATM_Pathway_S-phase_arrest	0.114792	0.073228	-0.0102696	0.0544597	0.0603846	-0.0403432	-0.0645781	0.0603846	-0.100012	0.122045	-0.0143017	0.025132	0.0944195	0.0376999	0.0268003	-0.0283112	-0.0630345	-0.0285678	0.0510498	0.0390325	0.0108774	0.00128988	-0.00265773	0.0301518	0.00680222	0.0510498	0.00376361	0.33585	-0.0896291	-0.00368467	-0.0692453	0.0818006	-0.0438469	0.0376999	-0.0864321	0.0622516	0.0223159	0.0443787	-0.00776279	0.0223159	0.0841704
ATM_Pathway_S-phase_progression	0.0908638	0	-0.0754993	0.154218	0	0	-0.0592855	0	0.0585531	0	0	0	0	0	0	-0.00685479	0.049333	0	0	0	0	0	0	0	0	0	0	0	-0.0596535	0	0	0	0	0	0	-0.125296	0	0	0	0	0
ATM_Pathway_Synaptic_Vesicle_Transport	0.178737	0	0	0.144405	0	0.120437	0	0	0	0	0	0.0561778	0.028382	0	0.126935	0	0.101702	0.0660633	0	0	0.146096	0.0603597	0.126374	0	0	0	0	0.33585	0.06636	0	0	0	0.0573692	0	0.054803	0	0	0.146116	0	0	0
BRCA1_Pathway	0.0357725	-0.00384707	0.0233839	0.0242963	-0.0242848	0.0175427	0.0183648	0.0314584	0.0330189	0.00820059	0.0142934	0.0137589	0.0135602	0.0116785	0.0258035	-0.0084161	0.0283781	0.0441646	-0.000387311	0.00608168	0.0307731	0.0119846	0.0303548	0.0228498	0.00585412	0.00199325	0.00972919	0.139376	0.042969	0.00591796	-0.00109975	0.00458826	0.0351346	0.0147044	0.00235901	0.135582	0.0332327	0.0297228	0.00215761	-0.00287876	0.00525671
BRCA1_Pathway_Base_Excission_Repair	0.14931	0	0.0708386	0.249597	0	0	0.199196	0.0404021	0.0930577	0	0	0.112086	0	0	0	0	0.144592	0.166807	0.0191684	-0.00568656	0	0	0.0635707	0.150382	0.0595924	0	0	0.277289	0.0465726	-0.00593643	0.0071096	0	0	0	0	0.209388	0.0528186	0	0	0.0298871	0
BRCA1_Pathway_Cell_Cycle_Arrest_DNA_Repair_Genes_p21_WAF_CIP1_14-3-3_GADD45	0.107197	0.0814695	0.147801	0.387922	0	-0.00896267	0.212029	0.034766	0.110493	0.0266576	0	0.0668756	0	0.0395307	0	0.0739339	0.0739995	0.109447	0.0767243	0.0484392	-0.010442	0.164943	0	0.201792	0.0311127	0.0461003	0.0108919	0.122459	0.0537648	0.0686596	0.0616744	0	0.00249838	0	0.0156195	0.0297047	0	0	0.0421268	0	0
BRCA1_Pathway_Chromatin_Remodeling	0.110597	-0.00333407	0.0323124	0.0565278	-0.00795973	0.0571409	0.0258202	0.0302931	0.0374203	0.00419594	-0.0014333	-0.00681536	0.0109472	-0.00346248	0.0504954	0.00812043	0.0548648	0.0765919	-0.000224901	0.0143557	0.0561	0.0014398	0.0435415	0.0217673	-0.00944559	-0.00602894	0.0150399	0.130873	0.037771	0.00555854	0.0100733	0.00255045	0.0496372	0.0025686	0.00731805	0.0734108	0.0182005	0.0546576	0.00515613	-0.00696321	-0.00461298
BRCA1_Pathway_E2_Responsive_Genes	-0.0949608	-0.0250709	-0.0665201	0.0834716	-0.058394	-0.105595	-0.102494	0.0197611	-0.0636734	-0.0327892	0.0246299	0.0160594	-0.00880101	0.00418018	0.0427834	-0.224955	0.00877636	-0.0488808	-0.020065	-0.0166584	0.018502	-0.0355874	0.0365542	-0.020065	0.0190552	0.0237118	0.0218153	0.149948	0.0124566	0.0205697	-0.0336768	-0.0760623	-0.0660071	0.0112526	-0.0502954	0	0.015713	-0.00912419	-0.0355874	0	5.97534e-05
BRCA1_Pathway_G1_S_arrest	0.107197	0.0814695	0.0868527	0.2844	0	-0.00896267	0.104133	0.034766	0.0511081	0.0266576	0	0	0	0.0395307	0	0.0739339	0.0739995	0.0257572	0.0767243	0.0484392	-0.010442	0.164943	0	0.0514093	0.0311127	0.0461003	0.0108919	0.0741306	0.0537648	0.0686596	0.0616744	0	0.00249838	0	0.0156195	0.0297047	0	0	0.0421268	0	0
BRCA1_Pathway_Growth_Promoting_Genes_hTert_S100A7	0.107197	0.1525	0.0952906	0.289262	0.0207334	-0.00896267	0.104133	0.125502	0.0511081	0.00858975	0	0.0122807	0.0304511	0.0363498	-0.0399689	0.0739339	0.088299	-0.00973871	0.113496	0.0114227	-0.010442	0.162741	-0.0418045	0.0514093	0.120943	0.0627137	0.0108919	0	0.0537648	0.111115	0.0286464	-0.000613488	0.00249838	0.081586	0.0134176	0.24629	0.0863963	0	0.0421268	-0.022075	0.0702707
BRCA1_Pathway_Homologous_Recombination_Repair	-0.00625722	0.0288873	0.0286436	0.104593	-0.00818726	0.0178473	0.0402036	0.0327975	0.0646085	0.0388342	0.015986	0.00173074	-0.00271634	0.0168641	0.00993145	0.0149958	0.0247816	-0.00883593	0.0237392	0.00927039	0.0303957	0.0538255	0.0147665	0.0343271	0.0112935	0.0144426	-0.00222156	-0.0700392	0.0324712	0.0267064	0.0413204	0.00843157	0.0300739	0.0130742	0.020778	0.181858	0.0400681	-0.0160299	0.0136294	0.000191716	0.000725046
BRCA1_Pathway_Mismatch_Repair	0.0901295	0.032127	0.0208155	0.0795584	-0.0445817	0.00375422	0.17256	0.021561	0.147739	0.0424374	0.0398625	0.0346508	0.0211378	0.077434	0.00119286	0.061437	0.0288525	0.068187	0.0348484	0.0459061	0.0164565	0.119716	-0.00223722	0.0637647	0.0339396	-0.00596954	-0.00826744	0.164281	0.0852174	0.0157613	0.0285406	0.0222501	0.0461096	0.0172389	0.026635	0.222615	0.0645591	0.0235144	0.017187	0.00358447	0.00580678
BRCA1_Pathway_NHEJ_DSB_Repair	0.0612552	0.046554	0.0496301	0.211229	0	-0.00512153	0.0595047	0.0198663	0.0292046	0.0774982	0	0	0	0.022589	0	0.042248	0.0422854	0.0147184	0.0438425	0.0276796	-0.00596687	0.0942529	0	0.0293767	0.0177787	0.026343	0.00622396	-0.10828	0.0307228	0.0392341	0.0352425	0	0.00142765	0	0.00892542	0.134667	0	0	0.0240725	0	0
BRCA1_Pathway_Nucleotide_Excission_Repair	0.0886737	-0.0148024	0.109195	0.324086	0	-0.0100604	0.0818224	0.0137007	0.049644	0.0449055	0.0734214	0.136384	0.0251442	0.0237432	-0.000407193	-0.0235762	0.04539	0.0836899	0.011046	0.0248889	-0.00617293	0.071206	-0.0167088	0.183824	0.0219453	-0.000742026	0.066135	0.269013	0.0539809	0.051534	-0.00584745	0.0160143	-0.004033	0.0354424	-0.0435589	0.254373	0.0216655	-0.0325317	0.0253521	0.0513648	0.0445689
BRCA1_Pathway_Transciption_Coupled_Repair	0.107197	0.0814695	0.0868527	0.2844	0	-0.00896267	0.104133	0.034766	0.0511081	0.0266576	0	0	0	0.0395307	0	0.0739339	0.0739995	0.0257572	0.0767243	0.0484392	-0.010442	0.164943	0	0.0514093	0.0311127	0.0461003	0.0108919	0	0.0537648	0.0686596	0.0616744	0	0.00249838	0	0.0156195	0.0297047	0	0	0.0421268	0	0
cAMP_Pathway	0.08099	0.00555384	0.0329077	0.0506312	-0.00109721	0.00687865	0.025401	0.0119618	0.0229631	0.00279712	0.0155435	0.0171153	0.00940669	0.0150292	0.00387817	0.0202331	0.0233722	0.0418691	-0.00438345	-0.00637543	0.0109977	0.0106505	0.00354656	0.00230882	0.00776772	0.0024582	-0.00162982	0.0617519	0.0315473	0.00139978	-0.00634534	0.00807715	0.0202243	0.00792161	0.00375798	0.0555179	0.0156053	0.0119763	0.00679357	-0.00440759	0.00192887
cAMP_Pathway_Axonal_Growth	0.0876392	0.00835026	0.0440001	-0.0191403	0.0808315	0.00359466	-0.0182287	0.0507924	0.0740491	0.031614	-0.00144545	0.0691796	0.00314164	0.0947228	0.0113664	0.0208043	0.0572727	0.0661461	-0.00153421	0.021725	0.0451091	-0.0174514	0.0313285	0.0735569	0.00606506	0.0169119	0.0391222	0.0541064	0.048039	0.00981755	0.0919183	-0.00032483	0.0110592	0.046167	0.04438	0.0220336	0.0542417	0.181714	0.0139352	-0.0173012	0.0112683
cAMP_Pathway_Cell_Growth	0.0649357	0.00352148	0.0369797	0.131679	0.0206547	0.00237167	0.0483597	0.0306002	0.0356666	0.0176939	0.0129925	0.0154039	0.0160408	0.0122751	0.0122962	0.0128706	-0.00859576	0.0221423	-0.00542053	0.00437619	0.0196182	0.0172553	0.00925439	0.0183596	0.0171214	0.00190008	0.00781457	0.0977128	0.0303693	-0.00495446	-0.0144083	0.0389433	0.0376587	0.00815387	-0.0131298	0.0674254	0.0231147	-0.0014849	0.0315277	-0.00589881	0.0213057
cAMP_Pathway_Cell_Proliferation	0.0791163	0.0286379	0.0596532	0.0621307	-0.0166444	-0.0459635	-0.0307297	-0.0252961	-0.0779589	-0.0121669	0.0285195	0.0224279	0.0482751	0.0163955	-0.0315845	-0.0211619	-0.0316114	0.0163467	0.014061	-0.0460878	-0.0939177	-0.02465	-0.0196047	-0.030951	0.0661845	0.0106873	-0.0313715	0.0271658	0.0252159	0.0269932	0.0255154	-0.0356286	-0.0587198	-0.0226262	0.00359243	0.0259112	-0.0544702	0.00154561	-0.0132173	0.02681	-0.0153657
cAMP_Pathway_Cell_Survival	0.0931213	0.00405776	0.0345806	0.0838561	0.0365447	-0.000604106	0.0392281	0.032819	0.041267	0.0238869	0.0152238	0.0261319	0.0100251	0.0307793	0.0145492	0.0135773	0.00428722	0.024333	-0.00118365	0.0115043	0.0255697	0.00677615	0.0132691	0.0364847	0.0112152	0.00375426	0.0159201	0.0815391	0.0522986	-0.000501362	0.0193135	0.0299233	0.0266964	0.0181524	0.00626758	0.0599799	0.0293437	0.0519847	0.0257123	-0.00799865	0.0177919
cAMP_Pathway_Chemotaxis	0.0649357	0.00352148	0.0369797	0.131679	0.0206547	0.00237167	0.0483597	0.0306002	0.0356666	0.0176939	0.0129925	0.0154039	0.0160408	0.0122751	0.0122962	0.0128706	-0.00859576	0.0221423	-0.00542053	0.00437619	0.0196182	0.0172553	0.00925439	0.0183596	0.0171214	0.00190008	0.00781457	0.0977128	0.0522428	-0.00495446	-0.0144083	0.0389433	0.0376587	0.00815387	-0.0131298	0.0674254	0.0231147	-0.0014849	0.0315277	-0.00589881	0.0213057
cAMP_Pathway_Cytokine_Production	0.0693852	0.00863647	0.0348463	0.129961	0.0217944	0.00700283	0.0592431	0.0284239	0.0387134	0.0208709	0.0126561	0.0137136	0.0224619	0.0194114	0.0174827	0.0130754	-0.00474761	0.021875	-0.00439791	0.00889373	0.0205973	0.0256313	0.0126867	0.0173004	0.017009	0.00572046	0.00736373	0.100125	0.0286173	-0.00496633	-0.013577	0.0395194	0.04572	0.0103925	-0.00845344	0.0669729	0.025222	0.00222955	0.0330741	-0.00135706	0.0244789
cAMP_Pathway_Degradation_of_Cell_Cycle_Regulators	0.0343071	-0.00469409	0.0153753	-0.00967929	-0.04402	-0.0162467	0.0173759	-0.0405792	-0.0196586	-0.0703174	0.0199439	-0.0100838	-0.0109001	-0.0070668	-0.0711079	-0.0399345	0.0118831	0.00577035	-0.0118675	-0.0305512	-0.0541365	-0.0971418	-0.0199106	-0.0185377	0.028453	-0.0083485	-0.0347972	0.0231152	0.0423874	0.0242378	0.0504271	-0.0455102	-0.0281787	-0.0372711	0.0234965	0.0218964	-0.0533545	0.0132621	-0.013774	0.0133072	-0.0268064
cAMP_Pathway_Endothelial_Cell_Regulation	-0.056834	0.00439786	0.0285493	0.0378681	-0.0461976	-0.0349345	-0.0283394	-0.0373435	-0.0691394	-0.026705	0.00464358	-0.00292064	-0.0480083	-0.0270721	-0.0376068	0.00433235	-0.0519105	-0.0366863	-0.017637	-0.0411754	-0.038899	-0.0297502	-0.0490445	-0.0593529	-0.026325	0.0137491	-0.0129933	-0.0454038	-0.028961	-0.0111173	-0.0222215	-0.0121079	-0.0154804	-0.0397834	-0.0157528	-0.0443606	-0.0286101	-0.027069	-0.0267638	0.0100636	-0.00689207
cAMP_Pathway_eNOS_Signaling_Cardiovascular_Homeostasis	0.0791163	0.0284482	0.0783802	0.0750747	-0.0116969	-0.0401321	0.00761331	-0.0360369	-0.0760096	-0.0121669	0.0412485	0.0117204	0.052542	0.0175536	-0.0491292	-0.00172605	-0.00165794	0.0161978	0.00029943	-0.046049	-0.0810396	-0.0315702	-0.0329624	-0.0250528	0.0661845	0.0152506	-0.0402891	0.0620011	0.0251991	0.0161557	0.0255154	-0.0280778	-0.0487622	-0.0352752	0.00359243	0.0259112	-0.0489285	0.00154561	-0.0205306	0.0316883	-0.0153657
cAMP_Pathway_Fatty_Acid_Metabolism	0.0932637	0.0125861	0.0387085	0.114156	0.0243945	-0.00482126	0.0690771	0.000696359	0.037082	0.0170181	0.0212559	0.00766154	0.0152644	0.0104229	0.00866374	0.0147201	0.00296473	0.0332553	-0.00245769	0.00502059	0.000939909	0.0209794	0.0137247	0.0106118	0.0187838	0.0062043	-0.00767618	0.118528	0.0248391	-0.00546281	-0.00701665	0.0325949	0.0246625	0.00846613	-0.00750481	0.0692098	0.00804619	0.0056745	0.0243231	-0.000531244	0.017148
cAMP_Pathway_Gene_Expression_via_NFKB2_CREBBP_ELK1	0.015981	0.0168268	0.0195622	0.0648783	0.00605717	0.00990996	0.0465217	-0.0219842	0.0174644	0.0051187	-0.017677	-0.0143695	0.0348905	0.00873124	-0.0029706	0.00592933	0.0307801	0.0314751	0.00839001	-0.00629427	-0.0201841	-0.0137124	-0.00996421	-0.0296684	0.0198804	-0.0182384	-0.0181484	0.059429	0.0676852	-3.13684e-05	0.0186798	-0.0186407	0.00034105	-0.0264741	-0.00822293	0.00133893	-0.00841277	0.0161245	-0.00160229	-0.00469285	-0.0110636
cAMP_Pathway_Glycogen_Synthesis	0.0138372	0.0303841	0.0986747	-0.0719702	0.00349064	0.000316579	-0.00430513	-0.0445976	-0.0359949	-0.031404	0.0452823	0.0145257	0.0511796	0.0135247	-0.04535	0.0062287	-0.00153041	-0.00498022	-0.020671	-0.0751509	-0.0574629	-0.0684604	-0.0304269	-0.0396332	0.0441994	0.0344833	-0.044231	0.0572318	0.0420009	0.0110396	-0.0019264	-0.0444462	-0.0279372	-0.0389312	0.00331609	-0.0398709	-0.0558817	0.00142671	-0.0269308	0.0377566	-0.0103446
cAMP_Pathway_Glycolisis	0.0214877	0.00474425	-0.00920463	-0.0818006	0.0256562	-0.0123876	0.0202248	0.0410358	0.0157283	0.0687921	-0.0406846	0.00305709	0.0329813	0.0399684	0.00118794	0.0970044	-0.00747009	0.0655908	-0.00973705	0.0195236	-0.00973749	-0.0819777	-0.00955258	0.102336	-0.0247616	-0.0183247	0.0341984	0.0530449	-0.0305846	-0.0103258	0.0759497	0.0468924	-0.00241437	0.0443458	-0.0199879	0.00418033	0.0256583	0.0474773	-0.00646296	-0.0435165	-0.000788398
cAMP_Pathway_Lipolysis	0.170317	0.0284482	0.0783802	0.154576	-0.0116969	-0.0401321	0.00761331	-0.0360369	-0.0760096	-0.0121669	0.0412485	0.0117204	0.052542	0.0175536	-0.0491292	-0.00172605	-0.00165794	0.0161978	0.00029943	-0.046049	-0.0810396	-0.0315702	-0.0329624	-0.0250528	0.0661845	0.0152506	-0.0402891	0.0620011	0.0251991	0.0161557	0.0255154	-0.0280778	-0.0487622	-0.0352752	0.00359243	0.0259112	-0.0489285	0.00154561	-0.0205306	0.0316883	-0.0153657
cAMP_Pathway_Metabolic_Energy	0.0715188	-0.00188757	0.00436986	0.0227891	-0.000118154	0.0142539	0.0364016	0.0504105	0.0851929	0.0151767	0.00829089	0.0145619	0.00755281	0.00335709	0.0124561	0.00366983	0.00584543	0.111814	-0.00493929	-0.00497312	-0.0139462	0.0208378	0.00797037	0.0110819	0.0279409	0.00445188	-0.00288131	0.171154	0.0100865	-0.0115829	-0.00212321	0.00260157	0.0268456	0.0116432	-0.00396823	0.149589	0.00309884	0.000833979	0.0153972	0.0110294	0.0220997
cAMP_Pathway_Myocardial_Contraction	0.109339	0.00587744	0.0422599	0.0636441	-0.0281376	0.0171847	0.0178448	0.00339678	0.00995416	-0.0031515	0.043858	0.0215847	0.0149218	0.0242323	-0.0159148	0.013256	0.0162572	0.0294198	-0.0115756	-0.0235219	0.00869477	0.0348048	-0.0157715	-0.00234015	0.00577775	0.00047385	-0.0127248	0.0703298	0.0373453	0.00784761	-0.00617517	0.00363975	0.0294714	-0.000942533	0.00285783	0.0735242	0.00596617	0.00128321	0.0136591	-0.0120153	-0.00662471
cAMP_Pathway_Oncogenesis	0.143181	0.0403552	0.143876	0.15521	-0.0181139	-0.0435018	0.0692263	-0.0641439	-0.043864	-0.0363015	0.0998399	-0.0245368	0.0221935	-0.029381	-0.0645663	-0.0172134	-0.0302085	0.0166561	0.0188686	-0.0348875	-0.117862	0.0266448	-0.0568648	-0.0369235	0.118441	0.047569	-0.0287797	0.117749	0.00598924	0.0247653	-0.00602755	-0.0572527	-0.083765	-0.0691437	-0.0216471	0.0798464	-0.0655488	-0.0478153	-0.00214855	0.0894895	-0.030343
cAMP_Pathway_Protein_Retention	0.116278	0.0243842	0.0671831	0.0643498	-0.0100259	-0.034399	0.00652569	-0.0308887	-0.0453276	-0.0104288	0.0353559	0.010046	0.045036	0.015046	-0.0421107	0.0165704	-0.00142109	0.0138838	0.000256654	-0.0394705	-0.0694626	-0.0270602	-0.0282535	-0.0214738	0.0567296	0.0130719	-0.0345335	0.0531438	0.0215992	0.0138478	0.0218704	-0.0240667	-0.0417962	-0.0302359	0.00307923	0.0222096	-0.0419387	0.00132481	-0.0175977	0.0271614	-0.0131706
cAMP_Pathway_Regulation_of_Cytoskeleton	-0.0253881	0.0243842	0.0671831	0.0441044	-0.0100259	-0.034399	0.00652569	-0.0308887	-0.0651511	-0.0104288	0.0353559	0.010046	0.045036	0.015046	-0.0421107	-0.00147947	-0.00142109	-0.00283985	0.000256654	-0.0394705	-0.0694626	-0.0520376	-0.0282535	-0.0214738	0.0567296	0.0130719	-0.0345335	0.0531438	0.0215992	0.0138478	0.0218704	-0.0240667	-0.0417962	-0.0302359	0.00307923	0.0222096	-0.0419387	0.00132481	-0.0175977	0.0271614	-0.0131706
Caspase_Cascade_Pathway	-0.0644111	-0.00374559	-0.0243303	-0.0289664	-0.0103136	-0.00466601	-0.0278469	-0.01547	-0.0268432	-0.0120816	-0.000536232	-0.019434	-0.0153416	-0.0175448	-0.0114854	-0.0228816	-0.0268646	-0.0383001	0.00110674	-0.0126248	-0.0112173	-0.00689962	-0.0116867	-0.0175908	-0.0123777	-0.00143199	-0.00825071	-0.059249	-0.0175554	0.00194414	-0.00836518	-0.0127448	-0.00706197	-0.0112098	-0.00980699	-0.037981	-0.0103947	-0.0335502	-0.00700962	-0.000342837	-0.00133932
Caspase_Cascade_Pathway_Activated_Tissue_Trans-glutaminase	0.0596317	-0.0174039	0.0269951	0.106113	-0.0267388	0.0619095	-0.0121082	0.00665302	0.00131696	-0.0152191	0.0749834	0.0267185	-0.0161996	-0.00873972	0.00715431	-0.00266034	0.00699538	0.0582944	-0.0195049	-0.0396721	0.0164049	0.0441437	0.00502825	-0.0203218	-0.00358358	-0.000159359	-0.0174542	0.0365383	0.0867491	0.00169433	-0.0254199	-0.0156942	0.0839977	-0.00145698	-0.0125945	0.0718175	0.0104837	-0.0366926	0.000403753	-0.010558	0.00128395
Caspase_Cascade_Pathway_DNA_Fragmentation	-0.143485	0	0.0221422	0.0875306	0	0.0542415	-0.0856646	-0.0268497	0.0181339	0	-0.0031113	-0.00312079	0	-0.0326238	0.0619082	-0.0206926	0.0506965	-0.0904216	-0.0505946	-0.0281905	0.0427049	-0.0789021	0.0692774	-0.0129082	0	-0.0213683	-0.0339821	0.153477	-0.0056736	-0.0234688	-0.0347945	-0.0326238	0.0502423	-0.0103562	-0.00365428	0.264441	-0.00546231	-0.00932599	-0.0536638	-0.0131034	0
CD40_Pathway	0.0281064	0.0220256	-0.0211464	-0.00542059	0.0242231	0.040731	0.0340555	0.00734699	0.0674231	0.0305509	-0.0140634	-0.00344492	0.0514461	0.029089	0.0250395	0.0101879	0.0425136	0.0367186	0.0186987	0.0275784	0.0166127	0.0441589	0.0234059	0.00228637	0.00101256	-0.0060412	0.00246655	0.0408765	0.0170626	-0.00132378	0.0534327	0.0144008	0.0453943	0.0107822	0.0190848	0.0170851	0.0242563	0.0491917	0.00610991	-0.00263897	-0.00804856
CD40_Pathway_Cell_Survival	0.424895	0	0.00605941	0	0.0721893	-0.00242725	0	0.141083	0.18611	0.0405263	0	-0.00986119	0.0569005	0.00410545	0	0.0996121	0.0414218	0	-0.0297911	0.0013799	0.00416444	0.0233912	-0.00816487	0.00485832	0.024935	0	0.0356137	0	0.0851928	-0.00624494	0	0.0352323	0.0524945	0.0928612	0	0.41589	0.0939981	0	0	0	0.0150102
CD40_Pathway_Gene_Expression_Cell_Adhesion_Molecule_via_NFKB2	-0.0395704	0.00988429	-0.0301825	-0.0876078	-0.0132716	0.00311348	0.0205445	-0.00152823	0.0441497	0.0348266	-0.0342796	-0.0278305	0.026535	0.0272051	0.0264252	-0.0246986	0.0380195	0.0747072	-0.000385576	0.0109888	0.0401381	0.0256681	0.0462954	-0.00917541	-0.00996493	-0.0378545	0.00236946	0.018023	0.020798	-0.0186179	0.0295111	-0.00475392	0.0257713	-0.0013651	0.0211369	-0.0398229	0.022226	0.0256406	0.0150798	-0.0386969	-0.0377553
CD40_Pathway_Gene_Expression_Cell_Survival_via_NFKB2	-0.0395704	0.00988429	-0.0301825	-0.0876078	-0.0132716	0.00311348	0.0205445	-0.00152823	0.0441497	0.0348266	-0.0342796	-0.0278305	0.026535	0.0272051	0.0264252	-0.0246986	0.0380195	0.0747072	-0.000385576	0.0109888	0.0401381	0.0256681	0.0462954	-0.00917541	-0.00996493	-0.0378545	0.00236946	0.018023	0.020798	-0.0186179	0.0295111	-0.00475392	0.0257713	-0.0013651	0.0211369	-0.0398229	0.022226	0.0256406	0.0150798	-0.0386969	-0.0377553
CD40_Pathway_Gene_Expression_Co-Stimulatory_Molecules_via_NFKB2	-0.0395704	0.00988429	-0.0301825	-0.0876078	-0.0132716	0.00311348	0.0205445	-0.00152823	0.0441497	0.0348266	-0.0342796	-0.0278305	0.026535	0.0272051	0.0264252	-0.0246986	0.0380195	0.0747072	-0.000385576	0.0109888	0.0401381	0.0256681	0.0462954	-0.00917541	-0.00996493	-0.0378545	0.00236946	0.018023	0.020798	-0.0186179	0.0295111	-0.00475392	0.0257713	-0.0013651	0.0211369	-0.0398229	0.022226	0.0256406	0.0150798	-0.0386969	-0.0377553
CD40_Pathway_Gene_Expression_COX2_and_Prostaglandins_via_NFKB2	-0.0395704	0.00988429	-0.0301825	-0.0876078	-0.0132716	0.00311348	0.0205445	-0.00152823	0.0441497	0.0348266	-0.0342796	-0.0278305	0.026535	0.0272051	0.0264252	-0.0246986	0.0380195	0.0747072	-0.000385576	0.0109888	0.0401381	0.0256681	0.0462954	-0.00917541	-0.00996493	-0.0378545	0.00236946	0.018023	0.020798	-0.0186179	0.0295111	-0.00475392	0.0257713	-0.0013651	0.0211369	-0.0398229	0.022226	0.0256406	0.0150798	-0.0386969	-0.0377553
CD40_Pathway_Gene_Expression_Immunoglobulin_Class_Switch_via_NFKB2	-0.0395704	0.00988429	-0.0301825	-0.0876078	-0.0132716	0.00311348	0.0205445	-0.00152823	0.0441497	0.0348266	-0.0342796	-0.0278305	0.026535	0.0272051	0.0264252	-0.0246986	0.0380195	0.0747072	-0.000385576	0.0109888	0.0401381	0.0256681	0.0462954	-0.00917541	-0.00996493	-0.0378545	0.00236946	0.018023	0.020798	-0.0186179	0.0295111	-0.00475392	0.0257713	-0.0013651	0.0211369	-0.0398229	0.022226	0.0256406	0.0150798	-0.0386969	-0.0377553
CD40_Pathway_Gene_Expression_Pro-Inflamatory_Cytokines_via_NFKB2	-0.0395704	0.00988429	-0.0301825	-0.0876078	-0.0132716	0.00311348	0.0205445	-0.00152823	0.0441497	0.0348266	-0.0342796	-0.0278305	0.026535	0.0272051	0.0264252	-0.0246986	0.0380195	0.0747072	-0.000385576	0.0109888	0.0401381	0.0256681	0.0462954	-0.00917541	-0.00996493	-0.0378545	0.00236946	0.018023	0.020798	-0.0186179	0.0295111	-0.00475392	0.0257713	-0.0013651	0.0211369	-0.0398229	0.022226	0.0256406	0.0150798	-0.0386969	-0.0377553
CD40_Pathway_Gene_Expression_Procoagulant_Activity_via_NFKB2	-0.0395704	0.00988429	-0.0301825	-0.0876078	-0.0132716	0.00311348	0.0205445	-0.00152823	0.0441497	0.0348266	-0.0342796	-0.0278305	0.026535	0.0272051	0.0264252	-0.0246986	0.0380195	0.0747072	-0.000385576	0.0109888	0.0401381	0.0256681	0.0462954	-0.00917541	-0.00996493	-0.0378545	0.00236946	0.018023	0.020798	-0.0186179	0.0295111	-0.00475392	0.0257713	-0.0013651	0.0211369	-0.0398229	0.022226	0.0256406	0.0150798	-0.0386969	-0.0377553
Cellular_Apoptosis_Pathway	-0.0637919	-0.00569076	-0.0260199	-0.024587	-0.00473941	-0.00122037	-0.0138511	-0.0166185	-0.0158756	-0.00742792	-0.0142697	-0.0239713	-0.0146325	-0.0136655	-0.0103375	-0.0184391	-0.0268643	-0.0319543	-0.00310296	-0.00531282	-0.00994195	-0.0139172	-0.0066488	-0.00688159	-0.0158486	-0.00536217	-0.00258537	-0.0388498	-0.0240628	-0.00391376	-0.0013955	-0.00766216	-0.00437772	-0.0129112	-0.011319	-0.0599174	-0.00768194	-0.0178866	-0.00398229	0.0023988	-0.00726084
Cellular_Apoptosis_Pathway_Depolarization	-0.064998	0.0675215	0.0598105	0.0755474	0	0.00873397	-0.0306729	0.034766	-0.00141398	0.0266576	-0.0553325	0.0668756	0	0	0.0332888	0.00728591	-0.0461512	0.0341294	0.0986535	0.0203082	-0.010442	0.111091	0	0.201792	0	0	0	0.115721	0.00496439	0.0734213	0.0643664	0	0.0190153	-0.0264591	0.0248403	0	0.00440762	0	0.0158972	0	0.000936995
Cellular_Apoptosis_Pathway_DNA_Fragmentation	-0.119687	0.0145816	0.0237716	0.143148	-0.0181251	0.0257618	0.0261592	-0.0156517	0.00459758	-0.0407175	0.0178028	-0.0155652	-0.0253424	-0.0101343	0.00430684	0.0479639	0.0447225	-0.0955498	-0.029981	-0.0381778	0.0262103	-0.0716422	0.0539935	-0.0387156	-0.00904192	-0.0153019	-0.0421534	0.132699	0.0147911	0.00136983	-0.0293704	-0.0450429	0.0162441	-0.0429078	-0.000106419	0	0.0175747	-0.0131089	-0.0467642	-0.0122901	-0.011686
Cellular_Apoptosis_Pathway_Gene_Expression_BAX_BID_BAK_Ras_Noxa_PUMA_APAF1_Survivin_BCL2_via_TP53	-0.0161123	0.0127073	0.0577561	0.139112	-0.0981394	0.0246938	0.0299692	0.0236607	0.0541469	-0.0307656	-0.000684991	0.0398425	-0.0298205	-0.0307779	0.012973	-0.0156534	-0.046433	0.0900955	0.0491023	0.0351073	-0.0236832	0.084721	-0.0171518	0.132059	-0.0195245	-0.00951204	-0.00359577	0.103431	-0.0124252	0.0438469	0.0517716	-0.0328638	0.0479204	-0.0301738	-0.0292174	0.0321012	0.0117303	-0.0320596	0.0286303	-0.0214822	-0.0470414
Cellular_Apoptosis_Pathway_Gene_Expression_FLIP_CIAP2_BFL1_BCL2_via_NFKB2	-0.0428679	0.010708	-0.0326978	-0.0949085	-0.0143775	0.00337294	0.0222565	-0.00165559	0.0478288	0.0377289	-0.0371363	-0.0301497	0.0287462	0.0294722	0.0286273	-0.0267568	0.0411878	0.0809328	-0.000417708	0.0119045	0.043483	0.0278071	0.0501534	-0.00994002	-0.0107953	-0.0410091	0.00256691	0.0195249	0.0225312	-0.0201694	0.0319704	-0.00515008	0.0279189	-0.00147886	0.0228983	-0.0431415	0.0240781	0.0277773	0.0163365	-0.0419216	-0.0409016
Chemokine_Pathway	0.106484	0.00701798	0.0222489	0.05732	0.00514226	0.0397245	0.0397854	0.00114352	0.043241	0.0217917	0.0422333	0.0120725	0.0146883	0.0213431	0.0158418	0.0355659	0.0191763	0.0713868	-0.00554237	0.00226162	0.0207787	0.0454752	0.0147909	0.00302369	0.0128826	0.0058434	-0.00195718	0.100582	0.0475186	-0.00332054	0.0103244	0.0122377	0.0575458	0.00587453	0.00608795	0.0582294	0.0140866	0.0215902	0.0129836	-0.0033279	-0.00219712
Chemokine_Pathway_Cell_Activation	0.100598	0.00327303	0.0159066	0.021348	0.0150718	0.00702572	0.0853018	-0.0259312	0.05024	0.0235872	0.017469	-0.0031409	0.0205502	0.0251547	0.0121238	0.0341791	0.0341366	0.0473568	-0.000752843	0.0226983	-0.0161336	0.0103087	0.0242877	-0.00800211	0.00879527	-0.00135166	-0.0203212	0.132402	0.0229162	-0.0118158	0.00995838	0.0225187	0.0180144	0.0157218	0.0114234	0.0606348	-0.0020263	0.0446795	-0.00101332	-0.000404837	0.00733743
Chemokine_Pathway_Gene_Expression_and_Apoptosis_via_ELK1	0.00231518	-0.0120287	-0.0157158	-0.0217974	-0.0107705	0.0453009	0.0339908	0.0376655	0.0447914	0.0396044	-0.00391482	0.00323641	0.0328614	0.0425702	0.0306136	0.0354909	0.020041	0.0185451	-0.00117312	0.0354532	0.0402927	0.0136818	0.022597	0.017925	-0.00229271	-0.0148513	0.00795599	0.109246	0.0203816	-0.00387965	0.0228478	0.0264053	0.0592696	0.0295878	0.0157193	0.0136076	0.0444698	0.0522704	0.00315919	-0.0114783	0.0238126
Chemokine_Pathway_Internalization_Degradation_Recycling	0.0116552	0.043132	0.0143931	0.153016	0.0128098	0.00184469	0.0240297	-0.0190276	0.0322203	0.0697311	0.0212164	0.0279111	0.0390431	-0.0024703	0.017565	0.0420897	-0.00955933	0.057389	0.0219453	0.0325417	0.0253535	0.0489687	0.0250986	0.0462301	0.0321885	0.0497116	-0.00514577	0.138724	0.115502	0.000907925	0.00205775	0.0462109	0.028014	-0.0115388	-0.00294968	0.0114231	-0.00739475	0.0280883	0.0391152	-0.00956411	0.0345666
Chromatin_Pathway	0.119718	-0.0260085	0.0564809	0.047316	0.0219373	0.0724597	0.0170092	0.0523519	0.0702471	-0.00825014	0.00693587	-0.0183504	0.0112338	-0.0220246	0.0384947	-0.00927519	0.0812611	0.104024	-0.0271054	-0.0109237	0.0764829	-0.0731072	0.0333412	-0.020338	-0.00741533	-0.0125211	0.010148	0.240933	0.0328959	-0.0201108	-0.0196255	0.00670304	0.0534759	0.0216436	0.00867863	0.149671	0.04492	0.0530167	-0.0229498	0.0117138	-0.0105153
Circadian_Pathway	-0.138421	0.0403584	0.00235318	0	0.0279359	0.00551044	0.00993192	0.0174493	0.0429883	0.0649046	0.0404207	-0.0170492	0.0127152	-0.0339603	-0.0193172	-0.00112964	-0.0224772	0.0326004	0.0305781	0.0283046	-0.0698172	0.0579954	-0.0142341	0.00185752	-0.0104581	0.0597477	-0.0126422	0.0743658	-0.116059	0.0157651	0.010088	0.0125653	-0.0364805	0.0131161	-0.0427897	-0.0905094	0.0232914	-0.0403948	0.0207499	0.0276435	-0.00554691
CREB_Pathway	0.101539	0.00075047	0.0424665	0.0755643	-0.00670586	0.0200063	0.0358873	0.020961	0.0382433	0.0028099	0.035297	0.0274326	0.0110799	0.0127458	0.0108796	0.0189075	0.0357861	0.0589789	-0.00628333	-0.00957935	0.0140888	0.0189204	0.00948573	0.00538636	0.0107728	0.00610855	-0.00125417	0.0875982	0.0379883	0.00247542	-0.00356685	0.00502764	0.0347773	0.0118602	0.00139988	0.083373	0.0218016	0.0169661	0.00669548	-0.00626005	0.00250984
Cytokine_Network_Pathway	0.0590486	0.0210256	0.0340387	0.0254982	0.0148474	0.0515243	0.0640382	-0.0262735	0.0799641	0.0315729	0.0101573	0.00136853	0.0185693	-0.000199726	0.018533	0.0477894	0.00293274	0.0389054	-0.00397241	0.021805	0.0157912	0.0514444	0.0196513	0.0316163	-0.0196865	0.0196692	0.0101432	0.0258693	0.0364181	0.0105794	-0.00450953	0.0362888	0.0685513	-0.0160867	0.0284544	0.061532	-0.00113713	0.045688	0.00719036	-0.00474942	-0.0182868
EGF_Pathway	0.0542638	0.00298307	-0.00109372	0.0546185	-0.00548111	0.0468049	0.0142058	0.0191069	0.052007	0.00552105	0.00506718	0.0152889	0.012437	0.019145	0.00694863	0.0176966	0.025244	0.0670397	0.00227322	0.0161461	0.0138661	-0.00569942	0.0152839	0.00362314	0.0183295	-0.00347553	0.00458907	0.0642247	0.0234867	-0.00292408	0.0243155	0.00450789	0.0357248	0.0195718	0.0175603	0.0955842	0.0181447	0.0317685	0.00470317	-0.0232368	-0.00392068
EGF_Pathway_Actin_Cytoskeletal_Rearrangement	0.186863	0.0069034	0.0639517	0.213908	0.000140666	0.0147832	0.0141317	0.0444466	-0.0366908	0.00175943	0.0561357	0.0377654	0.0322082	0.0924719	-0.0408516	0.0549472	0.00285201	0.103599	-7.55979e-05	0.00797139	-0.0131276	-0.0169282	-0.00150882	-0.0256548	0.101534	0.0167884	0.00859278	-0.028449	-0.00504741	-0.00645787	0.0335402	0.0399812	-0.00405624	0.00259332	-0.0044297	0.141525	0.0287634	0.034509	-0.00727381	-0.0317721	-0.0166431
EGF_Pathway_Cell_Motility	0	0.045188	0.0765303	0.40437	0	0	0	0	0	0	0	0	0	0	0	0	0	0	0	0	0	0	0	0	0.060422	0	0	0	0	0	0	0	0	0	0	0.461897	0	0	0	0	0
EGF_Pathway_Cell_Survival	0.0530318	0.000773512	0.00794514	0.297201	-0.00144369	0.0122902	0.040085	0.0526737	0.0771157	0.021886	0.00464016	0.00384013	0.0149512	-8.12543e-05	0.00984496	0.00514089	0.0161022	0.141829	-0.00326216	-0.00785167	0.00304178	0.0213016	0.00796595	-0.00369002	0.0618043	0.00123372	0.0190306	0.105974	0.0275222	-0.00854814	0.0101122	0.00466134	0.0284253	0.0376299	-0.00280223	0.201035	0.0255101	-0.00116082	0.00798203	0.00358596	0.00593601
EGF_Pathway_Cytoskeleton_Regulation	0.0401301	0.0200836	0.064878	0.223221	0.0351186	0	0.03201	0	0.0708425	0.0473874	0.0199627	0	0.0279724	0	0	0	0	0	0.0443823	0	0	0	0	0	0.0268542	0	0	0.00925505	0	0	0.0267401	0	0	0.0860368	0	0.233877	0	0	0	0	0
EGF_Pathway_EGFR_Endocytosis	0.0026328	0.113172	0.0937663	0.413187	0	0.0142186	0.0199144	0	-0.0133409	-0.00187307	0.0473582	0.0802387	-0.00810848	0.0370904	-0.0311485	-0.00203683	0.0264118	0	0.0455994	0	-0.026948	-0.00302654	0.0247263	-0.031771	0.060422	0.0479274	-0.000945297	0	0.0604458	0.0392899	0.0128927	-0.00632103	0.0418048	0	0	0.461897	-0.0311485	0	0.0251776	0	0.0228992
EGF_Pathway_Gene_Expression_via_FOS_NFKB2_MYC_STAT1_ELK1_STAT3_JUN	-0.0078257	5.18706e-05	-0.0226263	0.0173629	0.00834229	0.0733667	-0.00468559	0.0037822	0.0641239	0.0189924	-0.0158919	-0.000415998	0.0311974	0.015398	0.0298398	0.0334984	0.0389178	0.050594	-0.00100516	0.0333413	0.0355614	0.00933702	0.025858	0.00329129	0.007338	-0.0282277	0.00623835	0.114129	0.0268149	-0.0080755	0.0313093	-0.00396299	0.049504	-0.009753	0.0364565	0.10877	0.0102978	0.0751804	0.0108024	-0.0175039	-0.00785408
EGF_Pathway_IP3_Signaling	0	0.0391873	0.0765303	0.4004	0	0	0.0684877	0.0505579	0.0478753	0	0	0.00202826	0	0	0	-0.0148662	0	0	0.0098423	0.000726923	0.0125954	0.00431898	0	0.00826052	0.126425	6.70462e-05	0.0451327	-0.015119	0.0363258	0.00172925	0.0427856	0.0125954	0	0.0465442	0	0.543851	0.0393088	0.00826052	0.0148982	0	-0.00455561
EGF_Pathway_Rab5_Regulation_Pathway	0	0	-0.249264	0	0	0	-0.208731	0	0	0	0	0	-0.135211	-0.203595	0	-0.221118	0	0	0	0	0	0	0	0	0	0	0	0	0	0	0	0	0	0.157059	0	0	0	0	0	0	0
ErbB_Family_Pathway	0.0903825	-0.0146356	0.0282306	0.0367426	-0.0173603	0.035044	0.0579293	0.0118425	0.040959	-0.010497	0.0293681	0.0170034	0.00540053	0.0121731	0.0116306	0.0385097	0.0300877	0.0675756	-0.00803235	0.0165926	0.0194125	-0.00642007	0.00160081	0.00898727	0.00242037	-0.0104182	0.00823893	0.108355	0.037666	0.00303649	2.93655e-06	0.00119182	0.0315618	0.0103595	-0.00250065	0.0721189	0.0185855	0.00582265	0.00935497	0.00390984	-0.00167521
ErbB_Family_Pathway_Anti-Apoptosis	0.227989	-0.00196416	0.150982	-0.0203074	-0.0237793	-0.051589	0.200302	-0.0958795	0.0426928	-0.0372428	0.142742	-0.0334541	-0.046495	-0.0532032	-0.115751	0.00486873	-0.105689	0.0354299	0.0375008	0.0409602	-0.0926799	0.181495	-0.10418	-0.0702114	0.0967893	0.0493467	0.0301722	0.137366	0.00381361	0.0475625	0.038468	-0.0395392	-0.0926799	-0.075097	-0.0575985	0.181767	-0.0676121	-0.0719281	0.0392304	0.097528	-0.0548935
ErbB_Family_Pathway_Gene_Expression_via_JUN_FOS_ELK1	0.0335106	-0.0136137	-0.0106632	0.0479471	0.00718665	0.0948241	0.0373676	0.0110375	0.0697706	-0.00675376	0.000939639	0.00464058	0.0156932	0.0217546	0.0379898	0.0491129	0.0565803	0.0555337	0.00137482	0.0400255	0.0414293	-0.00378909	0.0255411	-0.00034539	0.000220246	-0.0238795	0.0116516	0.122655	0.0681676	-0.00422072	0.0270642	0.00598059	0.0547513	0.00791049	0.0211448	0.0478647	0.0217584	0.0599486	0.00957373	0.00701138	0.00514569
ErbB_Family_Pathway_Translation	0	0	0	0	0	0	0	0	0	0	0	0	0	0	0	0	0	0	0	0	0	0	0	0	0	0	0	0	0.357266	0	0	0	0	0	0	0	0	0	0	0	0
ERK_Signaling_Pathway	0.0769951	0.00645304	0.0301243	0.0548665	-0.000481542	0.0198148	0.0278657	0.0174724	0.0274646	0.00925672	0.0275522	0.0202793	0.0130183	0.0123713	0.00666812	0.0276701	0.020823	0.0500855	0.0044152	-0.00403309	0.0160999	0.0333559	0.00568321	0.00899945	0.00448308	0.0153928	-1.19897e-06	0.0861186	0.0277735	0.00463707	-0.00308486	0.0107403	0.0336655	0.00367976	-0.00244376	0.0647006	0.0167129	0.0048725	0.00862678	-0.00723412	-0.000766837
ERK_Signaling_Pathway_Cell_Survival	-0.0476119	0.00190444	0.0370492	0.0253267	0.0241414	-0.0298591	0.116155	-0.0146714	-0.0331734	0.0200154	0.0834332	-0.00818177	-0.0332707	-0.0126761	0.0117595	0.105373	0.021109	-0.0358384	0.0241357	0.0460085	-0.0146064	-0.0164637	-0.049634	-0.016892	0.124606	0.0415795	0.0123684	0.132359	-0.0175257	0.0184336	0.047579	0.0292228	-0.0563999	0.00424494	-0.0054649	0.192509	-0.022892	0.0282377	0.0129963	0.012881	-0.000161218
ERK_Signaling_Pathway_EGFR_signaling	-0.00417212	0.028004	-0.0415757	0.240199	0.136845	0.0515343	-0.0938905	-0.008194	-0.0373903	0.00479068	-0.00185277	-0.0159809	0.047009	-0.00729209	0.037171	-0.0825588	0.0407992	-0.0717984	0.0382178	0.00337077	0.0241813	-0.00208618	0.0100736	-0.0492311	0.0326772	0.0520008	-0.0244771	-0.0336205	0.117115	-0.0358406	-0.0142775	0.0244472	-0.00426061	-0.0051971	-0.054885	-0.0207165	0.0200644	-0.0294275	-0.0109398	0.0536522	0.0474368
ERK_Signaling_Pathway_Gene_Expression_via_CAPN6_TP53_FOS_ATF1_MYC_ELK3_MYLK_ETS1_SRF_HIST1H3B_CREB3_STAT3_NFKB2_HMGN1_ESR2_ELK1_PAX6_JUN	0.0297251	0.0215933	0.0386566	0.131662	0.0628979	0.0274118	0.0273638	0.0251375	0.0240127	0.0335475	0.0198889	0.0291327	0.0531278	0.0396182	0.00403539	0.0259714	0.0303633	0.0400408	0.0239904	-0.0132917	0.0263159	0.050343	0.00280791	0.00647322	0.0145852	0.0148459	-0.00708201	0.103943	0.034438	0.00494604	0.0137434	0.030217	0.0306615	0.0085076	-0.00945853	0.0775721	0.0384279	0.0118327	0.00883551	-0.000628281	0.0144703
ERK_Signaling_Pathway_Translation	-0.00305956	0.0150433	-0.0283978	0.197956	0.100353	0.0697498	-0.0562682	0.00517677	-0.0179578	-0.00281458	-0.00274853	-0.00168445	0.0344732	-0.00493827	0.0483385	-0.0681679	0.0554156	-0.0526522	0.0235537	0.000908832	0.0406663	-0.00517694	0.033494	-0.0348658	0.0239633	0.038134	-0.0107773	0.0125117	0.10993	-0.0171734	-0.00837907	0.0112918	0.0251213	0.00675305	-0.0299499	-0.00653047	0.0300242	-0.0235786	-0.00104626	0.039345	0.0351962
Erythropoietin_Pathway	0.0783371	0.00228064	0.0184386	0.0155399	0.0124037	0.0274853	0.0483116	0.0239159	0.0532164	0.0054018	0.0199946	0.00331831	0.00609423	0.0144452	0.0121666	0.0201673	0.0288241	0.0431014	0.0119267	0.0236218	0.0151225	0.00226503	0.0167806	0.0176869	0.0203751	-0.00488982	0.0153659	0.0746456	0.0458326	0.0114138	0.0222897	0.00257713	0.0170433	0.00971049	0.00532307	0.0678667	0.0115344	0.0270594	0.00819573	0.00198403	-0.00335797
Erythropoietin_Pathway_Anti-Apoptosis	0.00159412	0.0124506	-0.00417602	-0.0452637	0.0981402	-0.0493802	0.0414674	0.0307809	-0.00395269	0.00894133	0.0183876	0.0465939	-0.0323544	0.0878431	-0.0124746	-0.0192684	-0.0270905	-0.0512812	0.0308985	0.0463957	0.00224466	-0.01009	-0.0187969	0.0254281	0.052164	0.0215189	0.0414273	-0.0772261	0.0430024	0.00891647	0.0730551	0.0102328	-0.0404402	0.0146818	0.0235382	0.0302383	0.0201478	0.0893347	0.0021666	0.0168669	-0.00310225
Erythropoietin_Pathway_BCLXL_Gene_Expression_via_STAT5B	0.0496456	-0.0111038	0	-0.0277185	-0.00865747	0.104696	0.00158038	-0.01389	0.121731	-0.0387716	0.00955604	-0.0108524	0.0181536	-0.00336906	0.0853079	-0.0444525	0.0972725	0.112589	-0.0265201	-0.00680461	0.113355	-0.0413906	0.102704	-0.0166114	-0.0594523	-0.0230777	0.00899012	-0.0107688	0.0834894	0.00496895	0.0143508	-0.0387432	0.0742856	-0.00746325	0.123955	0.0897181	0.0246966	0.222551	-0.0331157	0.00711186	-0.0188984
Erythropoietin_Pathway_Cell_Cycle_Progression	-0.0424982	-0.00206373	-0.0375903	0.210916	0.0401469	0.161363	-0.00558773	-0.0010048	0.0545291	-0.00669739	-0.0499174	-0.0110853	0.0371087	0.0131844	0.0390473	0.0738409	0.0737619	0.0299996	0.0305565	0.0497789	0.0306106	-0.0552438	0.018678	-0.0223236	-0.128618	-0.0184334	0.00352843	0.0773628	0.106776	0.000357243	0.0425381	0.0171345	0.111591	-0.000603584	-0.0107083	-0.0645213	0.0169581	0.0708466	-0.0269926	0.0106062	0.0143408
Erythropoietin_Pathway_Cell_Survival	0.0580416	0.0229137	0.0284052	0.0555572	0.030627	0.0382769	0.0691452	0.0265005	0.0641544	0.0110164	0.033393	-0.0133923	0.024522	0.00215579	0.0142545	0.0377167	0.033993	0.0518666	0.036166	0.0255924	0.0017534	0.0285256	0.00702243	0.0144851	0.0505122	0.0149375	0.0135804	0.0802844	0.0438461	0.0315128	0.0281926	0.00602019	0.00902083	0.0196405	-0.00332693	0.133337	0.0163593	0.0127831	0.017008	0.0177275	0.00688261
Erythropoietin_Pathway_Gene_Expression_Neuroprotection_via_NFKB2	-0.00215576	0.017309	0.0129443	-0.0129263	-0.00790009	0.00681671	0.0397753	-0.0053721	0.0628375	0.0341217	-0.00971194	-0.0204675	0.037256	0.0468435	0.0372993	0.00637129	0.095755	0.0321862	0.00861471	0.00196209	0.0582648	0.00103525	0.067469	-0.011968	0.0406905	-0.0302945	0.0289466	-0.0754126	-0.0237457	-0.0109622	-0.00662074	-0.00586224	0.0300495	0.00842166	-0.020179	0.0947891	0.0158965	0.0255641	0.0350631	-0.030774	-0.0288109
Erythropoietin_Pathway_GPI_Hidrolysis_and_Ca2+_influx	0.154245	-0.00600069	0	-0.00396965	0	0.0827503	0.0684877	0.0505579	0.186817	0	0	0.00202826	0	0	0.108201	-0.0148662	0.146632	0.190393	0.0098423	0.000726923	0.134451	0.00431898	0.105692	0.00826052	0.066003	6.70462e-05	0.0451327	-0.015119	0.0363258	0.00172925	0.0427856	0.0125954	0.0824875	0.0465442	0	0.287991	0.0827292	0.118963	0.0148982	0	-0.00455561
Estrogen_Pathway	0.101216	0.00375066	0.038126	0.0527849	0.00131549	0.0154928	0.0353464	0.0180819	0.0347888	0.00619292	0.0196307	0.0187477	0.0114695	0.0123997	0.00798046	0.0243762	0.0390387	0.0589445	-0.00706441	-0.00388556	0.0111868	0.00804483	0.0117387	0.0135849	0.0109173	0.0101436	0.0010453	0.0850486	0.0201406	-0.00246255	-0.00629927	0.00580255	0.0241237	0.00687275	-0.00231332	0.0654797	0.0175026	0.0103367	0.00895188	-0.00950593	0.000399079
Estrogen_Pathway_Anti-Apoptosis	0.128461	0.0214148	0.0499614	0.121878	0.0334962	0.00154474	0.0561477	0.0148956	0.0840527	0.0236422	0.0386498	0.0138719	0.035622	0.0020312	-0.00142071	0.0387692	0.0205198	0.10988	0.00181797	-0.000311721	-0.00334918	-0.000894456	-0.00311859	0.0186109	0.0274164	0.0270717	0.0113538	0.0458069	0.0709836	0.000537136	0.0103992	0.0223717	0.0384858	0.00461789	-0.00223073	0.158423	0.0105846	-0.00466763	0.0177229	0.00531133	0.0114775
Estrogen_Pathway_Gene_Expression_via_FOS_JUN_ELK1_SP1_POLR2B_CREB3_NFKB2	0.0631465	0.00363354	0.0392142	0.0651039	0.0148469	0.0196733	0.0485699	0.000519614	0.0515724	0.0244363	0.0176117	0.00117077	0.0190454	0.00879524	0.0097373	0.0272167	0.0238594	0.0688173	-0.00557279	0.00625025	0.00244102	-0.00176675	0.0122658	0.0137108	0.00570885	0.0156577	0.00804404	0.0840795	0.0222287	-0.00703343	0.0121379	0.00439896	0.0280556	-0.00515609	0.00132129	0.0727211	0.0126401	0.0146562	0.0185042	-0.014297	-0.00426008
Estrogen_Pathway_Vasodilatation	0	0	0	0	0	0	0	0	0	0	0	0	0	0	0	0	0	0	0	0	0	0	0	0	0	0	0	0	0	0	0	0	0	0	0	0	0	0	0	0	0
FLT3_Signaling_Pathway	0.0730504	0.0157547	0.0203108	0.0587171	-0.000688355	0.0371173	0.0623698	0.0148773	0.0487958	0.00693788	0.0258093	0.00708163	0.0191542	0.01894	0.0246111	0.0237356	0.0332662	0.0604425	0.0152731	0.0124246	0.0249743	0.0157084	0.0148653	0.00604445	-0.000600102	0.00825195	0.00520832	0.111027	0.0554916	0.00962125	0.0240108	0.0119225	0.0331449	0.00961726	0.0195116	0.083557	0.00552034	0.0280638	0.00299015	-0.000413973	0.00461667
FLT3_Signaling_Pathway_Transcription_via_ELK3_MAPK12_CREB3_STAT2	0.106	0.0264477	0.0335846	0.0881404	0.00566908	0.0478111	0.0688277	0.0146924	0.0486491	-0.00549418	0.0128242	-0.0076993	0.0218937	0.0259729	0.0243874	0.0411201	0.0454258	0.0509551	0.0166675	0.01137	0.0321579	0.0241196	0.00136581	0.00162857	-0.00319504	0.0156544	-0.00543778	0.114833	0.0700498	0.0132224	0.0293105	0.0166481	0.0457151	0.00786479	0.0235666	0.0585239	0.0173654	0.0396602	-0.00789749	0.00501027	0.00328757
FLT3_Signaling_Pathway_Translation	-0.00404038	-0.00729826	0.0313869	0.0720895	0.010535	0.0202682	0.0129668	-0.0296315	-0.060436	0	-0.00439057	0.0217298	0.00867962	-0.016355	0.0246556	0.062841	0.0732354	-0.0268154	-0.00350803	0.0169624	-0.020633	-0.0134813	-0.0146814	-0.0405088	0.114309	0.0531627	0.012221	0.0283575	-0.0122506	0.0100275	0.00715863	0.00677381	-0.0633732	-0.0387391	0.0185164	0.132907	-0.10224	0	-0.0105249	0.00573243	0.00264132
Glucocorticoid_Receptor_Signaling_Pathway	-0.0244631	-0.0295607	-0.0200967	-0.0325397	-0.00766035	-0.0138828	-0.0510047	-0.011323	-0.0130163	-0.0435792	-0.0178512	-0.0169604	-0.0299393	-0.0282482	-0.0117901	-0.0433292	-0.00371034	0.00187065	-0.00507817	-0.023161	-0.0134443	-0.0732343	-0.00526349	-0.011314	-0.00186817	-0.0238404	-0.00835065	0.0116026	-0.0124536	-0.0103215	-0.0113024	-0.0262518	-0.0233349	-0.00504786	-0.0115437	0.00485585	-0.00337708	-0.0279301	-0.0153001	0.00680466	-0.000206005
Glucocorticoid_Receptor_Signaling_Pathway_Cell_Cycle_Arrest	0	0	0	0.234867	0	0	0.229254	0	0.0956148	0	0	0	0	0	0	0	0	0	0	0	0	0	0	0	0	0	0	0	0	0	0	0	0	0	0	0	0.130464	0	0	0	0
Glucocorticoid_Receptor_Signaling_Pathway_Cell_Cycle_Progression	0.0311383	-0.0120111	0.0256375	0.0295724	-0.0048648	0.0469582	-0.0788744	-0.00419281	0.092691	-0.0200174	0.00655028	-0.0403175	-0.0149296	-0.0238388	0.0434824	-0.0175815	0.0646009	0.0731176	-0.025038	-0.0254664	0.0521648	-0.0567074	0.0365774	-0.010826	0.0137115	0.00839365	-0.00562878	0.115507	0.0220701	-0.00406233	-0.0172563	-0.0123817	0.0426444	0.0022948	0.0247963	0.0823046	0.0225999	0.0260671	-0.0140184	0.00261717	-0.0137234
Glucocorticoid_Receptor_Signaling_Pathway_Gene_Expression_via_CREB3_STAT5B_SLC22A2_POU2F1	0.0494058	-0.0202093	0.0462866	0.0387066	-0.00485262	0.0357134	-0.0232332	-0.000358373	0.101967	-0.0151692	0.0183249	-0.0221967	-0.00768358	-0.0133453	0.0199268	-0.0192843	0.0514776	0.109649	-0.0247989	-0.019139	0.0285273	-0.0337779	0.0151122	-0.00416743	0.008946	0.00480438	-0.00579824	0.147503	0.0332117	-0.010248	-0.0059965	-0.00962188	0.0289406	-0.00164555	0.00268548	0.0797542	0.0232647	5.80532e-06	-0.00690915	0.00284024	-0.0140465
Glucocorticoid_Receptor_Signaling_Pathway_Histone_Deacetylation	0	-0.0548889	0.0634076	0.0912204	-0.0384867	0.0111789	0.0540986	-0.144714	-0.154081	-0.036175	0.105364	-0.0249802	-0.0886945	-0.115621	-0.0684796	-0.0845405	-0.0206322	0.130492	0.00234239	-0.0666267	-0.0913686	0.0912204	0.00303999	-0.14098	0.155782	0.0803251	-0.0462096	0.465597	0.487728	-0.0138179	-0.0528423	-0.102414	-0.0548889	-0.137903	-0.118063	0.423369	-0.151955	-0.0953478	0.127937	0.093088	-0.11643
Glucocorticoid_Receptor_Signaling_Pathway_Inflammatory_Cytokines	-0.0310995	-0.012025	-0.0138907	-0.0193753	-0.000764262	-0.0175119	-0.0595135	-0.0155093	-0.00268569	-0.0391002	-0.0156579	-0.0264809	-0.0280913	-0.0314307	-0.0127609	-0.0282807	-0.00807682	0.0124801	-0.0119193	-0.0275363	-0.0106733	-0.0375068	-0.0218953	-0.0170928	-0.0234367	0.000193624	-0.0129869	-0.00977289	-0.0129028	-0.00446305	-0.0266205	-0.0103847	-0.018568	-0.00947011	-0.0246449	0.00169466	-0.0016308	-0.0436671	-0.0134948	-0.0013984	-0.00199574
GPCR_Pathway	0.122325	-0.000796658	0.0327432	0.0532593	-0.00413655	0.0212213	0.0382974	0.0136421	0.0425786	0.0149343	0.0203946	0.0120249	0.0201334	0.0169769	0.00558431	0.0331818	0.0317267	0.0568706	-0.00440709	0.00544151	0.0134703	0.0163934	0.00826139	0.0115587	0.0209826	0.00432597	0.00368346	0.070352	0.0275015	-0.00141962	0.0101681	0.0113881	0.0269515	0.0135566	0.00484971	0.0765651	0.0156913	0.0218187	0.0173469	-0.00834275	0.00447121
GPCR_Pathway_Gene_Expression_via_JUN_NFKB2_ELK1_SRF_FOS_CREB3	0.0980052	0.00565898	0.0356064	0.0269186	0.0212797	0.0509194	0.0396101	-0.00225929	0.0711312	0.0204678	0.0184497	0.0146086	0.0368505	0.0342183	0.0195419	0.0296251	0.0433102	0.0731292	-0.00566921	0.00594403	0.0265053	0.000933381	0.0141489	0.0101135	0.0121692	0.00430166	-0.00181064	0.0813821	0.0409814	0.003489	0.0350175	0.012426	0.039718	0.00405053	0.0263973	0.0569462	0.0207973	0.05671	0.00541021	-0.00737388	0.00402284
Growth_Hormone_Signaling_Pathway	0.0616955	-0.0176766	0.0215425	0.0122128	-0.015396	0.042323	0.0168155	0.0220191	0.0670139	-0.00380238	0.02046	0.0164402	0.010186	0.014208	0.0336862	0.0184924	0.0513128	0.0830456	-0.0125735	0.00456632	0.031228	-0.0152488	0.0326972	-0.00241501	0.00167589	-0.0120577	0.0110286	0.117263	0.0406632	-0.000427965	0.00769525	-0.00898121	0.0413097	0.014091	0.0434625	0.0730023	0.00982956	0.0569815	-0.00194724	-0.00526153	0.00585573
Growth_Hormone_Signaling_Pathway_Cell_Survival	0.0742061	-0.0188961	0.0316106	0.0279031	-0.0333608	0.0214744	0.0206784	0.0286018	0.0872822	0.00507189	0.0464026	0.0354611	0.0464581	0.0102777	0.0202826	0.00304339	0.030205	0.141425	-0.0190685	-0.03116	0.0169818	-0.0172405	0.0181301	0.0103692	-0.0363105	-0.0269191	0.00472739	0.134667	0.0469085	-0.0117688	-0.0154893	-0.0162697	0.031544	0.0158587	0.0382416	0.102048	0.00188794	0.0477703	-0.00739462	-0.019799	0.00229053
Growth_Hormone_Signaling_Pathway_Gene_Expression_via_SRF_ELK1_STAT5B_CEBPD_STAT1_STAT3	0.067751	-0.0153883	0.00993314	0.00680973	-0.00454647	0.0403055	0.023759	0.0183578	0.0736022	-0.00184107	0.0175216	0.00693137	0.0109202	0.0129287	0.0322458	0.0255702	0.0481417	0.0770231	-0.0109037	0.013598	0.0294643	-0.0115059	0.0300934	-0.00604076	0.0168915	-0.00808861	0.00992005	0.0831733	0.0425436	-0.00230644	0.0116431	-0.00494341	0.0401541	0.0144178	0.0437188	0.101288	0.00907196	0.0648193	0.00140815	0.000932984	0.00352418
Growth_Hormone_Signaling_Pathway_Glucose_Uptake	0.0834574	-0.0062678	0.0283128	0.0662152	0.00712731	-0.00045511	0.0428032	0.0449757	0.0986231	0.0149188	0.0353166	-0.000146154	0.0534198	0.00127112	0.00403629	0.0216231	0.0017256	0.163331	0.00399142	-0.0056958	0	0	-0.002377	0	0.0122556	0.0148	0.027361	0.072552	0.0448479	0.00531861	0.0109321	-0.00050154	0.015124	0.039057	0.0273422	0.193549	0.014856	0.0606993	0.0044438	0.00163285	0.016879
Growth_Hormone_Signaling_Pathway_Protein_Synthesis	0.0186494	-0.0646853	0.122919	-0.0156266	-0.186973	0.103824	-0.0729905	0.0242472	0.020098	-0.0355835	0.0791459	0.169025	0.0069965	0.0437345	0.0801973	-0.0720363	0.136572	0.126305	-0.0765867	-0.125227	0.0806636	-0.0818925	0.0956257	0.0492535	-0.221497	-0.133355	-0.0256685	0.349459	0.043424	-0.0251089	-0.0810331	-0.0752747	0.0893376	-0.0305299	0.0722787	-0.289467	-0.01104	-0.0158885	-0.0528996	-0.100577	-0.00599902
GSK3_Signaling_Pathway	-0.0891327	-0.0115905	-0.0376021	-0.0548018	0.00551206	-0.005537	-0.0273209	-0.0178832	-0.0123276	-0.00166005	-0.0293224	-0.0204252	-0.012929	-0.0155251	-0.0027879	-0.02577	-0.0262449	-0.0260493	0.000467737	-0.000363887	-0.000454168	-0.0199118	-0.00033864	-0.00652576	-0.0166229	-0.0104601	-0.00303275	-0.044438	-0.00863466	-0.0033879	0.00828801	-0.00792747	-0.0161031	-0.00934879	0.00563033	-0.0356215	-0.0129695	-0.00489694	-0.00526826	-0.00453668	-0.00555465
GSK3_Signaling_Pathway_b-CTNN_Degradation	0.086358	0.0172188	0.00554191	0.0229949	0.0694521	-0.020026	-0.00725422	0.0312408	-0.000825263	0.075455	-0.00480255	0.0147402	0.0543922	0.0237948	0.0218091	0.00181841	-0.00408059	0.0772488	0.0224167	0.0272076	0.019024	0.0423929	0.0232276	0.0298558	0.0110187	0.0069578	0.0331986	0.034678	0.0620647	0.00815737	0.0127179	0.0208839	-0.00678965	0.059694	0.0025612	0.114112	0.0367874	0.0197715	0.0325115	0.00979705	0.0238631
GSK3_Signaling_Pathway_Gene_Expression_via_CTNNB1	-0.0136703	-0.00928621	-0.033085	-0.0106349	0.0141418	-0.00514012	-0.0265394	0.00913733	-0.0138061	0.0190232	-0.0248815	0.0111148	0.009745	0.00355354	0.00506055	-0.00735719	-0.00696507	0.0396762	0.000155083	-0.000961823	0.0290086	-0.00488293	0.0132749	0.0119576	-0.0190802	-0.0168694	0.0115726	-0.0020469	0.0326905	-0.00116032	0.0118972	0.00252183	-0.00769906	0.0209343	0.0132219	0.0287262	0.0170189	0.0126678	0.00434383	-0.0164817	0.000858635
GSK3_Signaling_Pathway_Glycogen_Synthesis	-0.0434686	-0.0176372	-0.0405093	-0.0720745	0.00145758	-0.000951697	-0.0829001	0.00540123	0.00251952	-0.00510835	-0.0426656	0.0232787	0.000499222	0.0138642	0.00391106	-0.0257597	0.0149189	0.00432334	-0.0333201	-0.0442274	0.0468419	-0.046359	0.00946175	0.00422422	-0.066231	-0.0166888	-0.00365869	-0.0690421	0.0238735	-0.00192327	-0.014366	-0.00444194	-0.00203497	0.000769417	0.0298337	-0.0428941	-0.00751448	0.00856792	-0.0251674	-0.0523584	-0.00224143
GSK3_Signaling_Pathway_Protein_Synthesis	-0.0170004	-0.0313128	-0.044136	-0.0228724	-0.012898	-0.0111023	-0.0922627	0.00376937	-0.0221402	-0.0197776	-0.0381073	0.0219842	-0.0188863	0.00740815	0.0034879	-0.0444299	0.0180839	0.0115629	-0.0347718	-0.0393502	0.0402291	-0.0547445	0.0149742	0.00372124	-0.0631072	-0.0308402	0.000674249	-0.064536	0.0137638	-0.00115644	-0.00947415	-0.0138404	-0.00984509	-0.000348192	0.0227781	-0.042215	-0.00948495	0.00111137	-0.03638	-0.0578778	-0.00704383
HA_syntesis_pathway	0.0941539	0.0200874	0.00695427	0.100324	0.0761488	0.0664496	0.0614296	0.0215851	0.0110131	0.00879666	0.00444762	-0.0108995	0.0403098	0.0451778	0.0409962	0.0577361	0.0424464	0.0286002	0.0242086	0.047495	0.0228366	0.0206339	0.0274205	0.0229729	-0.00382741	0.0151334	0.0292987	-0.030129	0.0557227	0.00144886	0.0273702	0.0246965	0.0512077	0.0387067	0.00979462	0.0306119	0.0356662	0.0496858	0.0173319	0.0247336	0.0249764
Hedgehog_Signaling_in_Mammals_no_Tubulin_Pathway	0.054086	-0.00640019	0.00408056	-0.0149453	-0.0195992	0.00782673	0.0526538	-0.00339379	0.0295638	-0.00850404	0.0183019	0.00704136	-0.0250983	0.00112675	0.0127442	0.014253	-0.00410644	0.0332172	-7.63075e-05	0.00893375	0.0108454	0.00969966	0.0106815	-0.00819737	0.00735007	-0.0162348	-0.00739416	0.104902	0.0760351	0.00447629	-0.00797669	-0.00789358	0.0172803	-0.016134	0.00163839	0.0035494	-0.0206891	-0.00663228	0.0042095	-0.00704556	-0.000136188
Hedgehog_Signaling_in_Mammals_Pathway	0.0609048	0.0268775	-0.00711948	0.114217	0.00581538	-0.00498953	0.0275876	0.0292946	0.0317338	0.0473607	-0.0116325	0.0133387	0.0259979	0.020695	0.022657	0.0112194	-0.0281606	0.0194532	0.0268534	0.0183877	0.00859356	0.0619258	0.00834414	0.0349697	0.0273195	0.0199654	0.00347149	0.0153805	0.0488534	0.00413123	0.00767378	0.0541473	0.0153549	0.0118528	-0.00781119	0.000651829	0.0184794	0.00458052	0.0270372	-0.0041396	0.0265103
HGF_Pathway	0.07522	-0.00283004	0.00914345	0.0389318	-0.00842603	0.0468946	0.0176894	0.0152636	0.0561256	0.00421424	-0.00745641	0.0093397	0.0218598	0.018524	0.0164109	0.0579754	0.0398981	0.0414925	-0.0101784	0.0177357	0.0221021	0.00418582	0.00616331	0.0356784	-0.0251966	-0.01729	0.00222683	0.0925892	0.0204329	-0.00142871	0.0103558	0.0148887	0.0405506	0.013146	0.0138779	0.0658859	0.00844942	0.0243671	0.00353985	-0.0300995	-0.0115471
HGF_Pathway_Anoikis	0.0689412	-0.0243879	0.0511574	0.0732606	-0.0237615	0.0440961	0.0750705	0.0115057	0.0863434	-0.0351085	0.018374	0.000397141	0.0201814	0.0293035	-0.00940937	0.0637299	0.0325038	0.121893	-0.0286037	-0.00198817	0.00281162	-0.0382585	0.000918837	0.000907971	-0.0279803	-0.0262937	-0.0145177	0.153139	-0.00137857	-0.016025	-0.0193594	0.00679687	0.0417663	0.00719781	-0.00171101	0.092406	0.0137431	-0.00879378	-0.0180944	-0.0302155	-0.0193792
HGF_Pathway_Cell_Adhesion_and_Cell_Migration	-0.0235306	0.0325244	-0.0393882	-0.0093855	0.0205641	-0.0010878	-0.0387569	0.027372	0.0455959	0.0708307	-0.0353498	0.0237922	0.0529792	0.0185735	0.0146141	0.062486	-0.0208676	-0.0442573	0.0233971	0.0377198	0.00785662	0.0776537	-0.0035789	0.0837927	-0.0346364	-0.0128311	0.0267995	0.00415851	-0.0170252	0.0207027	0.0382599	0.0472186	-0.00165991	0.0414608	0.0255981	0.0781809	-0.00024678	0.0318698	0.0366085	-0.0429196	0.00864569
HGF_Pathway_Cell_Cycle_Progression	0.00850686	-0.0231427	0.0970415	0.0699919	-0.0294873	0.0724939	0.0742157	0.000234087	0.0514326	-0.0893054	0.034648	-0.00816716	0.022154	0.0643015	-0.0341478	0.0768815	0.0497081	0.0543143	-0.0339525	-0.0237848	0.0224863	-0.0759542	-0.000996195	0.00075264	-0.0420903	-0.0362393	-0.0333521	0.23717	-0.0280769	-0.010062	-0.0441788	0.0113282	0.0272833	-0.0103201	-0.0158855	-0.0177678	0.0259605	-0.0133269	-0.046328	-0.052596	-0.0382883
HGF_Pathway_Cell_Scattering	0.0861767	-0.0207317	0.0176557	0.0529334	-0.0105627	0.0303756	0.022908	0.0406075	0.115276	0.0111405	0.00495019	0.00798344	0.0171141	-0.00865051	0.0122439	0.0367319	0.072867	0.180038	-0.0262395	-0.0140048	0.00849469	-0.00892539	0.0108033	-0.0175233	0.0264137	-0.0038043	0.00835762	0.0569017	0.0265608	-0.0188913	-0.00496039	0.000659187	0.0549344	0.0388132	0.00311714	0.252987	0.0294161	-0.0122219	0.00851584	0.00243787	0.00398189
HGF_Pathway_Cell_Survival	0.0861767	-0.0207317	0.0176557	0.0529334	-0.0105627	0.0303756	0.022908	0.0406075	0.115276	0.0111405	0.00495019	0.00798344	0.0171141	-0.00865051	0.0122439	0.0367319	0.072867	0.180038	-0.0262395	-0.0140048	0.00849469	-0.00892539	0.0108033	-0.0175233	0.0264137	-0.0038043	0.00835762	0.0569017	0.0265608	-0.0188913	-0.00496039	0.000659187	0.0549344	0.0388132	0.00311714	0.252987	0.0294161	-0.0122219	0.00851584	0.00243787	0.00398189
HGF_Pathway_Gene_Expression_via_JUN_STAT3_FOS_ELK1_ETS2	0.00600484	-0.0226244	0.0285404	0.114701	0.00476779	0.136523	0.0385997	-0.030368	0.0379615	-0.0667746	-0.00382846	-0.0230768	0.00987604	0.0274181	-0.0106904	0.0545589	0.0947193	0.0333864	-0.0239403	0.010085	0.0325229	-0.0355685	-0.00346455	-0.0207956	-0.0496269	-0.0362782	-0.0341348	0.163567	0.0272397	-0.0170831	0.0195834	-0.00797211	0.0681499	-0.0315405	-0.00435076	0.0608324	0.0030119	0.0212489	-0.0417334	-0.0388491	-0.0381897
HGF_Pathway_IP3_Pathway	0.180117	-0.0364294	0.0189792	-0.0707163	-0.0328669	0.041616	0.0617067	0.0747142	0.182098	-0.0217486	-0.0103603	0.0241842	-0.0287268	-0.0340739	0.0896058	0.0689131	0.208784	0.190393	-0.0508622	-0.0028026	0.0719809	-0.0390498	-0.00856539	0.00501012	0.117923	-0.0230352	0.0742247	-0.0777202	0.0363258	-0.00422652	0.0427856	0.0101243	0.0515844	0.050291	0.05257	0.26816	0.0919624	-0.0165609	0.0268748	-0.0135573	-0.0363233
HGF_Pathway_PKC_Pathway	0.172002	-0.0638105	-0.00897506	-0.0471442	-0.0219113	0.100802	0.00851054	0.0320436	0.137441	-0.0464551	0.0301979	0.0370941	-0.00781902	-0.017559	0.0215734	0.0635016	0.220569	0.102823	-0.0363339	0.0246885	0.0664152	-0.0564122	0.011124	-0.018066	0.0786154	-0.0481025	0.032728	0.119618	0.115463	-0.0220879	0.0314339	-0.00450338	0.0929615	0.0140379	0.0446457	0.178773	0.0507588	0.0534327	0.0538216	-0.0352073	-0.0113067
HGF_Pathway_Regulation_of_Cytoskeleton_Cell_Polarity_and_Cell_Motility	0.307728	-0.050302	0.0554916	-0.00119685	-0.0823913	0.0563298	0.053785	0.0285209	0.00427672	-0.0433121	0.0277542	0.00998032	-0.0463599	0.0176178	0.0281089	0.0697499	0.0627762	0.0600588	-0.0513764	0.00812609	0.0266966	-0.0471726	0.0235574	0.0429689	-0.0571152	-0.0330785	-0.0291203	0.23893	0.0615762	0.00500993	-0.0369828	-0.0210177	0.0692003	-0.00517998	0.016171	-0.0165222	0.0146425	0.0340706	-0.0287647	-0.0168368	-0.0588393
HIF1Alpha_Pathway	0.0504407	-0.0331008	0.0377115	0.0230169	-0.0374117	0.0201814	-0.0356307	-0.0196984	0.0428824	-0.0387035	0.0189103	-0.0291161	-0.0188521	-0.0183434	-0.0157022	-0.00965859	0.0246684	0.00307077	-0.00553374	-0.0272233	0.00737521	0.00648366	0.00361796	-0.0345898	-0.0212565	-0.0100421	-0.0179017	0.0566041	0.0407232	-0.0101337	-0.0249189	-0.0316146	0.0191118	-0.00309579	-0.00780463	0.0377703	0.00163583	-0.0116135	-0.00570419	-0.00221595	-0.0415491
HIF1Alpha_Pathway_Gene_Expression_via_JUN_CREB3	0.125329	-0.0310041	0.052599	0.0437601	-0.0491826	0.0450974	0.0316558	-0.00526711	0.0632995	-0.0546984	0.0335144	-0.00579823	-0.0136405	-0.00942938	-0.0141957	-0.0312041	0.053974	0.0521462	-0.00323548	-0.0460542	0.0164587	0.0128752	0.0147102	-0.0510566	-0.0352568	-0.00905637	-0.028317	0.176722	0.0690945	-0.0124928	-0.0364226	-0.0344161	0.0349259	-0.00804827	-0.00357458	0.0651133	0.00826199	-0.000112307	-0.0123405	-0.00871813	-0.0334461
HIF1Alpha_Pathway_HIF1a_Degradation	0	0	0	0	0	0	-0.21508	0	0	-0.231852	0	0	0	0	0	0	0	-0.370868	0	-0.20371	0	-0.22112	0	-0.116104	0	0	-0.151777	-0.424226	0	0	0	0	0	0	0	0	0	0	-0.309668	0	0
HIF1Alpha_Pathway_NOS_Pathway	0.134174	-0.038163	0.0330407	0.0304257	-0.0614782	0.0166886	-0.0222858	-0.0178627	0.000957093	-0.068373	0.0281594	-0.00267834	-0.0170506	-0.0147089	-0.0172397	-0.0713564	0.0444863	0.0439332	-0.0128026	-0.0575677	0.0254219	0.00474642	0.0242786	-0.0618716	-0.044071	-0.0139908	-0.0303783	0.165823	0.0778254	-0.0106252	-0.0515959	-0.0455688	0.0372895	-0.0102546	-0.00446822	0.0510456	0.00040535	-0.000140383	-0.0192105	-0.00928021	-0.0418076
HIF1Alpha_Pathway_p53_Hypoxia_Pathway	0.0440682	-0.0380575	0.022692	0.0110683	-0.0434459	-0.00216559	-0.0812844	-0.0301522	-0.000631544	-0.044946	0.0130999	-0.0308642	-0.0218927	-0.0231873	-0.017909	-0.0320882	0.0138207	-0.0101433	-0.0120768	-0.0316142	0.0116929	0.000208356	0.00800204	-0.0389113	-0.024685	-0.0133846	-0.0175517	0.030199	0.04178	-0.00854824	-0.0328527	-0.038358	0.018086	-0.00372046	-0.00906344	0.0242841	-0.0045017	-0.0134867	-0.00906609	-0.00152984	-0.0482505
HIF1Alpha_Pathway_VEGF_Pathway	0.134174	-0.038163	0.0330407	0.0304257	-0.0614782	0.0166886	-0.0222858	-0.0178627	0.000957093	-0.068373	0.0281594	-0.00267834	-0.0170506	-0.0147089	-0.0172397	-0.0713564	0.0444863	0.0439332	-0.0128026	-0.0575677	0.0254219	0.00474642	0.0242786	-0.0618716	-0.044071	-0.0139908	-0.0303783	0.165823	0.0778254	-0.0106252	-0.0515959	-0.0455688	0.0372895	-0.0102546	-0.00446822	0.0510456	0.00040535	-0.000140383	-0.0192105	-0.00928021	-0.0418076
Hypoxia_induced_EMT_in_cancer_and_fibrosis_3_copy	0.117798	0.0264121	0.108634	0.139462	0.118277	-0.00158768	0.0256547	-0.00170619	0.063808	0.031478	0.0695955	0.00840194	0.0712615	0.0300344	0.0157906	-0.0578473	0.017876	0.0155081	0.0166873	-0.0297351	-0.013715	-0.0206183	0.0110099	0.00652806	0.00518877	-0.00568509	-0.00295947	0.147777	-0.00248394	-0.00258828	-0.039358	-0.0258474	0.00501988	-0.020543	0.00581849	-0.0398184	0.00394691	-0.0154668	0.0121938	0.0252817	-0.0177425
IGF1R_Signaling_Pathway	0.0259958	0.0130324	0.0123503	0.0195563	-0.000700454	0.0243369	0.0233644	0.0180641	0.0403036	0.0265996	0.00742055	0.0238507	0.0281738	0.0251991	0.00857418	0.0277572	0.0243578	0.0246058	0.0115702	0.0140648	0.00315141	0.028173	0.00758596	0.0189532	-0.0105192	0.00502778	0.00706826	0.0605535	0.0247067	0.0112533	0.0174816	0.0165325	0.0182922	0.00785363	0.0124309	0.0330758	0.0184288	0.0392289	0.0139258	-0.0106961	0.0110272
IGF1R_Signaling_Pathway_Apoptosis	0	0.0649481	-0.0394617	0.221708	0.0490796	0.0818684	0.0459587	-0.029928	-0.0176281	-0.0244241	0.0131507	-0.0603849	0.00186353	-0.0375199	0.015084	-0.0489901	0.0612255	0.0113134	0.061418	0.0380065	-0.00626001	0.0178043	-0.00246642	-0.0771038	0.0146543	0.0427374	-0.0366266	0.0487326	0.0756304	0.0144107	0.0563956	-0.0304108	0.00270183	-0.014752	0.000395748	-0.0207803	-0.00158037	0.060977	-0.0523573	0.0150881	0.00121004
IGF1R_Signaling_Pathway_Cell_Migration	-0.0553573	0.0323167	0.00373718	-0.00673804	-0.00879105	0.0120292	-0.0359224	0.0450687	-0.00613116	0.0255211	-0.000481548	0.0530447	0.0514053	0.0469207	0.00442886	0.0636453	-0.000943458	-0.0166631	0.0186887	0.0165282	0.00962958	0.0161954	0.0150313	0.0705462	-0.0669141	-0.00385272	0.0157988	0.0307436	-0.0198794	0.0255601	0.0179367	0.0509296	0.00373565	0.00934078	0.010059	0.00436623	0.00701843	0.0201543	0.0204027	-0.0486157	0.0223955
IGF1R_Signaling_Pathway_Cell_Proliferation_Diferentiation_and_Apoptosis	0.142304	0.00329267	0.0112805	0.0994078	-0.0160894	0.0863506	0.0792791	-0.00606393	0.0369765	-0.0152126	0.0107119	-0.0115352	0.0122933	0.0180023	0.0208708	0.0703114	0.0518347	0.0408357	-0.00818707	0.0427542	0.0387446	0.0153071	0.00144239	0.0220242	-0.039504	-0.00824214	-0.0184277	0.181434	0.0630267	-0.00436328	0.00775326	0.00167361	0.0876457	-0.0054027	-0.0172054	0.0117825	0.0129119	0.0319535	-0.00990079	0.0102212	-0.00551258
IGF1R_Signaling_Pathway_Cell_Survival	0.00840983	0.0229383	0.0353552	-0.0411074	0.0935987	-0.00118454	0.0325752	0.0262666	0.0135101	0.0265944	0.00278742	0.0712687	-0.0175043	0.111737	0.0345076	-0.00658384	0.049873	0.0190839	0.012661	0.0306836	0.0201289	0.0130665	0.0365154	0.0177439	0.0706048	0.0334665	0.0389636	0	0.0684287	-0.00130613	0.0638444	0.0266286	0.0277117	0.0341805	0.0034613	0.0605304	0.0223408	0.110734	0.0215186	0.00753054	0.0110967
IGF1R_Signaling_Pathway_Gene_Expression_Proliferation_Growth_Survival_via_NFAT5_CREB3	0.0481158	0.0254334	0.0266617	0.0767883	-0.0132721	0.0173856	0.100149	0.000795515	0.0983148	0.0302506	0.0554896	0.00225101	0.0341524	0.00671577	-0.0209424	0.00954605	0.055436	0.087585	0.0203228	-0.00723996	-0.0203899	0.0408733	-0.0178596	-0.0285608	0.0100912	0.0477796	-0.0230884	0.0776437	0.0115545	0.0170331	0.0101704	0.00867457	0.00907553	0.0252703	0.00911297	0.0236451	0.022882	0.0515408	0.0213302	-0.000244181	0.00381006
IGF1R_Signaling_Pathway_Glucose_Uptake	0	-0.00800092	0.114692	0.1503	0	0	0.091317	0.158466	0.0924466	0	0	0.0413678	0.0366035	0.0601981	0	0.00125243	0	0.143809	0.0712657	0.000969231	0.0167939	0.00575864	0	0.011014	0.088004	0.0717034	0.141938	0.020814	0.0484343	0.0717289	0.136091	0.0608414	0	0.129218	0	0.23419	0.104967	0.011014	0.0198643	0	0.0614416
IGF1R_Signaling_Pathway_Glycogen_Synthesis	0.159244	0.0267673	0.171245	0.273014	-0.041115	0.0404818	0.103006	-0.0331202	0.103635	-0.0498957	0.0597523	-0.0622779	-0.0673382	-0.102508	-0.00973716	-0.0494063	0.00303877	0.120151	0.0223499	-0.00329602	-0.0969007	0.125982	-0.0164243	-0.0568995	0.127394	0.074162	0.00842876	0.13112	-0.0093395	0.00252775	-0.082291	-0.0631493	-0.00112068	-0.0488293	-0.0662299	0.155544	0.000628171	-0.122735	0.0392805	0.141702	-0.0144676
IGF1R_Signaling_Pathway_Protein_Synthesis	0.105887	0.0309967	0.0835783	0.100897	0.00256432	0.0145113	0.0688346	-0.0046359	0.0676245	0.0310215	0.0276124	-0.0026169	0.0175876	-0.0203162	0.0069862	0.023106	0.0150192	0.0386194	0.0373083	0.0151198	-0.0276145	0.0841883	-0.00687402	-0.0148711	0.0571635	0.0355455	0.00189425	0.0471467	0.0565381	0.017118	-0.0134393	0.00729614	0.00527284	-0.0167242	0.0317548	0.120587	0.0277635	-0.020359	0.0445344	0.0542185	0.00886215
IL-10_Pathway	0.0522694	0.0201897	0.0203565	0.0566653	0.0300283	0.0158687	0.0733909	0.00521378	0.0818961	0.0281983	0.0119056	-0.00493253	0.0599364	0.0290581	0.0271213	0.023121	0.0310538	0.0659318	0.00183737	0.00297344	0.0152682	0.0117207	0.0211302	-0.00641761	-0.000405337	0.0028714	0.00744028	0.0464363	0.00952429	-0.000696319	-0.000351478	-0.0153262	0.0352159	0.0176474	0.0245849	0.131561	0.010928	0.0146404	-0.00100802	-0.0132224	-0.00613494
IL-10_Pathway_IL-10_Responsive_Genes_Transcription_of_BCLXL_Cyclin-D1_D2_D3_Pim1_c-Myc_and_P19(INK4D)_via_STAT3	0.0520322	0.021126	-0.000455452	0.0714159	0.0293672	0.017242	0.0507968	0.0230692	0.0835552	0.0409321	0.0179645	-0.00819093	0.0535603	0.0130686	0.0325055	0.0440913	0.014635	0.0856068	0.0111796	0.019722	0.0148387	0.0175973	0.0164804	0.00729131	0.00618073	0.0155318	0.00909221	0.0736415	-0.00756905	0.000948847	0.00843395	-0.00682524	0.0357451	0.0343977	0.0245784	0.155616	0.0086732	0.0305852	-0.0136679	0.00648782	0.00616567
IL-10_Pathway_Inflammatory_Cytokine_Genes_Expression_via_STAT3	0.0520322	0.021126	-0.000455452	0.0714159	0.0293672	0.017242	0.0507968	0.0230692	0.0835552	0.0409321	0.0179645	-0.00819093	0.0535603	0.0130686	0.0325055	0.0440913	0.014635	0.0856068	0.0111796	0.019722	0.0148387	0.0175973	0.0164804	0.00729131	0.00618073	0.0155318	0.00909221	0.0736415	-0.00756905	0.000948847	0.00843395	-0.00682524	0.0357451	0.0343977	0.0245784	0.155616	0.0086732	0.0305852	-0.0136679	0.00648782	0.00616567
IL-10_Pathway_Stability_Determination	0	0	0.163782	0	0	0	0.241974	0	0	0	0	0	0	0	0	0	0	0	0	0	0	0	0	0	0	0	0	0	0.150371	0	0	0	0	0	0	0	0	0	0	0	0
IL-10_Pathway_Translational_Modulation	0.0814611	0.00845988	0.0929093	0.0964937	0.0262496	0.063545	0.157761	-0.0171678	0.114361	0.0321579	0.0328913	0.0190466	0.0778874	0.0226489	0.0462131	0.00733918	0.0739103	0.0397614	-0.0288385	0.0153989	0.031952	0.0259554	0.0426739	0.00536305	0.0104304	0.00963386	-0.00871908	0.111665	0.0423026	-0.0237064	-0.00832312	-0.0116815	0.0958721	0.0040518	0.0597748	0.060272	0.0185451	0.0183421	-0.00424561	0.0208292	-0.0125866
IL-2_Pathway	0.0917928	-0.00604888	0.0158826	0.0236332	0.000370484	0.0468285	0.0211768	0.022037	0.0441847	0.0122412	-0.000153257	0.0132007	0.00771114	0.0077538	0.0189135	0.0270907	0.0506533	0.0876685	-0.00148133	0.00720783	0.0314197	0.00760215	0.0259223	0.0003058	-0.00916736	-0.00422233	0.00233218	0.0618768	0.0664778	0.00413524	0.00666993	0.00792209	0.03728	0.0152108	0.0237933	0.0410069	0.0285533	0.0397868	0.000471034	-0.0133109	-0.00264984
IL-2_Pathway_Actin_Reorganization	0	0.0389734	0.0464074	0.00713212	0.0700637	0.0818003	0.0731597	0.0297586	0.117888	0.160052	-0.0643461	0.0253141	0.0731579	-0.0211073	0.119051	0.0188741	0.112712	-0.0210651	-0.00102776	0.0844888	0.117473	0.0492043	0.108995	0.079747	-0.0318078	-0.0248821	0.0238218	0.000117372	0.079827	-0.0536986	-0.010735	0.0975138	0.0726847	0.0242165	0.105409	-0.0794631	0.0397362	0.133856	0.0486854	-0.0159623	-0.00354902
IL-2_Pathway_Apoptosis	-0.0111657	-0.00686404	-0.0475188	-0.0494489	0.0657818	0.0405589	0.0061257	-0.0494489	-0.118744	-0.0869987	0.00172115	-0.00071897	-0.124943	-0.0100654	0.0149608	-0.0330242	-0.03671	-0.0975557	0.0183357	0.0330337	0.00857696	-0.0118373	0.0276455	0.0297891	-0.0153164	-0.0233348	-0.0249415	0	0.00638287	0.00492576	0.0610321	-0.0373705	-0.0132891	-0.0197105	0.0734693	-0.0221991	-0.0373705	0.0816932	-0.00363255	0.0547432	-0.0188097
IL-2_Pathway_Apoptosis_Inhibition	0.0890212	-0.00668566	0.0102349	0.0401341	0.00760246	0.00777343	0.0494704	0.029763	0.0887679	0.0159133	0.0376711	0.00481561	0.0300515	0.00354451	0.00790902	0.0230646	0.0115575	0.171229	-0.00373036	-0.00607552	0.0131354	0.00221619	0.0130566	-0.0033468	0.0130727	0.00146387	0.012833	0.146606	0.0458737	-0.00821146	-8.81623e-05	-0.000534976	0.0275263	0.028229	0	0.220333	0.00600036	0	0.00474005	0.00174171	0.00450108
IL-2_Pathway_Gene_Expression_via_FYN_LYN_RPS6KB1_PTK2B	0.0888582	0.0212489	0.0784371	0.148495	0.00994544	0.0238551	0.0206974	0.0498908	0.069786	0.0239507	0.0274227	0.0345786	0.0148533	0.00777454	0.000958498	0.0851368	0.0677161	0.129691	0.010853	-0.00153741	0.0276764	0.029681	0.00941361	-0.0285188	0.0264264	0.0247123	0.00901177	0.0441038	0.0914861	0.0159997	0.0088302	0.0529801	0.0549363	0.0461758	0.0280925	0.0693376	0.0757977	0.0451396	0.00621796	0.0282647	0.016922
IL-2_Pathway_IL2_Gene_Expression_via_POLR1E_EGR1_HMGA1_ELF1_POU2F1_MYC	0.0888466	-0.0101408	0.00973276	0.00480883	-0.0107913	0.0490716	0.0230569	0.0354494	0.0157052	0.0290851	-0.0048519	0.0179798	0.00999016	0.0218253	0.0216862	0.00719178	0.0566401	0.0853148	0.000405877	0.000940254	0.0369384	0.0267154	0.0138912	-0.00331358	-0.00733103	0.00149429	0.00104487	0.0574418	0.0641576	0.0135678	0.00593852	0.00458153	0.0335834	0.0109455	0.0227122	0.068461	0.048753	0.0449177	0.00703937	-0.0379194	-0.000371946
IL-2_Pathway_Protein_Synthesis	0.104345	0.0469902	0.0626202	0.180544	0.0452754	0.00461511	0.0389798	0.0151073	0.0793387	0.0355542	0.0519688	0.0224318	0.0428145	0.0454918	0.0126738	0.135646	0.0266286	0.143904	0.0533962	0.0081033	0.0640503	0.0204462	0.00196405	-0.042669	0.0192961	0.0331049	0.000323253	0.0803882	0.00433406	0.0405649	0.00295266	0.0180584	0.0433367	0.0326922	0.0648869	0.0503709	0.0565637	0.10193	-0.00505433	0.0149846	0.0082035
IL-6_Pathway	-0.0311618	-0.0237462	0.00594484	0.0290557	-0.0274259	0.0122857	0.0105585	-0.0117367	0.0233116	-0.0211974	0.00970607	-0.00744987	-0.0246638	-0.0116667	-0.0152103	0.029123	0.000544266	0.019662	-0.0152054	0.00557542	0.00110424	-0.0211581	-0.0182072	-0.0200307	-0.0306296	-0.0133017	-0.0012799	0.0193137	0.017343	-0.0152161	-0.0183215	-0.00986965	0.0155324	-0.0198863	-0.00450661	-0.0074485	-0.00190862	-0.0125865	-0.0136014	-0.00110645	-0.0256654
ILK_Signaling_Pathway	0.0615932	0.00478138	0.024308	0.0448503	-0.00553236	0.0115631	0.0211799	0.0182894	0.0252677	0.00643678	0.0195912	0.0203347	0.0118964	0.0109221	0.00300704	0.0191542	0.0266791	0.0576524	0.0148263	-0.00483293	0.0112106	0.0156003	0.0078931	0.00733511	0.0156679	0.0180205	0.00165863	0.070465	0.0195268	0.00719139	-0.000738059	0.00933988	0.0173904	0.00992527	0.000296693	0.0671297	0.0156005	0.0127089	0.00785654	-0.0108686	0.000985194
ILK_Signaling_Pathway_Actin_Polymerization_Cytoskeletal_Reorganization	-0.00986927	0.00910113	0.0439276	0.0828986	0.00588212	0.0899557	0.0644375	0.0941577	0.0384014	0.0579426	-0.0327247	0.012026	0.0874518	0.106673	0.00450294	-0.000398657	0.0570189	0.0326919	0.0716805	0.0165613	0.0707114	0.0489709	-0.00750121	0.0276964	0.0289674	0.00784652	0.00191256	-0.0713473	0.0570094	-0.00867205	0.0642752	0.0364858	0.0375961	0.0550843	0.0112906	-0.0265651	0.0628633	0.0381107	-0.00234745	-0.0150861	0.0153365
ILK_Signaling_Pathway_Apoptosis	-0.0132933	-0.0422416	0.0145535	0.0399619	-0.020838	-0.0692066	0.099517	0.00287545	0.0182421	-0.0276871	0.0321555	0.0197227	-0.0713414	-0.0254689	-0.176872	-0.0457315	-0.0228968	0.0665096	-0.000940724	0.0104941	-0.0729457	-0.0343531	-0.0460162	-0.0168461	0.000899383	0.00278385	0.0134663	-0.0392574	0.00764499	-0.0120753	-0.0141537	-0.0170707	-0.0367905	0.016139	-0.029997	0.183565	0.00394838	-0.0761509	-0.0117057	0.0423139	0.000238707
ILK_Signaling_Pathway_Cell_Adhesion	0.290782	-0.0971451	0.134431	0.24652	-0.0935232	-0.168398	0.213839	-0.124202	-0.0727941	-0.142978	0.227641	0.0988233	-0.0608061	-0.0543206	-0.759765	-0.131907	-0.0202281	0.17314	-0.128849	-0.0798577	-0.205048	0.00549021	-0.104838	-0.0230965	0.0726673	0.0118273	-0.0349168	0.227641	0.0695205	-0.0230965	-0.159076	-0.165736	-0.187827	-0.0957723	-0.149891	0.371078	-0.131907	-0.289419	-0.0174252	0.091314	-0.0656253
ILK_Signaling_Pathway_Cell_Cycle_Proliferation	-0.0218094	0.0192663	-0.0352969	-0.0291391	0.0160877	-0.00666506	-0.0217108	0.0290641	0.0449546	0.050197	-0.0157674	0.0264201	0.0516515	0.0168501	-0.013144	0.0487743	-0.00578018	0.0247426	0.00463871	0.01719	-0.000645797	0.0387611	0.00141622	0.0680845	-0.0295852	-0.0134034	0.0166818	0.0291601	-0.0035979	0.00601582	0.0143743	0.0258026	0.00577515	0.0224501	0.0173709	0.124964	-0.00228091	0.0166373	0.0235209	-0.0368748	0.00917209
ILK_Signaling_Pathway_Cell_Migration_Retraction	0.000433407	0.0243864	-0.0205669	-0.00864248	0.0199872	-0.0116981	-0.00216914	0.01971	0.0491198	0.0525352	-0.00184134	0.0231563	0.0491868	0.0116595	-0.0244368	0.0492493	-0.0160913	0.0324476	0.0137126	0.0246132	-0.00968774	0.0614933	-0.00874766	0.0640939	-0.0125191	-0.00386818	0.0196254	0.0425617	-0.00322584	0.0106561	0.0223878	0.0258314	-0.00326679	0.0151235	0.0117515	0.142698	-0.00887721	0.00961992	0.0311101	-0.0273598	0.00381663
ILK_Signaling_Pathway_Cell_Motility	0.0319402	-0.00586735	0.0658813	0.106456	-0.0080318	0.055787	0.0828226	0.0607923	0.025763	0.0282313	0.00579771	0.0256812	0.0644345	0.0809441	-0.0989931	-0.0150001	0.0531972	0.0509367	0.0381162	0.00269101	0.0306849	0.0418185	-0.0212408	0.0207142	0.0339961	0.00812503	-0.0032333	-0.00480035	0.0567692	-0.0125974	0.0312518	0.0104986	0.0115277	0.032377	-0.0089618	0.0291982	0.0338307	-0.00837997	-0.00434619	0.000109967	0.00364049
ILK_Signaling_Pathway_Cytoskeletal_Adhesion_Complexes	0.0754636	0.0267435	0.0238909	0.0538827	-0.0011456	-0.0037899	0.00336309	0.0102576	0.00843952	0.0192949	0.0156495	0.0196387	0.0307723	0.01256	0.00179002	0.0209303	-0.00529359	0.0691658	0.0553008	-0.00162707	0.000712794	0.060687	0.00433198	0.0102082	0.0280298	0.0433882	0.00121613	0.1227	0.0277512	0.0257625	0.0150383	0.012595	0.0149684	-0.000584783	-0.0102267	0.0910891	0.0114993	0.00092627	0.0189748	-0.0157228	0.00681115
ILK_Signaling_Pathway_Epithelial_Mesenchymal_Transition	-0.147101	-0.0107028	-0.0651613	-0.073556	-0.0334726	-0.0258087	-0.0464722	-0.0455886	-0.0307917	-0.029958	-0.00209296	0.0038458	-0.02529	-0.0467919	-0.0612887	-0.0461507	-0.0302941	0.0114147	-0.00304598	-0.0335813	-0.0484702	-0.0690275	-0.0168595	-0.0175443	0.00359918	-0.00998886	0.00239322	-0.0444621	-0.0187953	-0.00129569	-0.035782	-0.02632	-0.0337225	-0.00180928	0.000896209	-0.0769783	-0.0242047	-0.0288181	-0.0107113	0.00339762	0.00152565
ILK_Signaling_Pathway_Epithelial_Mesenchymal_Transition_Tubulo-Interstitial_Fibrosis	0.0788038	0.0210912	0.0260036	0.0525331	-0.00468646	-0.00304005	0.0168191	0.0126538	0.0201414	0.0144132	0.0215154	0.0171649	0.0311302	0.0159664	-0.00891106	0.0222932	-0.00442306	0.0784127	0.0463455	-0.00313427	0.000221391	0.053956	0.00290063	0.00781578	0.0325701	0.0379339	0.00201882	0.114338	0.0309184	0.0226765	0.0159697	0.00968322	0.0111856	0.00221064	-0.0107825	0.113907	0.00974071	0.00180803	0.0169237	-0.0140709	0.00503456
ILK_Signaling_Pathway_G2_Phase_Arrest	-0.0218094	0.0192663	-0.0352969	-0.0291391	0.0160877	-0.00666506	-0.0217108	0.0290641	0.0449546	0.050197	-0.0157674	0.0264201	0.0516515	0.0168501	-0.013144	0.0487743	-0.00578018	0.0247426	0.00463871	0.01719	-0.000645797	0.0387611	0.00141622	0.0680845	-0.0295852	-0.0134034	0.0166818	0.0291601	-0.0035979	0.00601582	0.0143743	0.0258026	0.00577515	0.0224501	0.0173709	0.124964	-0.00228091	0.0166373	0.0235209	-0.0368748	0.00917209
ILK_Signaling_Pathway_Induced_Cell_Proliferation	-0.0914865	-0.0320119	-0.0290334	-0.0850917	0.00135376	0.0189786	0.016424	0.0273499	0.140611	0.0245825	-0.0528844	-0.000743902	0.00713063	0.0315533	0.0680869	-0.00216388	0.0916867	0.0472506	-0.0135472	-0.00175273	0.0304165	-0.054469	0.0517912	0.0268737	-0.0182346	-0.0233814	-0.0245609	0.052091	0.0172888	-0.0510986	0.0110659	0.0235092	0.0553418	-0.00245221	0.0265779	-0.138199	0.0137007	0.0319681	-0.00902484	-0.037129	-0.00683433
ILK_Signaling_Pathway_Loss_of_Occludin_Barrier_Dysfunction	-0.0857515	0.0252614	-0.0613259	-0.0821648	0.00527075	0.0180267	-0.0542755	0.0405975	0.0368361	0.0700193	-0.0540082	0.0409338	0.061838	0.0449376	0.0401463	0.0741352	0.00781561	-0.0365303	0.0163965	0.0278902	0.0364225	0.0607151	0.0263577	0.0753153	-0.0536093	-0.0337139	0.0133281	0.0107905	0.0058955	0.013326	0.0505252	0.052983	0.0321734	0.0397532	0.0406718	0.0371117	0.0116253	0.0732587	0.0145318	-0.0715019	0.0168068
ILK_Signaling_Pathway_Migration_Vasculogenesis	0.0788038	0.0210912	0.0260036	0.0525331	-0.00468646	-0.00304005	0.0168191	0.0126538	0.0201414	0.0144132	0.0215154	0.0171649	0.0311302	0.0159664	-0.00891106	0.0222932	-0.00442306	0.0784127	0.0463455	-0.00313427	0.000221391	0.053956	0.00290063	0.00781578	0.0325701	0.0379339	0.00201882	0.114338	0.0309184	0.0226765	0.0159697	0.00968322	0.0111856	0.00221064	-0.0107825	0.113907	0.00974071	0.00180803	0.0169237	-0.0140709	0.00503456
ILK_Signaling_Pathway_MMP2_MMP9_Gene_Expression_Tissue_Invasion_via_FOS	0.0455989	-0.0213013	-0.022425	-0.00884619	-0.0483373	0.0830298	-0.0195873	0.0624429	-0.00486303	0.038496	-0.0344894	0.0759594	0.0116247	0.0368331	-0.0166551	0.0142709	0.106282	0.0932014	0.015527	-0.0171455	0.0742092	0.0049363	0.0269834	0.0246833	-0.037239	0.00177769	-0.0256759	0.0375968	0.0808646	0.0188162	0.0253303	0.0353371	0.0478031	0.0440481	0.0193477	0.0678906	0.0390402	0.0759783	-0.0310315	-0.0962752	0.0134372
ILK_Signaling_Pathway_Opsonization	0.232626	-0.0777161	0.171259	0.219529	-0.0748186	-0.108223	0.171071	-0.0993614	-0.0349015	-0.114383	0.190705	0.0912261	-0.0460487	-0.0425555	-0.595774	-0.085087	0.0348534	0.138512	-0.122992	-0.0638862	-0.161442	0.00748669	-0.0871906	-0.0128	0.0581339	0.00946186	-0.0279334	0.314625	0.0556164	-0.031439	-0.127261	-0.11424	-0.113601	-0.0766179	-0.106173	0.296862	-0.105526	-0.231535	-0.0139402	0.0730512	-0.0525002
ILK_Signaling_Pathway_Regulation_of_Intermediate_Filaments	0	0	0	0	0	0	0	0	0	0	0	0	0	0	0	0	0	0	0	0	0	0	0	0	0	0	0	0	0	0	0	0	0	0	0	0	0	0	0	0	0
ILK_Signaling_Pathway_Regulation_of_Junction_Assembly_at_Desmosomes	0.290782	-0.0971451	0.134431	0.24652	-0.0935232	-0.168398	0.213839	-0.124202	-0.0727941	-0.142978	0.227641	0.0988233	-0.0608061	-0.0543206	-0.759765	-0.131907	-0.0202281	0.17314	-0.128849	-0.0798577	-0.205048	0.00549021	-0.104838	-0.0230965	0.0726673	0.0118273	-0.0349168	0.227641	0.0695205	-0.0230965	-0.159076	-0.165736	-0.187827	-0.0957723	-0.149891	0.371078	-0.131907	-0.289419	-0.0174252	0.091314	-0.0656253
ILK_Signaling_Pathway_Tissue_Morphogenesis	0.0455989	-0.0213013	-0.022425	-0.00884619	-0.0483373	0.0830298	-0.0195873	0.0624429	-0.00486303	0.038496	-0.0344894	0.0759594	0.0116247	0.0368331	-0.0166551	0.0142709	0.106282	0.0932014	0.015527	-0.0171455	0.0742092	0.0049363	0.0269834	0.0246833	-0.037239	0.00177769	-0.0256759	0.0375968	0.0808646	0.0188162	0.0253303	0.0353371	0.0478031	0.0440481	0.0193477	0.0678906	0.0390402	0.0759783	-0.0310315	-0.0962752	0.0134372
ILK_Signaling_Pathway_Tumor_Angiogenesis	-0.0135506	-0.0137887	0.0205945	-0.0570438	-0.116516	0.0678257	0.134058	0.0386633	0.0894456	-0.108571	-0.00718983	-0.00925009	-0.0188006	0.0232866	0.0259945	0.00413665	0.0191478	0.0293442	0.0237296	-0.0278777	0.031655	0.062457	0.0382496	-0.0292415	0.192779	-0.0273272	-0.0156264	-0.0186216	0.0628591	0.00440342	0.168805	-0.0844917	0.0409319	0.0151428	0.0170961	0.236499	0.0221226	0.0652118	-0.0270017	-0.0892682	-0.0225867
ILK_Signaling_Pathway_Wound_Healing	0.290782	-0.0971451	0.134431	0.24652	-0.0935232	-0.168398	0.213839	-0.124202	-0.0727941	-0.142978	0.227641	0.0988233	-0.0608061	-0.0543206	-0.759765	-0.131907	-0.0202281	0.17314	-0.128849	-0.0798577	-0.205048	0.00549021	-0.104838	-0.0230965	0.0726673	0.0118273	-0.0349168	0.227641	0.0695205	-0.0230965	-0.159076	-0.165736	-0.187827	-0.0957723	-0.149891	0.371078	-0.131907	-0.289419	-0.0174252	0.091314	-0.0656253
Interferon_Pathway	0.0608253	0.0153222	0.0408081	0.0680844	0.0237813	0.0142392	0.063166	0.022418	0.0328308	0.0331308	0.00922421	0.00961945	0.0558517	0.0319492	-0.00506842	0.0424796	-0.00287886	0.0666614	0.0191179	0.0161513	1.29691e-05	0.0449975	-0.000306379	0.0194541	0.0275126	0.0251495	0.00897983	0.0740131	0.00863591	-0.00238576	0.00855916	0.0389442	0.0227191	0.0198462	0.011257	0.0869694	0.020201	0.0370765	0.0201168	0.00701257	0.0107016
Interferon_Pathway_Gene_Expression_via_HIST1H3B_CREB3	0.0557726	-0.00970387	0.0123884	0.0758636	0.0477762	0.00937619	0.077055	0.0250675	0.0772314	0.0513982	-0.0023417	0.0328234	0.0741144	0.0691841	0.0287431	0.00471038	0.0348347	0.115017	0.00894376	-0.00133388	0.0177924	0.0635591	0.0235335	-0.000211866	-0.00592721	0.00627873	-0.011102	0.205522	0.0242975	-0.0152379	0.0175512	0.0324918	0.0392802	0.0139519	0.0166841	0.0720338	0.0384888	0.0464962	0.0159266	-0.00404455	0.00363443
Interferon_Pathway_Transciption	0.0680942	0.027686	-0.00316872	0.0599526	0.0230292	0.019988	0.064606	0.040623	0.0419587	0.0284475	0.0225296	0.00304946	0.0647082	0.0150036	0.0162107	0.0456341	-0.00268334	0.128901	0.03425	0.0164985	0.0120019	0.0227284	0.0172481	0.0114404	0.00852462	0.0117324	0.00562164	0.050471	-0.0101042	0.020188	0.023	0.00278785	0.00661718	0.0484562	0.0530027	0.155149	0.0339454	0.06631	0.0134907	-0.0037303	0.0194777
Interferon_Pathway_Translation	0.0670471	0.0123916	0.0277887	-0.00181797	-0.00200734	0.016861	0.0630223	0.0474104	0.0556203	0.000526093	0.0327446	-0.035976	-0.0357129	0.0220303	-0.035688	0.0809297	-0.0154141	0.0640137	0.0573614	0.0151239	0.0330129	0.0215701	-0.0314584	0.0201559	0.0480709	0.00859605	-0.0219612	0.0167347	0.2317	-0.000951228	0.074623	0.0546766	0.0523917	0.0619825	-0.0296262	0.0405657	0.120899	0.0393783	-0.00109204	0.00339633	-0.0042261
IP3_Pathway	0.103685	-0.00852586	0.0345252	0.09605	-0.0133337	0.0154302	0.0216798	0.0242005	0.0501008	0.00752909	0.041244	0.0204866	0.00255266	0.00283766	-0.00500347	0.0161031	0.017902	0.0491953	-0.00765047	-0.01035	0.00888924	0.0314119	0.0119438	0.00370302	0.0256546	0.00342905	0.000692369	0.040161	0.0540973	-0.004288	0.00337208	0.00253837	0.0340713	0.00909845	-0.00303413	0.0764175	0.0211217	0.00540312	0.00899557	-0.00598308	0.00504186
IP3_Pathway_Gene_Expression_via_CREB3_NFATC2_MEF2D	0.0626163	-0.0307681	0.0531157	0.139905	-0.0512819	0.0165387	0.0660869	0.00920311	0.0866703	0.00186888	0.0386564	0.019948	-0.00504267	0.00215817	-0.0164891	0.014783	0.0233062	0.0911082	-0.0067012	-0.0217545	-0.0111729	0.039501	-0.00364541	-0.0156716	0.00114691	0.0236959	-0.00465784	0.115828	0.0394783	-0.0107635	0.00346444	-0.0147865	0.00290175	-0.00640363	0.00740228	0.0371112	0.0218378	0.0624789	0.012869	0.00466468	-0.0091276
JAK-STAT_Pathway	0.0793963	0.0131539	0.0284044	0.0524717	-0.00046236	0.025009	0.0333422	0.0126093	0.0288715	0.0131367	0.018266	0.00600286	0.0167306	0.00998619	0.00695821	0.0304081	0.0248372	0.0321584	-0.00195999	0.00018759	0.0137763	0.0348334	0.00822072	0.00664371	0.0118765	0.0163619	-0.00141893	0.0240556	0.0147308	0.00366772	0.00345931	0.0108597	0.0295367	0.0038712	0.00756589	0.0400497	0.00621756	0.0207847	0.00699496	-0.00515626	-0.00194341
JAK-STAT_Pathway_Akt_Pathway	0.0766015	0.000422786	0.0114763	0.104172	0.0149889	0.0177526	0.0274616	0.0481486	0.114631	0.0224406	0.00670246	0.0046454	0.0735936	0.0136492	0.0142205	0.0667842	0.0232587	0.176271	-0.00364409	0.00759781	0.00516849	0.00170382	0.0115064	-0.00900137	0.011941	0.00175223	0.0074297	0.0644907	0.0236096	-0.0131159	-0.00440924	0.0173267	0.0410588	0.0488166	0.0202565	0.183499	0.0408011	0.0239867	0.00490817	0.00517972	0.010599
JAK-STAT_Pathway_Gene_Expression_via_MYC	0	0.0829301	0.00675034	0.156125	0.0780541	0	0	0.116094	0.0882719	0.0132834	0	0.00982457	0.211551	0.0470148	-0.0319751	0.189904	0.0114396	0.0300554	0.0490095	0.0397307	0.022942	-0.00176148	-0.0334436	0	0.0718645	0.0132907	0	0	0	0.0339641	-0.0264224	0.0577989	0	0.119804	0.0857335	0.173268	0.146243	0.105605	0	-0.01766	0.0562166
JAK-STAT_Pathway_IFN-Inducible_Gene_Expression_via_STAT2_STAT1	0.0474821	0.0229813	0.00967969	0.0426022	0.0252512	0.0642095	0.0429905	0.0176275	0.0190091	0.0332995	-0.00104141	0.00808179	0.064177	0.0140595	0.0202872	0.0328517	0.00381053	0.0510153	0.0308858	0.0268551	0.0170116	0.0438309	0.022311	0.0375464	0.0126342	0.022893	0.0124407	-0.00193019	-0.0133883	0.0219175	0.0189609	0.0219261	0.050789	0.0258754	0.0593553	0.0721329	0.0374546	0.078758	0.012793	0.00445975	0.0190367
JAK-STAT_Pathway_JAK_Degradation	-0.086358	-0.0172188	-0.00554191	-0.0229949	-0.0694521	0.020026	0.00725422	-0.0312408	0.000825263	-0.075455	0.00480255	-0.0147402	-0.0543922	-0.0237948	-0.0218091	-0.00181841	0.00408059	-0.0772488	-0.0224167	-0.0272076	-0.019024	-0.0423929	-0.0232276	-0.0298558	-0.0110187	-0.0069578	-0.0331986	-0.034678	-0.0620647	-0.00815737	-0.0127179	-0.0208839	0.00678965	-0.059694	-0.0025612	-0.114112	-0.0367874	-0.0197715	-0.0325115	-0.00979705	-0.0238631
JAK-STAT_Pathway_Nml_SOCS_BCL-XL_p21_Myc_Nos2_Gene_Expression_via_STAT2	0.0747727	0.0145366	0.0336078	0.0582394	-0.00455719	0.0183111	0.0325397	0.00874542	0.0279181	0.0135459	0.0244108	0.00977474	0.0138722	0.011011	0.0035033	0.0342754	0.0232162	0.0238942	-0.00437217	0.00392969	0.00946799	0.0451479	0.00442648	0.00152978	0.0110158	0.0215774	-0.00165238	0.00782702	0.0138433	0.00294625	0.00527166	0.0139749	0.0265346	-0.00153494	0.00737789	0.0316034	0.00178698	0.0163596	0.00721876	-0.00638918	-0.000605749
JNK_Pathway	0.113713	0.00738867	0.038103	0.0568088	-0.00243716	0.0252181	0.0407005	0.0135477	0.0409086	0.0246665	0.0328149	0.0192822	0.0149745	0.0113276	0.0148461	0.0343755	0.034986	0.0504511	-0.00903993	0.00948189	0.0174486	0.0421318	0.0172231	0.0179423	0.0167114	0.0168764	0.00543363	0.0775159	0.0222105	0.000458488	0.0063706	0.0172352	0.0326083	0.00727243	0.0106492	0.04738	0.00375859	0.025059	0.0163821	-0.00359751	-0.000563387
JNK_Pathway_Gene_Expression_Apoptosis_Inflammation_Tumorigenesis_Cell_Migration_via_SMAD4_STAT4_HSF1_TP53_MAP2_DCX_ATF2_NFATC3_SPIRE1_MAP1B_TCF15_ELK1_BCL2_JUN_PXN_NFATC2	0.0462503	-0.00278909	-0.00535628	0.0325	-0.000708708	0.0525519	0.000686132	-0.000401122	0.0669513	0.0303851	0.0277244	0.0194774	0.011205	-0.00512344	0.0304457	0.00476253	0.0389815	0.0285436	-0.0119774	0.00993544	0.0238298	0.0183813	0.039427	0.0232876	0.018439	0.0014879	0.00643509	0.116134	-0.00172139	-0.00637007	0.0255335	0.01591	0.0333376	0.0226085	0.027456	0.0106105	0.001514	0.0544062	0.0174607	0.00595116	0.00181099
JNK_Pathway_Insulin_Signaling	-0.0940076	-0.025405	-0.138874	-0.145095	0.000789868	0.044211	-0.155009	-0.0256843	0.0567638	0.0373933	-0.0565653	0.00488776	0.0107313	-0.0213536	0.0196938	-0.0535789	0.000611883	-0.140013	-0.0271782	0.0387568	0.0055811	0.0175814	0.0277967	0.0268501	-0.0307367	-0.0676377	0.0128914	0.0143876	-0.050513	-0.0430077	0.0523066	-0.0192128	0.055133	-0.00248023	0.0121844	-0.120295	-0.00531128	0.0344161	-0.00194731	-0.0109305	-0.0132902
MAPK_Family_Pathway	0.0969911	0.012343	0.0387667	0.0805232	0.0132032	0.0183469	0.0507961	0.0109005	0.0389787	0.0327218	0.0218274	0.012153	0.0275432	0.0221716	0.0106567	0.0396137	0.0242999	0.051428	-0.00332557	0.011801	0.01679	0.0532046	0.0111643	0.0100834	0.010543	0.0171498	0.00530875	0.0722829	0.0371131	-0.00174648	0.00533422	0.0198237	0.0341205	0.00531257	0.00402819	0.0526177	0.0105917	0.0216031	0.0149048	-0.00676138	-0.00203073
MAPK_Family_Pathway_Chromatin_Remodelling	0.0206339	-0.0241383	-0.0155664	0.053692	0.0462767	0.000984833	0.00781459	0.0201864	-0.00175374	0.0473159	-0.0112704	0.0457709	0.0639895	0.0611001	0.0136459	0.0247705	0.00760053	0.111047	0.00432133	-0.0115377	0.0126899	0.0324555	0.0179383	0.000316472	-0.0275024	-0.00580245	-0.0102695	0.210691	0.0422679	-0.00832172	0.0231592	0.0249246	0.0110596	0.0115997	0.00293961	0.0518037	0.0278448	0.0472908	0.0112349	-0.0172543	-0.00181196
MAPK_Family_Pathway_Cytoskeleton	0.170967	-0.0140569	0.0666522	0.161318	-0.0121611	0.121101	0.0914337	0.000347775	0.0985163	-0.0540364	0.0570322	0.0255133	0.0263899	0.024837	0.0563366	-0.037135	0.122037	0.0968879	-0.0721729	-0.0431911	0.122214	-0.0757852	0.0767132	-0.0454257	0.00854482	0.0051388	-0.00388139	0.153246	-0.0126692	-0.00261098	-0.0845093	-0.0519075	0.133306	0.0241414	0.0399074	0.148147	0.0528193	-0.0412174	-0.0146292	0.0126341	-0.0023188
MAPK_Family_Pathway_Gene_Expression_via_ATF2_JUN_ELK1_NFKB2_CREB3	-0.027187	0.00721693	-0.0130633	-0.0363861	-0.00902507	0.0486392	0.0337771	0.0153636	0.079384	0.0456162	-0.0116004	-0.0100244	0.0273871	0.0203615	0.0203026	0.0132233	0.0246857	0.0451232	0.00749384	0.0246083	0.0303065	0.0203476	0.0192546	0.013369	0.00799229	-0.0229924	-0.00538845	0.0991317	0.0144811	-0.0137196	0.0371227	0.00693222	0.0471188	0.0103104	0.0105052	0.00705834	0.0278027	0.0408357	0.0087555	-0.0425786	-0.00549076
MAPK_Family_Pathway_Translation	0.0159579	-0.00735299	0.00972488	-0.0379515	-0.000913638	0.00834441	0.0112665	0.028989	0.0406414	-0.00865474	0.0281002	0.0166549	-0.0216346	0.0101772	-0.0280746	0.0433802	0.0021548	0.0468327	-0.000282354	-0.0055419	0.0071371	-0.0312639	-0.00513543	-0.0103317	0.0264814	-0.00640073	0.00434393	0.11235	0.10097	0.0242426	0.00497481	-0.020844	0.0170954	0.043315	-0.015701	0.0179418	0.0688211	0.0104009	0.0262782	-0.01205	0.0112488
MAPK_Signaling_Pathway	0.0976212	0.0117751	0.0372256	0.0626607	0.00514036	0.0200447	0.0329167	0.0208738	0.0357627	0.0154057	0.021875	0.0246052	0.0226403	0.017231	0.0128579	0.0346626	0.0339069	0.0630168	0.0102076	0.0030349	0.019701	0.0247251	0.0168767	0.0167252	0.0182731	0.0189708	0.00559547	0.096674	0.0292568	0.00710632	0.00590552	0.0166781	0.0278108	0.0132199	0.00716706	0.0729251	0.0180298	0.0252695	0.0128101	-0.00743637	0.00542161
MAPK_Signaling_Pathway_Cell_Motility_Inflammation_Apoptosis_Osmoregulation	0.0401653	0.0293461	0.0425082	0.0941197	0.0213996	0.00421153	0.110743	0.00970625	0.128213	0.0363073	0.0281787	-0.0106788	0.0364645	0.0223918	0.0110544	0.0532229	0.0257383	0.053781	0.0236824	0.0347925	0.00396277	0.0649936	-0.00591948	0.0184863	0.0323027	0.0557007	-0.00197146	0.0973809	0.00226615	-0.0111493	-0.000404635	0.0443956	0.0319571	0.0187653	-0.00653482	0.0299422	0.0186852	0.0110701	0.0242554	0.0159914	0.0143429
MAPK_Signaling_Pathway_Cell_Survival	0.0604207	-0.0484749	-0.00184799	0.0599798	-0.0791	-0.025136	-0.034555	0.0335239	-0.0227805	0.0149055	-0.0413019	0.13123	0.000659958	0.0291656	-0.0568583	0.0014976	-0.0540356	0.087693	-0.0206091	-0.00536752	-0.0544437	0.0990083	0.0018714	0.0351789	0.0601445	-0.00942843	0.0412134	0.0580068	0.160314	-0.0177956	0.064926	0.0136388	-0.0588973	-0.0176723	-0.0294542	0.0745699	0.0453396	0.0503674	-0.0309455	0.000195637	0.0991286
MAPK_Signaling_Pathway_Gene_Expression_Apoptosis_Inflammation_Tumorigenesis_via_MYC_HSF1_STAT2	0.00768496	0.0280503	-0.0305341	-0.0130345	0.0326062	0.0401001	-0.032418	0.0142562	0.0947707	0.0481953	-0.00843474	-0.0140692	0.0709835	0.0246912	0.0174376	0.0718798	0.0145314	0.0528937	0.0203199	0.0428968	0.0191469	0.0281628	0.00360271	0.0409218	0.00803762	0.0105384	0.0143398	0.068158	-0.0041421	-0.0019352	0.0521424	0.044267	0.0360899	0.0234101	0.0563809	0.0209622	0.00922379	0.104236	0.00100863	-0.0171637	0.00727738
MAPK_Signaling_Pathway_Gene_Expression_Cell_Proliferation_Cell_Survival_Tumorigenesis_Differentiation_Development_via_PXN_CREB3_RPS6KA5_RPS6KA6	-0.0164759	0.0303479	-0.00124239	0.0147799	0.0341311	-0.00108103	0.0215199	0.0148072	0.0734835	0.0492433	-0.00912693	0.0106015	0.0404575	0.0165201	0.0157465	0.0707913	0.00818839	-0.00762112	0.0190398	0.035913	0.00996294	0.0655489	-0.00499556	0.050307	0.00708337	0.0311224	0.0132593	0.0553764	-0.00716	0.00898985	0.0260104	0.0397731	0.00652143	0.0283072	0.0161134	0.0710007	-0.00108072	0.029891	0.0269319	-0.0188076	0.00902619
Mismatch_Repair_in_Eukaryotes_Pathway	0.000615099	-0.00559153	-0.0378564	-0.0313543	0.0140118	0.0432453	0.105512	-0.0201665	0.102586	0.0206199	-0.000788291	-0.00394099	0.0179399	0.0449427	0.0221899	0.0275876	0.0419434	0.0704125	-0.0274859	0.0471176	0.0435534	0.0339904	0.0198434	0.0222757	0.00414627	-0.0215058	0.00909908	0.170026	0.033355	-0.0266167	0.00837836	0.0178228	0.0394018	-0.00682821	0.0264763	0.0555549	0.0174855	0.0593565	4.22689e-05	0.00248446	-0.00730664
Mitochondrial_Apoptosis_Pathway	-0.00707921	0.00277664	-0.0142962	0.0170752	-0.0328386	0.00132319	-0.00780114	0.0076026	0.0215378	0.0163173	-0.0200519	-0.000963631	0.0112745	-0.00222723	0.00943838	0.00305523	-0.00679568	0.0159225	-0.000233917	-0.00913674	0.0114371	0.0229832	0.0171584	0.00947857	-0.0371982	-0.0107623	-0.0109177	0.00994468	-0.0242882	0.000189309	-0.0195779	-0.00299185	0.0128299	0.00197247	0.00277996	-0.0532072	0.0250272	0.000293097	-0.00867091	-0.0161671	0.0100097
Mitochondrial_Apoptosis_Pathway_Apoptosis	0.0369494	0.0219067	0.0294962	0.0582944	-0.0110896	-0.0149821	0.0336256	0.0279632	0.00250195	0.0218898	0.0130394	0.0240214	0.0397943	0.0441502	0.00313291	0.0633344	0.0387179	0.0212283	0.0105325	-0.00410801	0.0107068	0.0160873	0.0342886	-0.0114442	0.0378274	0.0068368	0.00849531	0.0860785	-0.00512976	0.0114399	0.00135778	0.0285403	0.0164224	0.00379594	-0.0112491	-0.00643437	0.0396465	0.0189008	0.00777944	-0.0172653	0.031217
Mitochondrial_Apoptosis_Pathway_Depolarization	0	-0.00495124	0.0897801	0.208868	0.00818377	0.0260581	0.0823991	0.00950621	0.0449011	-0.00890374	-0.0245799	0.0570628	0.00133213	0.0443404	0.0241747	0.0511658	0.0231194	0.034576	0.0015274	0.0178387	0.025504	0.0126196	0.0215235	0.0806768	0.000912834	0.0282112	-0.00486591	0.115623	-0.00191666	0.00159203	0.0128552	-0.00848782	0.00976061	0.00177783	0	-0.0732238	0.0189936	0	7.29518e-06	-0.0194147	0.0183663
Mitochondrial_Apoptosis_Pathway_DNA_Fragmentation	-0.0609442	0	0.0419813	0.13649	0.0521646	-0.0377542	0.0320255	-0.00391959	0.00416935	-0.0361448	0.0351563	-0.0264835	-0.0437535	0.00982405	-0.0587139	0.0998389	0.0077038	-0.116587	0.0131612	-0.0268117	-0.0153973	-0.0917953	0.0147288	-0.0668549	0	0	-0.0184058	0.0853816	-0.0264867	0	-0.00100069	-0.0420212	-0.0579804	-0.069474	0	0	0.0038402	0	-0.0453985	0	0
Mitochondrial_Apoptosis_Pathway_Gene_Expression_via_TP53	0	-0.00577645	0.104743	0.243679	0.00954773	0.0304012	0.0961323	0.0110906	0.0523846	-0.0103877	-0.0286766	0.0665733	0.00155415	0.0517305	0.0282038	0.0596934	0.0269727	0.0403387	0.00178197	0.0208118	0.0297547	0.0147228	0.0251107	0.0941229	0.00106497	0.0329131	-0.00567689	0.0453792	-0.0022361	0.00185736	0.0149977	-0.00990246	0.0113874	0.00207414	0	-0.0854278	0.0221592	0	8.51105e-06	-0.0226505	0.0214274
mTOR_Pathway	0.096697	0.0101341	0.0405475	0.0664933	0.00554002	-0.000953174	0.032633	0.0200994	0.0134855	0.00801688	0.0268318	0.0215926	0.0151491	0.0218707	0.0025541	0.0341166	0.02443	0.0460744	0.00255315	0.00130766	0.00485717	0.0198474	0.00259297	0.00979447	0.0186297	0.0124769	0.00745191	0.0563404	0.022298	0.00562774	0.00149749	0.0115741	0.0139438	0.0182847	-0.00461557	0.0449321	0.0217712	0.0118398	0.0111839	0.000919043	0.00368168
mTOR_Pathway_Actin_Organization	0.0949533	0.00968654	0.0367191	0.0526148	-0.00190257	-0.0215499	-0.010925	0.0176831	-0.00903988	0.0320406	0.0085599	0.0449764	0.0428222	0.0382835	-0.00344279	0.0335955	0.00817923	0.0313261	-0.00320365	-0.00787435	-0.0117887	0.0245082	-0.006101	0.00666767	0.0174097	-0.00262797	0.0113917	0.00477521	-0.00471212	-0.000815708	-0.00668847	0.0229626	-0.00607388	0.0423403	0.00784842	-0.018446	0.0129857	0.01884	0.0147808	-0.00626732	0.0168849
mTOR_Pathway_Autophagy	0	0	0	0	0	0	0	0	0	0	0	0	0	0	0	0	0	0	0	0	0	0	0	0	0	0	0	0	0	0	0	0	0	0	0	0	0	0	0	0	0
mTOR_Pathway_Cap-dependent_Translation	0.149444	-0.00937939	0.181254	0.15408	0.00958952	-0.0716981	0.212301	-0.0190772	-0.00425571	-0.0750478	0.0449084	-0.0368868	-0.0716321	0.00495039	-0.108183	0.231291	0.0482793	0.025253	-0.034986	0.0286009	-0.0264974	-0.0818193	-0.0837615	-0.0241103	-0.0177421	0.0301334	-0.0312001	-0.0495281	0.121023	0.00873687	-0.0293041	0.0844582	0.00948759	-0.0195832	-0.103224	-0.0605636	0.0704667	-0.0622135	-0.0385959	-0.0417425	-0.0698197
mTOR_Pathway_Inflammation_Stress_Resistance	0.0599532	0.0192323	0.0143825	-0.0143626	-0.00877787	-0.0292038	0.0441948	-0.005969	0.00806771	0.037913	-0.010791	-0.0227417	0.0413955	0.0520484	-0.00664548	0.00707921	0.0412245	0.101278	0.0095719	0.0021801	0.0105808	0.00115028	0.0279912	-0.0132978	0.0452117	-0.0336605	0.0321629	-0.0245785	-0.0263841	-0.0121802	-0.00735638	-0.0065136	-0.00327273	0.0093574	-0.0224211	0.0137494	-0.00163517	-0.0207965	0.038959	-0.0341933	-0.0320121
mTOR_Pathway_Lipid_Synthesis	0.0829309	0.00988835	0.02939	0.0462324	-0.00194221	-0.0219988	-0.0111527	0.0180515	-0.0112172	0.0327081	0.00353096	0.0459134	0.0437143	0.0390811	-0.00351451	0.0342954	0.0142278	0.0273564	-0.0032704	-0.0080384	-0.0120343	0.0250188	-0.0062281	0.00680658	0.0134314	-0.00268272	0.00851524	0.0031873	-0.00481028	-0.000832702	-0.00682781	0.023441	-0.00620042	0.0270905	0.00801193	-0.0316225	0.0132562	0.00560586	0.0150887	-0.00639789	0.0172367
mTOR_Pathway_Metabolism_Stress_Response_and_Apoptosis	0	0	0.0226648	0.153598	0	0.0328768	0	0	0	0	0	0.00733262	0	0	0.0241937	0.038264	0.037038	0.0644284	0	0.00519119	0.00695999	0	0.0352569	0	0	0.0176781	0	0.128697	0	0	0	0	0.0251653	0	0	0	0	0.0236492	0.0172395	0	0
mTOR_Pathway_Microtubule_Organization	0.0884597	0.0105476	0.0313493	0.0493146	-0.00207169	-0.0234654	-0.0118962	0.0192549	-0.0211881	0.0348886	0.00376635	0.0489743	0.0466286	0.0416865	-0.00374882	0.0365817	0.00890627	0.0291802	-0.00348842	-0.00857429	-0.0128366	0.0266867	-0.00664331	0.00726036	0.0143268	-0.00286157	0.00908293	-0.00582325	-0.00513097	-0.000888216	-0.007283	0.0250038	-0.00661378	0.0288965	0.00854606	-0.0337307	0.0141399	0.00597958	0.0160946	-0.00682441	0.0183858
mTOR_Pathway_Mitochondria_Proliferation_and_Function	0	0.0457498	0.115332	0	0	0	0.10488	0	0	0	0	0	0	0	0	0.0413355	0	0.0605152	0	0	0	0	0	0	0	0	0	0	0	0	0	0	0	0	0	0	0	0	0	0	0
mTOR_Pathway_mRNA_Biogenesis	0	0	0	0	0	0	0	0	0	0	0	0	0	0	0	0	0	0	0	0	0	0	0	0	0	0	0	0	0.357266	0	0	0	0	0	0	0	0	0	0	0	0
mTOR_Pathway_Ribosome_Biogenesis	0	0	0	0.0127996	-0.00334557	0.0821501	0.023403	0	0	0.000876822	0.00789963	-0.00201381	0.00185331	0.0243805	-0.00520398	0.0168385	0	0.0351817	0.10992	0.0178921	0	0	-0.00837728	0	0.0645308	0.0245366	-0.0227623	-0.0236995	0.371198	0.00152612	0.0769403	0.0859889	0	0	0	0.0178921	0	0.0656305	0.00152612	0.00566056	0
mTOR_Pathway_Translation_Elongation	0.162338	0.0492069	0.0758653	0.0605473	0.0311014	-0.0198858	0.0713225	0.00453358	0.00423672	0.0643166	0.0380051	0.0156627	0.0415622	0.00844416	-0.0118969	0.0751696	-0.0133982	-0.00646449	0.0374383	0.0276795	-0.0184611	0.0936821	-0.0262219	0.0154997	0.0440381	0.0454741	0.0032937	-0.00618849	0.0505761	0.0160786	0.0107438	0.0419899	0.0010781	0.0100836	0.0356904	0.0950615	0.036425	0.000778491	0.0572578	0.0301287	0.0200897
mTOR_Pathway_VEGF_Pathway	0.0965495	-0.072267	-0.00874028	-0.078726	-0.129036	0.136247	-0.0420972	-0.0169268	0.0968545	-0.121147	0.0170084	0.0361485	0.0320492	0.0107392	0.0731795	-0.157814	0.147935	0.0571801	0.0336707	-0.0967709	0.0760915	-0.151483	0.0998078	-0.0393716	-0.205586	-0.169287	-0.0700825	0.307789	0.0780727	-0.00141775	-0.0300937	-0.138276	0.123747	-0.0135712	0.0988531	-0.080836	0.0236944	0.0367906	-0.0620166	-0.0695854	-0.046945
NGF_Pathway	0.141679	-0.0058042	0.037082	0.0686117	-0.0236631	0.0388393	0.065241	0.0228218	0.0902118	-0.00938072	0.016123	0.0106826	0.00992203	0.0197389	0.0189944	0.0172533	0.0491031	0.0811344	-0.00564086	-0.00469217	0.0357418	-0.00310519	0.0191291	0.0145311	0.0066591	-0.0138611	0.000877	0.0957408	0.0428104	-0.00296761	0.0051218	-0.00507122	0.0426471	0.0135299	0.00926235	0.0920263	0.0286945	0.0389061	7.9301e-05	-0.0158059	-0.00781588
NGF_Pathway_Actin_Polymerization_Neurite_Outgrowth_and_Differentiation	0.258925	-0.00493613	0.0488078	0.013885	-0.0204359	0.0351344	0.0349095	0.0161652	0.161515	-0.0173738	0.0427536	-0.00330921	-0.0234232	0.0203426	0.0542922	-0.0342382	0.0395932	0.115037	-0.00413924	-0.00247506	0.0501426	0.0189132	0.0418773	0.024522	0.0089488	-0.0121255	0.00753431	0.142636	0.0211853	0.00210244	0.0229921	-0.0244201	0.0296383	0.0318338	0.0499379	0.140538	0.0432116	0.114312	0.0232548	-0.0115862	-0.00809289
NGF_Pathway_Apoptosis	0.0808063	-0.0203164	-0.013922	0.0129352	-0.0257576	0.0603074	0.0670992	0.0103813	0.178495	0.0308718	-0.0139261	0.0737019	0.0439842	0.056551	0.0347796	0.00611426	0.0478077	0.0613144	-0.00171909	0.0131369	0.0334922	0.0264305	0.0670803	0.0602112	0.00381126	-0.03769	-0.00242444	0.125857	0.0526224	-0.00358171	0.0331643	-0.00299861	0.0552743	0.00535611	0.0644808	0.0846413	0.0154147	0.132397	-0.00636021	-0.0292351	-0.0200339
NGF_Pathway_Gene_Expression_via_MYC_ELK1_CREB3_NFKB2	0.083663	0.0290451	0.0538534	0.145117	0.0416663	0.0263908	0.101866	0.0344289	0.0735545	0.0276464	0.0161106	0.0192074	0.0483421	0.0526923	-0.00117406	0.0185647	0.0586518	0.0503287	0.0347234	0.00265834	0.00417892	0.0357733	-0.000235186	-0.0262907	0.0429644	0.00646809	0.00110386	0.0815192	0.0683588	0.0113446	0.0555623	0.00414172	0.0198277	0.0152583	-0.00687403	0.111945	0.0521928	0.0534648	0.0169164	0.000251976	0.0169122
NGF_Pathway_Neurite_Outgrowth_and_Differentiation	0.143204	-0.00636938	0.00518702	0.0309259	0.0245307	-0.000346751	0.0456572	0.0382585	0.113328	0.0113667	0.0288476	0.00579833	0.0266944	0.00956821	0.00307527	0.0166537	0.00131474	0.155681	0.00349978	-0.00158186	0.00239913	0.000822663	-0.00181105	0.00157343	0.0219096	0.00105839	0.0193858	0.0682033	0.0171946	-0.0058086	0.0181181	0.00997894	0.0110334	0.0375419	0	0.204065	0.0181659	0.0165877	0.0114519	0.00124408	0.0038596
NGF_Pathway_Neuronal_Survival	0.122019	-0.00776797	0.00680797	0.0360491	0.00712731	-0.00045511	0.0599251	0.0405423	0.0958486	0.0149188	0.0353166	0.000360912	0.0281733	0.00127112	0.00403629	0.0179066	0.0017256	0.183965	-0.00103663	-0.00551407	0.00314886	0.00107975	-0.002377	0.00206513	0.0287564	0.00138914	0.0233141	0.0687723	0.0251115	-0.00726593	0.0125612	0.00264732	0.015124	0.0381007	0	0.214037	0.0148292	0.00206513	0.00816835	0.00163285	0.00308086
Notch_Signaling_Pathway	0.11404	-7.60756e-05	0.00276414	0.00428298	0.0267416	0.00993973	0.0771577	-0.00416448	0.0132412	0.005256	0.00667494	0.00396977	-0.0102343	0.0277027	0.0544908	-0.00386468	0.00916134	0.0269567	0.00904938	0.0165266	-0.00217317	0.00706237	0.00685299	-0.00903734	0.00518468	0.0244353	-0.00682082	0.0753882	0.0105357	0.00615555	0.0186845	0.00392594	-0.00412291	5.55354e-05	0.0129596	-0.013329	0.00591351	0.0360847	-0.00739869	0.00667023	-0.00947655
Notch_Signaling_Pathway_gamma_Secretase	0.0745674	0	0	0	0	0.0701373	0.0450062	0	0	0	0	0	0	0	0.0812465	0.040654	0.052254	0	0	0.0322419	0	0	0.0973265	0.0605835	0	0	0	0.237394	0.0334334	0	0.0650747	0	0.0394951	0	0.0950834	0	0	0.167825	0	0	0
Notch_Signaling_Pathway_Gene_Expression_Chromatin_Remodeling_via_RBPJ	0.122812	-9.29813e-05	0.00337839	0.00523475	0.0326842	-0.00343751	0.0843024	-0.00508991	0.0161837	0.006424	0.00815826	0.00485194	-0.0125086	0.0338589	0.048545	-0.0137577	-0.000414815	0.0329471	0.0110603	0.0130343	-0.0026561	0.00863178	-0.0132522	-0.0245086	0.00633684	0.0298654	-0.00833656	0.039387	0.00544734	0.00752345	0.00837555	0.00479837	-0.0138158	6.78767e-05	-0.00529016	-0.0162909	0.00722762	0.00680922	-0.00904284	0.0081525	-0.0115825
Notch_Signaling_Pathway_Transcription_of_Target_Genes_Hairy_E-SpI_via_RBPJ	0.122812	-9.29813e-05	0.00337839	0.00523475	0.0326842	-0.00343751	0.0843024	-0.00508991	0.0161837	0.006424	0.00815826	0.00485194	-0.0125086	0.0338589	0.048545	-0.0137577	-0.000414815	0.0329471	0.0110603	0.0130343	-0.0026561	0.00863178	-0.0132522	-0.0245086	0.00633684	0.0298654	-0.00833656	0.039387	0.00544734	0.00752345	0.00837555	0.00479837	-0.0138158	6.78767e-05	-0.00529016	-0.0162909	0.00722762	0.00680922	-0.00904284	0.0081525	-0.0115825
p38_Signaling_Pathway	0.098349	0.0102785	0.0353827	0.0426415	0.00633722	0.0292388	0.035818	0.0251568	0.0510574	0.0194274	0.0210929	0.0264592	0.0174102	0.0185949	0.019583	0.0289548	0.0453608	0.0596972	-0.0068966	0.0033255	0.0306583	0.0343906	0.0250335	0.0221782	0.00143792	0.0107516	0.00388634	0.0866934	0.0376272	0.00242421	0.0040807	0.0141772	0.0443237	0.0129431	0.0145283	0.0481758	0.0233123	0.0251836	0.0110887	-0.00775224	-0.00111225
p38_Signaling_Pathway_Actin_Cytoskeleton_Reorganiztion	0.188311	-0.0777998	0.106643	0.196966	-0.0437041	0.144174	0.00409147	0.00482996	0.104539	-0.130116	0.0869552	0.0491579	-0.0341808	-0.0418437	0.0288206	-0.0692684	0.160396	0.144515	-0.122859	-0.118714	0.173589	-0.218719	0.0814923	-0.0726811	0.00456773	-0.0326499	-0.00621022	0.161477	-0.0202707	-0.00108141	-0.135215	-0.112409	0.163902	0.0104526	0.0230953	0.201286	0.0487263	-0.103687	-0.0584055	-0.0234804	-0.0494954
p38_Signaling_Pathway_Apoptosis	0	0	0	0	0	0	0	0	0	0	0	0	0	0	0	0	0	0	0	0	0	0	0	0	0	0	0	0	0	0	0	0	0	0	0	0	0	0	0	0	0
p38_Signaling_Pathway_Gene_Expression_Cell_Motility_Inflammation_Apoptosis_Osmoregulation_via_MEF2D_TP53_CREB1_ATF2_JUND_ETV1_NFKB2_AP2A1_MAX_FOSL1_CEBPG_ELK1_CDC25C_JUNB_STAT1_SP1_DDIT3_ELK4_CEBPA	0.0612975	0.0170708	0.0419128	0.0565037	0.0230701	0.0239231	0.0794449	0.0333078	0.0617038	0.0421532	-0.00737192	0.041671	0.0415656	0.0332166	0.013904	0.0180907	0.0481091	0.0598164	0.00365864	0.00721951	0.03353	0.0508019	0.00825593	0.0394301	-0.00697333	0.0235351	0.00466087	0.111195	0.073843	0.00607321	0.00806017	0.0249161	0.0397131	0.0184929	8.85193e-05	-0.0338033	0.0404129	0.0335633	0.000573726	-0.0205724	0.0219101
p38_Signaling_Pathway_Translation	0	-0.00244416	0.0196391	0.0532605	0	0.0319002	0.0354446	0.0538533	0.0537877	-0.023729	0.019331	0.0376309	0.00105441	0.0097071	-0.00933816	0.0387355	0.0383787	0	-0.0105636	0.0299955	0.0406363	-0.0136765	0.0432026	0.00463876	-0.0022771	0.0121986	0.0210111	-0.0242956	0.0308184	0.0416764	0.00852096	0.0213472	0.098649	0.0885148	0.0386217	0.0277746	0.0764401	-0.00749396	0.044799	0	0.00153475
p53_Signaling_Pathway	0.0668964	0.00299367	0.0482272	0.0775541	0.00528923	0.0372006	0.0257803	-0.015179	0.048656	-0.0106762	0.0213231	0.00629366	-0.0112309	-0.0112404	-0.0131327	0.0167913	0.0336199	0.0238006	-0.00813528	-0.0165099	-0.000147327	0.0318008	-0.00735251	0.00463685	0.0149432	0.0267739	-0.011914	0.0739259	0.0293323	-0.000850168	-0.0088988	-0.0116278	0.0307919	-0.0164971	-0.00672167	0.0644879	-0.00953343	0.00715958	0.00846915	0.00423222	-0.0201446
p53_Signaling_Pathway_Apoptosis	0.0353274	-0.00460722	0.00994781	0.0671761	-0.0291495	0.025252	0.0069771	-0.0174267	0.0484561	-0.0112093	0.00635486	0.00177741	-0.0104745	-0.0255142	-0.0102528	-0.0353579	0.0255961	0.0218173	-0.00133478	-0.0106385	-0.00801504	0.0523711	-0.0129683	0.00235489	-0.00907059	0.00873372	-0.0198922	0.0929655	0.0323503	0.000997233	-0.00680219	-0.0192612	0.0294617	-0.0203708	-0.00317609	0.0913475	-0.018968	-0.0032668	-0.0031254	-0.00497267	-0.021198
p53_Signaling_Pathway_Breast_Cancer	0.0352452	-0.00220635	0.0221684	0.0823623	-0.0228378	0.0103112	0.008515	-0.0102582	0.041983	-0.0169217	0.00395486	0.0040282	-0.0106645	-0.0228509	-0.0115852	-0.0338197	0.035558	0.0222133	0.00231442	-0.0231016	-0.00667029	0.0494599	-0.0132997	-0.00159043	-0.00667066	0.0103801	-0.0214894	0.0772485	0.0444529	0.00596947	-0.0196693	-0.015881	0.0117159	-0.016373	-0.000442672	0.0852796	-0.0133928	-0.00810129	-0.0105024	-2.23843e-05	-0.0154434
p53_Signaling_Pathway_Cancer	0.0353274	-0.00460722	0.00994781	0.0671761	-0.0291495	0.025252	0.0069771	-0.0174267	0.0484561	-0.0112093	0.00635486	0.00177741	-0.0104745	-0.0255142	-0.0102528	-0.0353579	0.0255961	0.0218173	-0.00133478	-0.0106385	-0.00801504	0.0523711	-0.0129683	0.00235489	-0.00907059	0.00873372	-0.0198922	0.0929655	0.0323503	0.000997233	-0.00680219	-0.0192612	0.0294617	-0.0203708	-0.00317609	0.0913475	-0.018968	-0.0032668	-0.0031254	-0.00497267	-0.021198
p53_Signaling_Pathway_Cell_Cycle_Arrest	0.0352452	-0.00220635	0.0221684	0.0823623	-0.0228378	0.0103112	0.008515	-0.0102582	0.041983	-0.0169217	0.00395486	0.0040282	-0.0106645	-0.0228509	-0.0115852	-0.0338197	0.035558	0.0222133	0.00231442	-0.0231016	-0.00667029	0.0494599	-0.0132997	-0.00159043	-0.00667066	0.0103801	-0.0214894	0.0772485	0.0444529	0.00596947	-0.0196693	-0.015881	0.0117159	-0.016373	-0.000442672	0.0852796	-0.0133928	-0.00810129	-0.0105024	-2.23843e-05	-0.0154434
p53_Signaling_Pathway_Cell_Growth_Accumulation	0.0352452	-0.00220635	0.0221684	0.0823623	-0.0228378	0.0103112	0.008515	-0.0102582	0.041983	-0.0169217	0.00395486	0.0040282	-0.0106645	-0.0228509	-0.0115852	-0.0338197	0.035558	0.0222133	0.00231442	-0.0231016	-0.00667029	0.0494599	-0.0132997	-0.00159043	-0.00667066	0.0103801	-0.0214894	0.0772485	0.0444529	0.00596947	-0.0196693	-0.015881	0.0117159	-0.016373	-0.000442672	0.0852796	-0.0133928	-0.00810129	-0.0105024	-2.23843e-05	-0.0154434
p53_Signaling_Pathway_DNA_Repair	0.0352452	-0.00220635	0.0221684	0.0823623	-0.0228378	0.0103112	0.008515	-0.0102582	0.041983	-0.0169217	0.00395486	0.0040282	-0.0106645	-0.0228509	-0.0115852	-0.0338197	0.035558	0.0222133	0.00231442	-0.0231016	-0.00667029	0.0494599	-0.0132997	-0.00159043	-0.00667066	0.0103801	-0.0214894	0.0772485	0.0444529	0.00596947	-0.0196693	-0.015881	0.0117159	-0.016373	-0.000442672	0.0852796	-0.0133928	-0.00810129	-0.0105024	-2.23843e-05	-0.0154434
p53_Signaling_Pathway_Exosome_Mediated_Secretion	0.0352452	-0.00220635	0.0221684	0.0823623	-0.0228378	0.0103112	0.008515	-0.0102582	0.041983	-0.0169217	0.00395486	0.0040282	-0.0106645	-0.0228509	-0.0115852	-0.0338197	0.035558	0.0222133	0.00231442	-0.0231016	-0.00667029	0.0494599	-0.0132997	-0.00159043	-0.00667066	0.0103801	-0.0214894	0.0772485	0.0444529	0.00596947	-0.0196693	-0.015881	0.0117159	-0.016373	-0.000442672	0.0852796	-0.0133928	-0.00810129	-0.0105024	-2.23843e-05	-0.0154434
p53_Signaling_Pathway_Gene_Expression_Anti-Apoptosis_via_TP53	0.0353274	-0.00460722	0.00994781	0.0671761	-0.0291495	0.025252	0.0069771	-0.0174267	0.0484561	-0.0112093	0.00635486	0.00177741	-0.0104745	-0.0255142	-0.0102528	-0.0353579	0.0255961	0.0218173	-0.00133478	-0.0106385	-0.00801504	0.0523711	-0.0129683	0.00235489	-0.00907059	0.00873372	-0.0198922	0.0929655	0.0323503	0.000997233	-0.00680219	-0.0192612	0.0294617	-0.0203708	-0.00317609	0.0913475	-0.018968	-0.0032668	-0.0031254	-0.00497267	-0.021198
p53_Signaling_Pathway_Gene_Expression_Cell_Cycle_and_Cell_Growth_via_TP53	0.0353274	-0.00460722	0.00994781	0.0671761	-0.0291495	0.025252	0.0069771	-0.0174267	0.0484561	-0.0112093	0.00635486	0.00177741	-0.0104745	-0.0255142	-0.0102528	-0.0353579	0.0255961	0.0218173	-0.00133478	-0.0106385	-0.00801504	0.0523711	-0.0129683	0.00235489	-0.00907059	0.00873372	-0.0198922	0.0929655	0.0323503	0.000997233	-0.00680219	-0.0192612	0.0294617	-0.0203708	-0.00317609	0.0913475	-0.018968	-0.0032668	-0.0031254	-0.00497267	-0.021198
p53_Signaling_Pathway_Gene_Expression_Cell_Fate_and_Development_via_TP53	0.0353274	-0.00460722	0.00994781	0.0671761	-0.0291495	0.025252	0.0069771	-0.0174267	0.0484561	-0.0112093	0.00635486	0.00177741	-0.0104745	-0.0255142	-0.0102528	-0.0353579	0.0255961	0.0218173	-0.00133478	-0.0106385	-0.00801504	0.0523711	-0.0129683	0.00235489	-0.00907059	0.00873372	-0.0198922	0.0929655	0.0323503	0.000997233	-0.00680219	-0.0192612	0.0294617	-0.0203708	-0.00317609	0.0913475	-0.018968	-0.0032668	-0.0031254	-0.00497267	-0.021198
p53_Signaling_Pathway_Gene_Expression_Cell_Signaling_via_TP53	0.0353274	-0.00460722	0.00994781	0.0671761	-0.0291495	0.025252	0.0069771	-0.0174267	0.0484561	-0.0112093	0.00635486	0.00177741	-0.0104745	-0.0255142	-0.0102528	-0.0353579	0.0255961	0.0218173	-0.00133478	-0.0106385	-0.00801504	0.0523711	-0.0129683	0.00235489	-0.00907059	0.00873372	-0.0198922	0.0929655	0.0323503	0.000997233	-0.00680219	-0.0192612	0.0294617	-0.0203708	-0.00317609	0.0913475	-0.018968	-0.0032668	-0.0031254	-0.00497267	-0.021198
p53_Signaling_Pathway_Gene_Expression_DNA_Replication_and_Repair_via_TP53	0.0353274	-0.00460722	0.00994781	0.0671761	-0.0291495	0.025252	0.0069771	-0.0174267	0.0484561	-0.0112093	0.00635486	0.00177741	-0.0104745	-0.0255142	-0.0102528	-0.0353579	0.0255961	0.0218173	-0.00133478	-0.0106385	-0.00801504	0.0523711	-0.0129683	0.00235489	-0.00907059	0.00873372	-0.0198922	0.0929655	0.0323503	0.000997233	-0.00680219	-0.0192612	0.0294617	-0.0203708	-0.00317609	0.0913475	-0.018968	-0.0032668	-0.0031254	-0.00497267	-0.021198
p53_Signaling_Pathway_Gene_Expression_ECM_and_Adhesion_via_TP53	0.0353274	-0.00460722	0.00994781	0.0671761	-0.0291495	0.025252	0.0069771	-0.0174267	0.0484561	-0.0112093	0.00635486	0.00177741	-0.0104745	-0.0255142	-0.0102528	-0.0353579	0.0255961	0.0218173	-0.00133478	-0.0106385	-0.00801504	0.0523711	-0.0129683	0.00235489	-0.00907059	0.00873372	-0.0198922	0.0929655	0.0323503	0.000997233	-0.00680219	-0.0192612	0.0294617	-0.0203708	-0.00317609	0.0913475	-0.018968	-0.0032668	-0.0031254	-0.00497267	-0.021198
p53_Signaling_Pathway_Gene_Expression_Infection_and_Immune_Response_via_TP53	0.0353274	-0.00460722	0.00994781	0.0671761	-0.0291495	0.025252	0.0069771	-0.0174267	0.0484561	-0.0112093	0.00635486	0.00177741	-0.0104745	-0.0255142	-0.0102528	-0.0353579	0.0255961	0.0218173	-0.00133478	-0.0106385	-0.00801504	0.0523711	-0.0129683	0.00235489	-0.00907059	0.00873372	-0.0198922	0.0929655	0.0323503	0.000997233	-0.00680219	-0.0192612	0.0294617	-0.0203708	-0.00317609	0.0913475	-0.018968	-0.0032668	-0.0031254	-0.00497267	-0.021198
p53_Signaling_Pathway_Inhibition_of_Angiogenesis_and_Metastasis	0.0352452	-0.00220635	0.0221684	0.0823623	-0.0228378	0.0103112	0.008515	-0.0102582	0.041983	-0.0169217	0.00395486	0.0040282	-0.0106645	-0.0228509	-0.0115852	-0.0338197	0.035558	0.0222133	0.00231442	-0.0231016	-0.00667029	0.0494599	-0.0132997	-0.00159043	-0.00667066	0.0103801	-0.0214894	0.0772485	0.0444529	0.00596947	-0.0196693	-0.015881	0.0117159	-0.016373	-0.000442672	0.0852796	-0.0133928	-0.00810129	-0.0105024	-2.23843e-05	-0.0154434
p53_Signaling_Pathway_Inhibition_of_IGF1R_mTOR_Pathways	0	0	0.243795	0.414088	0	0	0.431581	0	0.237539	0	0	0.267502	0	0	0	0	0	0.33476	0	0	0	0	0	0.601529	0	0	0	0.489837	0	0	0	0	0	0	0	0	0	0	0	0	0
p53_Signaling_Pathway_Normal_Cell_Cycle_Progression	0.0353274	-0.00460722	0.00994781	0.0671761	-0.0291495	0.025252	0.0069771	-0.0174267	0.0484561	-0.0112093	0.00635486	0.00177741	-0.0104745	-0.0255142	-0.0102528	-0.0353579	0.0255961	0.0218173	-0.00133478	-0.0106385	-0.00801504	0.0523711	-0.0129683	0.00235489	-0.00907059	0.00873372	-0.0198922	0.0929655	0.0323503	0.000997233	-0.00680219	-0.0192612	0.0294617	-0.0203708	-0.00317609	0.0913475	-0.018968	-0.0032668	-0.0031254	-0.00497267	-0.021198
PAK_Pathway	0.0917811	0.00877805	0.0319047	0.0349583	-0.00162623	0.0289544	0.037945	0.0208335	0.043837	0.0267995	0.0171011	0.0291741	0.0259755	0.024569	0.0231155	0.0261909	0.0328268	0.0605766	-0.00496049	0.0081959	0.0243024	0.0434257	0.0195827	0.0211772	-0.00532944	0.00990435	0.00372142	0.0872356	0.0231571	-0.00018477	0.000592727	0.0159859	0.0433506	0.0150076	0.011262	0.0653984	0.0143889	0.0264354	0.0140999	-0.00962139	0.00126849
PAK_Pathway_Actin_Organization	0.09785	0.0128634	0.0378718	0.0435106	-0.00695428	0.0289871	0.0509883	0.0223113	0.0391409	0.0172945	0.0231423	0.022599	0.0170846	0.018518	0.0161231	0.033683	0.0318567	0.0641398	-0.00923004	0.00232838	0.0214758	0.0466154	0.0137028	0.0169607	-0.0076126	0.0167755	0.000276248	0.0934807	0.0226727	0.0028585	-0.00869401	0.0132032	0.049352	0.0120036	0.000290113	0.0752337	0.0149033	0.0130872	0.0099512	-0.00966556	-0.00443541
PAK_Pathway_Cell_Survival	0.09785	0.0128634	0.0378718	0.0435106	-0.00695428	0.0289871	0.0509883	0.0223113	0.0391409	0.0172945	0.0231423	0.022599	0.0170846	0.018518	0.0161231	0.033683	0.0318567	0.0641398	-0.00923004	0.00232838	0.0214758	0.0466154	0.0137028	0.0169607	-0.0076126	0.0167755	0.000276248	0.0934807	0.0226727	0.0028585	-0.00869401	0.0132032	0.049352	0.0120036	0.000290113	0.0752337	0.0149033	0.0130872	0.0099512	-0.00966556	-0.00443541
PAK_Pathway_Contractility_Stress_Fibres_and_Focal_Adhesion	0.121159	-0.0212184	0.0221915	-0.0088299	0.0183225	0.0423128	0.0374049	-0.00106486	0.0663377	0.014844	0.0186212	0.0500837	0.0258651	0.0394484	0.0379396	0.0234787	0.0455053	0.0781595	-0.00538426	0.0297403	0.0276574	0.00856837	0.0362893	0.024113	-0.0180351	-0.0133346	0.00622632	0.138456	0.0342926	-0.000758728	0.0264859	0.00899555	0.0318695	0.00586729	0.0386596	0.0672581	-0.00215476	0.0697263	0.029214	0.0021375	0.00817202
PAK_Pathway_Lamelliopodia_and_Filopodia_Outgrowth	0.0944105	0.0149426	0.0367797	0.0438651	-0.00219914	0.0308085	0.050056	0.0230052	0.0446897	0.0248727	0.0199699	0.0201973	0.0217087	0.0186516	0.0212079	0.0319614	0.0326737	0.061341	-0.006439	0.00617675	0.0247916	0.0463632	0.0176458	0.0189368	-0.00750856	0.0160178	0.000789291	0.0910702	0.0240548	0.00126729	-0.00663026	0.0161181	0.0506493	0.0129723	0.00471568	0.0726824	0.0166702	0.0186722	0.0109868	-0.0100569	-0.00376792
PAK_Pathway_Paxillin_Disassembly	0	0	0	0	0	0	0	0	0.510511	0	0	0	0	0	0	0	0	0	0	0	0	0	0	0	0	0	0	0	0	0	0	0	0	0.774331	0	0	0	0	0	0	0
PAK_Pathway_Transciptional_Activation_and_Filopodia_Formation	-0.0634116	-0.0455244	-0.11984	-0.166819	-0.0259832	0.128658	-0.0774866	-0.0330844	0.107387	0.0777995	-0.0488425	-0.00315211	0.0363915	0.000149125	0.0348711	-0.0140412	-0.00800145	-0.0223803	-0.0236569	0.083747	0.0237519	0.0168686	0.0298472	0.060569	-0.061692	-0.00808431	0.0101955	0.12089	-0.0528674	-0.0398448	0.0822189	-0.00845605	0.141488	-0.0235757	0.0507294	0.0441876	-0.0424647	0.125644	-0.0223786	-0.0652484	-0.0329879
PPAR_Pathway	-0.012432	0.0208713	0.00651501	0.0320724	0.0328942	0.00559212	0.0113047	0.00754625	0.0481336	0.0327779	0.0112279	0.00903482	0.0411101	0.0123439	0.0136362	0.0184468	-0.00433983	0.0171327	0.00432193	0.00445336	0.00114452	0.0345432	0.0091552	0.0314889	0.000201739	0.00790873	0.0111176	0.0566167	-0.00340541	0.00580344	0.0197343	0.0158882	0.0125153	0.00991851	0.0262573	0.0973438	-0.000673742	0.0292193	0.0229534	-0.00482858	0.00650623
PPAR_Pathway_Adipocyte_Differentiation_Glucose_Homeostasis_and_Macrophage_Function	0.079213	-0.00757573	0.212285	0.16651	-0.0924652	0.0339715	0.107755	-0.0471179	0.0746647	-0.115016	0.0844618	-0.0167703	-0.0902501	-0.0586604	-0.0304515	-0.0562325	0.0847168	0.186848	-0.0292717	-0.0999493	-0.0209837	-0.0445291	0.0222661	-0.0777922	0.0638178	0.0170454	-0.0367628	0.366746	0.0367838	0.00574448	-0.0489147	-0.117248	-0.0053739	-0.0516788	-0.0387397	0.106101	-0.0442004	-0.0688428	0.0166243	-0.00617941	-0.0792862
PPAR_Pathway_Fatty_Acid_Metabolism_Lipid_Homeostasis_and_Skin_Proliferation	0.079213	-0.00757573	0.212285	0.16651	-0.0924652	0.0339715	0.107755	-0.0471179	0.0746647	-0.115016	0.0844618	-0.0167703	-0.0902501	-0.0586604	-0.0304515	-0.0562325	0.0847168	0.186848	-0.0292717	-0.0999493	-0.0209837	-0.0445291	0.0222661	-0.0777922	0.0638178	0.0170454	-0.0367628	0.366746	0.0367838	0.00574448	-0.0489147	-0.117248	-0.0053739	-0.0516788	-0.0387397	0.106101	-0.0442004	-0.0688428	0.0166243	-0.00617941	-0.0792862
PPAR_Pathway_Peroxisome_Proliferation_Hepatocarcinogenesis_Fatty_Acid_Metbolism_and_Lipid_Homeostasis	0.079213	-0.00757573	0.212285	0.16651	-0.0924652	0.0339715	0.107755	-0.0471179	0.0746647	-0.115016	0.0844618	-0.0167703	-0.0902501	-0.0586604	-0.0304515	-0.0562325	0.0847168	0.186848	-0.0292717	-0.0999493	-0.0209837	-0.0445291	0.0222661	-0.0777922	0.0638178	0.0170454	-0.0367628	0.366746	0.0367838	0.00574448	-0.0489147	-0.117248	-0.0053739	-0.0516788	-0.0387397	0.106101	-0.0442004	-0.0688428	0.0166243	-0.00617941	-0.0792862
PTEN_Pathway	-0.0260699	0.00077125	-0.00139633	0.00362193	0.000349227	-0.0088833	-0.0110322	-0.0148542	-0.0154579	-0.0061906	4.25411e-05	-0.0107453	-0.00438622	-0.00676863	-0.00448879	-0.0152931	-0.0231281	-0.00370762	0.0139959	8.75473e-05	-0.0083191	0.00488152	-0.0072831	-0.0132038	0.00906056	0.00945491	-0.00389821	-0.00351631	-0.000792684	0.00408009	-0.000734142	-0.00598765	-0.00995874	-0.0138252	-0.0061053	-0.0156707	-0.00981851	-0.0189303	-0.000682056	0.00837961	-0.00377936
PTEN_Pathway_Adhesion_or_Migration	-0.0360365	-0.00036802	-0.00457136	-0.00260201	-0.00456752	-0.0101484	-0.00765696	-0.0211841	-0.0155365	-0.0131258	0.00116439	-0.0186937	-0.00934217	-0.0121557	-0.00988847	-0.0217199	-0.0315174	-0.00345584	0.0172123	-0.00411893	-0.0129388	-0.00462668	-0.0100471	-0.0212194	0.00479164	0.0108285	-0.00786367	0.00217795	-0.00321249	0.0023832	0.00157465	-0.00964324	-0.0111367	-0.0196888	-0.00783518	-0.0352208	-0.0146168	-0.0178964	-0.0055761	0.011462	-0.00281905
PTEN_Pathway_Angiogenesis_and_Tumorigenesis	0.0493791	0.00648035	0.0277857	0.0375955	-0.0112722	-0.00487928	0.0134121	-0.0122429	-0.00813824	-0.0181256	0.0277026	-0.00647719	-0.0039143	-0.0102921	-0.00564145	-0.0137174	-0.00956993	0.0398439	0.0296758	-0.0109518	-0.0015181	0.0126906	-0.00134847	-0.023298	0.0314815	0.0323261	-0.0109977	0.069842	0.0116151	0.00891556	-0.00556811	-0.00880903	-0.00128919	-0.0211012	-0.0154133	0.0155087	-0.00592426	-0.015501	0.000624561	0.0114276	-0.000614471
PTEN_Pathway_Apoptosis	-0.0447071	-0.0317936	0.0217425	-0.0624757	-0.0373676	-0.0478348	-0.0263912	-0.021182	-0.0902474	-0.0391695	0.0361417	0.0212237	-0.0618251	-0.0406295	-0.00997503	-0.0364624	-0.0580271	-0.0362202	-0.00727067	-0.0146059	-0.0104562	-0.0140835	-0.0163203	0.0365839	0.00651799	0.00915597	-0.0235168	0.0893445	0.0239705	0.00274395	-0.0139057	-0.0302093	-0.0665542	-0.0320258	0.00968224	-0.0336982	-0.0376864	-0.0212305	0.00308699	0.00360497	-0.0239175
PTEN_Pathway_Ca2+_Signaling	0.0493791	0.00648035	0.0277857	0.0375955	-0.0112722	-0.00487928	0.0134121	-0.0122429	-0.00813824	-0.0181256	0.0277026	-0.00647719	-0.0039143	-0.0102921	-0.00564145	-0.0137174	-0.00956993	0.0398439	0.0296758	-0.0109518	-0.0015181	0.0126906	-0.00134847	-0.023298	0.0314815	0.0323261	-0.0109977	0.069842	0.0116151	0.00891556	-0.00556811	-0.00880903	-0.00128919	-0.0211012	-0.0154133	0.0155087	-0.00592426	-0.015501	0.000624561	0.0114276	-0.000614471
PTEN_Pathway_Cell_Cycle	-0.0141498	-0.0140534	0.0106486	-0.00690774	-0.0152471	0.0070913	0.00331331	-0.0212477	0.00482079	-0.0425452	0.0156946	-0.020969	-0.0288086	-0.0248406	0.00319372	-0.0314104	0.000917883	-0.00172097	-0.00828029	-0.00735548	0.00416616	-0.0373133	0.00112244	-0.031075	0.00735354	-0.00258879	-0.0129816	-0.00434094	-0.00983288	-0.0110472	-0.0201551	-0.0199501	-0.00390136	-0.0306326	-0.000130002	-0.0492608	-0.0176375	-0.00971661	-0.0102316	0.0278402	-0.00620593
PTEN_Pathway_Cell_Survival	0.068791	0.0143643	0.0211686	-0.0318132	-0.0238351	-0.0423745	-0.0437934	-0.00323924	0.00279965	0.0123111	0.0158262	0.0225002	0.0492239	0.0310719	-0.0526977	0.030976	-0.0325605	-0.0185237	-0.0116383	-0.0200081	-0.010736	0.0374782	-0.01655	0.0421613	0.0396603	0.0170575	0.00687862	0.011338	-0.0377627	0.017469	-0.0261442	0.00755468	-0.0384606	-0.0151582	0.00298145	-0.0726365	-0.0239704	-0.00790534	0.0259014	-0.0145721	-0.013316
PTEN_Pathway_Differentiation	-0.0140024	-0.013907	0.0123081	-0.0169963	-0.0173592	0.00316957	0.00232397	-0.019935	0.00675097	-0.0401481	0.0172753	-0.0189846	-0.0280593	-0.0240351	0.00198455	-0.0299972	-0.0013296	-0.00240166	-0.00943554	-0.00829309	0.00342167	-0.0374385	0.00134443	-0.0279544	0.00996926	-0.00191234	-0.0120501	-0.00313506	-0.0147708	-0.0108599	-0.0223461	-0.0186243	-0.00440307	-0.0290917	0.000614582	-0.0487476	-0.0171581	-0.0112409	-0.00826525	0.0269736	-0.00614128
PTEN_Pathway_DNA_Repair	-0.0330374	-0.00955705	0.0100313	-0.0039441	-0.0168006	-0.00203245	0.00306112	-0.0260992	-0.00768703	-0.0439787	0.0167712	-0.0277524	-0.0317789	-0.0291139	-0.00376092	-0.0388898	-0.0107251	-0.0190672	-0.00803953	-0.0134631	-0.00228812	-0.0355077	-0.00423793	-0.0353601	0.00376744	0.00334463	-0.0200826	-0.0263513	-0.0171756	-0.0107822	-0.0236219	-0.0215169	-0.0105151	-0.032558	-0.00483409	-0.077264	-0.0189061	-0.0227128	-0.0171867	0.030677	-0.00605072
PTEN_Pathway_Genomic_Stability	-0.0281608	-0.0101527	0.0104383	-0.001394	-0.0162242	-0.0015815	0.00237767	-0.0273686	-0.0115317	-0.0446469	0.0150662	-0.0290057	-0.0325348	-0.0306993	-0.00344043	-0.0371241	-0.0111294	-0.0172376	-0.00806473	-0.0129556	-0.00479559	-0.0366241	-0.00513985	-0.0370995	0.00377022	0.00359914	-0.0199624	-0.0263096	-0.0199	-0.0117242	-0.0257486	-0.0214028	-0.0119467	-0.035625	-0.00726012	-0.0751937	-0.022288	-0.0212162	-0.0177482	0.0317581	-0.00637425
PTEN_Pathway_Growth	-0.0141498	-0.0140534	0.0106486	-0.00690774	-0.0152471	0.0070913	0.00331331	-0.0212477	0.00482079	-0.0425452	0.0156946	-0.020969	-0.0288086	-0.0248406	0.00319372	-0.0314104	0.000917883	-0.00172097	-0.00828029	-0.00735548	0.00416616	-0.0373133	0.00112244	-0.031075	0.00735354	-0.00258879	-0.0129816	-0.00434094	-0.00983288	-0.0110472	-0.0201551	-0.0199501	-0.00390136	-0.0306326	-0.000130002	-0.0492608	-0.0176375	-0.00971661	-0.0102316	0.0278402	-0.00620593
PTEN_Pathway_Migration	-0.0535809	-0.0175381	-0.00166058	-0.0243941	-0.0206742	-0.0079041	-0.0181792	-0.0303199	-0.0145677	-0.0348424	0.00113207	-0.021261	-0.0275194	-0.029417	-0.000787752	-0.0354942	-0.00843	-0.0200255	-0.0127357	-0.015228	-0.00390733	-0.0363118	-0.00460356	-0.0316831	-0.00369328	-0.00287826	-0.0180988	-0.0657621	-0.0237896	-0.0119592	-0.0246596	-0.0220495	-0.0143963	-0.0267604	-0.00191555	-0.0689349	-0.0152438	-0.0276044	-0.0179516	0.0224997	-0.0119987
PTEN_Pathway_Neuronal_Survival	-0.0239365	-0.000509515	-0.0909319	-0.0768381	0.0403805	-0.0189467	-0.126364	-0.0578013	-0.223335	0.0464568	0.00347671	0.00975056	0.0117086	-0.0211116	-0.0276482	0.039143	-0.0656605	-0.113211	-0.0258014	0.0528614	0.009618	0.0495739	-0.00719412	0.0548791	0.107282	0.000445209	0.0563027	-0.157368	-0.0129178	0.0117002	0.0340008	0.0122771	-0.0884005	-0.011389	-0.00626167	0.0269198	-0.0826434	-0.00638708	0.0711818	0.0337298	-0.00398185
PTEN_Pathway_Proliferation	-0.0477296	-0.0134391	0.00223781	-0.0260495	-0.0211224	-0.0109573	-0.015141	-0.0286729	-0.0182923	-0.0363164	0.00935557	-0.0230777	-0.0242238	-0.024191	-0.00510034	-0.0306107	-0.0118969	-0.0241709	-0.00995871	-0.0130606	-0.00502103	-0.0381591	-0.00665627	-0.0312582	-0.00334554	-0.001356	-0.0161512	-0.0579428	-0.0278081	-0.00911384	-0.0247918	-0.019533	-0.0198611	-0.0267603	-0.00307591	-0.0676665	-0.0152811	-0.0208939	-0.0164434	0.0218681	-0.0116016
PTEN_Pathway_Proliferation_CyclinA2_Geminin_AuroraA_PLK1	0.125436	0.0200179	0.0604149	0.0707696	0.0517594	0.0143937	0.0125641	0.0536721	0.00977889	0.0646204	0.00432503	0.0202941	0.0495107	0.0512821	0.0483137	0.0535717	0.0319734	0.0125203	0.0032576	0.0221679	0.0447971	0.0850977	0.0206417	0.0237013	0.0060884	0.0196137	0.00701775	0.0382188	0.00180838	-0.00556186	-0.0049698	0.0349658	0.028605	0.0151537	-0.00994532	0.068854	0.0359874	0.00850294	0.00517794	0.00024018	0.012085
PTEN_Pathway_Protein_Synthesis	0	0	0	0	0	0	0	0	0	0	0	0	0	0	0	0	0	0	0	0	0	0	0	0	0	0	0	0	-0.535899	0	0	0	0	0	0	0	0	0	0	0	0
PTEN_Pathway_Senescence_Ets2_p16	0.125436	0.0200179	0.0604149	0.0707696	0.0517594	0.0143937	0.0125641	0.0536721	0.00977889	0.0646204	0.00432503	0.0202941	0.0495107	0.0512821	0.0483137	0.0535717	0.0319734	0.0125203	0.0032576	0.0221679	0.0447971	0.0850977	0.0206417	0.0237013	0.0060884	0.0196137	0.00701775	0.0382188	0.00180838	-0.00556186	-0.0049698	0.0349658	0.028605	0.0151537	-0.00994532	0.068854	0.0359874	0.00850294	0.00517794	0.00024018	0.012085
PTEN_Pathway_Synaptic_Transmission	-0.0339475	-0.0070103	0.00621249	-0.00715799	-0.0123437	-0.00150657	-0.00108563	-0.0268728	-0.0109591	-0.0385622	0.0101517	-0.0290161	-0.0285863	-0.028559	-0.00220483	-0.0349253	-0.0108432	-0.0178631	-0.00549232	-0.0111931	-0.00490495	-0.0354384	-0.00348264	-0.0350715	0.000931924	0.0028978	-0.0198335	-0.0311644	-0.017279	-0.0116376	-0.0237836	-0.0178586	-0.0147099	-0.0351423	-0.0062093	-0.0832034	-0.0242064	-0.0174794	-0.0168238	0.0301296	-0.00438442
RANK_Signaling_in_Osteoclasts_Pathway	0.0432371	0.00606593	-0.00303245	0.014816	0.0175335	0.0710267	0.0224028	0.00860594	0.0872089	0.0298782	-0.0165216	-0.00311947	0.0403546	0.0142469	0.0430563	0.0100955	0.0680979	0.078041	-0.0103599	0.00489479	0.0549591	0.00928475	0.0452334	0.00253993	-0.00974813	-0.00241691	-0.000160888	0.0995278	0.0557774	-0.0192583	0.0171349	0.00684769	0.0561411	0.00839571	0.0351449	0.0355632	0.0182313	0.0512742	0.0107609	-0.0177533	-0.00467037
RANK_Signaling_in_Osteoclasts_Pathway_Expression_of_Osteoclastic_Genes_via_JUN_NFAT5_NFKB2_MITF_FOS	-0.00104605	-0.00200927	-0.0359253	-0.0284225	0.00385654	0.0779099	0.0231435	-0.0189896	0.0455583	0.0118919	-0.0161329	-0.00847196	0.0345618	0.0265869	0.0264723	0.0088264	0.0596433	0.0750975	-0.008222	0.0123234	0.0312015	0.0108309	0.0246333	-0.0253761	-0.0249774	-0.0296962	-0.0112057	0.117899	0.0490641	-0.00793606	0.0283983	-0.00481519	0.0480476	0.00302244	0.00957735	-0.0361051	0.00738982	0.0235102	0.00926277	-0.0223012	-0.0072708
RANK_Signaling_in_Osteoclasts_Pathway_Inhibition_of_Death	0.0886423	0.0180456	-0.00511745	0.0965761	0.0592172	0.0152413	0.0491682	0.00402406	0.0643066	0.0141523	0.00948674	-0.0155746	0.0342329	0.0192401	0.00436042	0.0112614	0.0199725	0.0944377	0.0177347	0.00365377	-0.00340459	0.036756	-0.00502239	-0.0255778	0.0108293	-0.000192235	0.012056	0.0638336	0.0410293	-0.00119329	0.0254276	-0.00166979	0.0126082	0.00257577	-0.0143578	0.151824	0.0109658	0.0195415	0.00888855	0.00152729	-0.000376802
RANK_Signaling_in_Osteoclasts_Pathway_Resorption	0.0259823	0.00478527	-0.0164093	-0.0192778	0.0107583	0.0458757	0.0254629	0.0322001	0.105994	0.0744716	-0.0351408	-0.00855611	0.055825	0.0137745	0.0634119	-0.00577337	0.0600295	0.0926084	-0.00567184	0.0163931	0.0635258	0.0142243	0.0721592	0.0184989	-0.0166966	-0.021182	0.0143667	0.0646088	0.0517545	-0.0312563	0.00994648	0.0183372	0.0546522	0.0190456	0.0526185	0.0591788	0.0231711	0.0686447	0.0227817	-0.0331447	-0.0127686
Ras_Pathway	0.0905718	0.0096436	0.0233893	0.0387744	0.00916333	0.0138381	0.0189034	0.0266761	0.035695	0.014371	0.00942125	0.0182808	0.0244883	0.0200174	0.0094855	0.0306428	0.0333019	0.0438638	0.000627551	0.00626501	0.0184992	0.0135389	0.014757	0.0177174	0.00534331	0.00302997	0.00713752	0.0559752	0.0226618	0.000864279	-0.00107958	0.0163283	0.0235576	0.0142942	0.00691855	0.0506067	0.0203355	0.0202429	0.00814071	-0.0116992	0.0087478
Ras_Pathway_Apoptosis	0.101026	-0.0117251	0.00941567	-0.00556247	-0.0328211	0.0128087	0.0530785	0.0268542	0.0735513	0.0103771	0.0032285	-0.00762344	0.0190632	0.0121087	0.011624	0.0341405	0.0290458	0.141193	-0.0205135	-0.00217741	0.0190129	0.00386707	0.0112549	0.00936511	-0.0219053	-0.0251259	0.00128857	0.103526	0.033102	-0.011514	-0.00586565	0.00350327	0.0387486	0.0132577	-0.00863864	0.0745762	0.0259185	0.00649783	0.00707436	-0.0153982	-0.0219329
Ras_Pathway_CDC42_Pathway	-0.0179864	-0.0522593	0.0507827	0.00576987	-0.0428238	0.0179293	0.0138935	0.0566512	0.0302193	0.0248476	0.0891104	0.0365294	-0.0191029	0.0156499	0.0477044	0.00902442	0.0780407	0.0651528	-0.00110414	0.0210898	0.0531675	0.0302746	-0.00853877	0.0156499	-0.0304977	-0.0215585	0.0376359	0.360489	0.00691987	0.0568131	0.0314449	-0.0160686	0.0535429	0.0692646	0.0281563	-0.00547363	0.0516957	0.00121738	0.00759307	0.00987559	0.0210898
Ras_Pathway_Cell-Cell_Junctions	0.167233	-0.0203366	0.0375983	0.0123172	0.0267317	-0.00428036	0.0142483	0.0535736	0.0231298	0.0189148	0.0181017	0.0185438	0.0598605	0.0474532	-0.005355	0.0381132	0.0554713	0.0177009	-0.0226474	-0.0258112	0.0586293	-0.0639814	0.0151027	0.00354996	-0.0316381	-0.00231839	0.00667459	0.13005	0.00161704	-0.0181511	-0.0538062	0.0130448	0.0250098	0.023617	0.0017738	-0.0299533	0.0631313	0.00961131	-0.0211395	-0.018184	0.00621181
Ras_Pathway_Gene_Expression_Cell_Proliferation_Cell_Survival_Differentiation_Development_Cell_Cycle_Control_Cell_Motility_Tumorigenesis_via_ELK4_ATF2_MEF2D_STAT2_CREB3_CCNA1_MYC_ELK1_JUN_CDK4	0.0822052	0.0387665	0.0348194	0.0970662	0.0177208	0.0339286	0.0272999	0.0321638	0.0308663	0.0211519	-0.00883791	0.0059146	0.0475798	0.0324614	0.000458087	0.0432106	0.0260379	0.0349509	0.0160836	0.00323812	0.0272646	0.0254123	0.0111166	0.0104718	0.00430865	0.0293127	0.00212762	0.0316429	0.0201291	0.000557925	0.00341379	0.0359135	0.032726	0.0232344	0.00208841	0.034793	0.0365259	0.0266279	0.00108286	-0.0122993	0.0338306
Ras_Pathway_Golgi_Trafficking_and_Vesicle_Formation	0.1268	-0.00654849	0.0728575	0.199304	0.100519	-0.0012642	0.00805476	0.0123723	0.0365246	0.0076618	0.0757436	0.00432362	-0.00514378	0	0.00879361	0	0.0661595	0.0353067	-0.00522228	0	0.015007	0.013782	-0.00569275	0	0.0311653	0.0163961	0.0297129	0.237109	0.0554374	0.0164653	0.00414201	0	0.0151572	0.0192699	0.0064819	0.0729055	0.0103902	0.000199417	0.00946466	0.0183055	0
Ras_Pathway_Increased_T-cell_Adhesion	-0.0129948	0.0384513	-0.0436083	-0.0103911	0.0436149	-0.00484093	-0.0429094	0.0266077	0.039062	0.0698701	-0.0391373	0.0269321	0.0583042	0.0202266	0.0177889	0.069181	-0.0126265	-0.0473146	0.0233516	0.0399814	0.00894748	0.0822931	-0.00181187	0.0913147	-0.0416879	-0.0117344	0.0259654	0.00460406	-0.038135	0.0216523	0.0396679	0.0442588	-9.65081e-06	0.0189741	0.031879	0.0848337	-0.00311529	0.0406906	0.0387511	-0.0475181	0.00786486
Ras_Pathway_Receptor_Endocytosis	0.281989	-0.070412	0.171742	-0.0198225	-0.173583	0.00783323	0.20205	0.0321129	-0.00252132	-0.0759107	0.0602338	-0.00497921	-0.000216213	0.0731142	-0.0269879	0.23231	0.028527	0.118601	-0.0712502	0.013734	0.0328359	-0.0541003	-0.0328443	0.0737942	-0.0898794	-0.0839185	-0.0171696	0.252653	0.0496277	-0.00577549	-0.074429	-0.00421147	0.0255775	-6.11516e-05	-0.0574338	-0.0838083	0.0159087	-0.0426836	-0.00636635	-0.0333375	-0.0805949
Ras_Pathway_RhoA_Pathway	0.133612	0.0265151	0.118038	0.119922	-0.0331523	-0.00522691	0.027508	0.0896911	-0.0654568	-0.000522891	0.0984975	0.0766763	0.02115	0.0930751	-0.0246459	0.0435904	0.0266267	0.179931	0.0177814	0.0291008	-0.0276854	-0.0276854	-0.00553904	0.00676587	0.0390685	-0.000311325	0.0333967	0.0903667	0.00175134	0.0328441	0.0193237	0.0260704	-0.0217236	0.0248276	0.0246374	0.0560744	0.043171	0.0579775	0.0098535	-0.0232582	0.0319534
SMAD_Signaling_Network_Pathway	-0.00267097	0.00470101	0.0114245	0.0293559	-0.0263906	0.0257488	0.0190272	-0.00413483	0.0191696	0.00244899	-0.0162176	-0.00241519	0.00493898	0.00435759	0.0153877	0.0234282	0.0261573	-7.5488e-05	0.00225111	0.00901046	0.00859539	0.00891037	0.00140828	0.00391235	-0.00445206	0.00526636	-0.00792307	0.0261299	0.0167613	0.00488367	-0.00317605	-0.00179729	0.0145369	-0.0187236	0.00963485	-0.0196404	-0.00720249	0.018782	0.000648376	-0.0181707	-0.00829964
STAT3_Pathway	0.0612515	0.0250924	0.0237115	0.0411183	0.0160701	0.0345276	0.0338583	0.0149452	0.0477852	0.0338356	0.0193098	0.0151311	0.025209	0.0216704	0.0189653	0.0322266	0.0330838	0.0449469	0.000213987	0.00963863	0.0221107	0.0698476	0.0190062	0.0103286	-0.00591969	0.0213632	0.00151146	0.0673569	0.029143	0.00758809	0.0173471	0.017401	0.0513278	0.00654615	0.0229906	0.0444392	0.0139984	0.0336479	0.00747087	-0.00460889	-0.00572158
STAT3_Pathway_Anti-Apoptosis	0.101574	0	0	0	0	0.0150086	0	0.0332132	0.0203799	0.0379488	0	0.0350418	0.0588014	0.06235	0.0369335	0	0.016343	0.145509	0	0	0.0171137	0.0831292	0	0.0205623	0	0	0	0	0.0441445	0	0.00166781	0.0257631	0.017944	0.0272481	0	0	0.0281253	0	0.0293049	0	0
STAT3_Pathway_G1_to_S_Cell_Cycle_Progression	0	0.0947067	0.0112506	0.00648269	0.0276445	0	0	0.120982	0	-0.0240905	0	0.0163743	0.0406014	-0.00424121	-0.0532919	0	0.019066	-0.0473278	0.0490288	-0.0493554	0	-0.0029358	-0.0557394	0	0.119774	0.0221511	0	0	0	0.0566069	-0.0440373	-0.000817984	0	0.108781	-0.0029358	0.288781	0.115195	0	0	-0.0294333	0.0936943
STAT3_Pathway_Growth_Arrest_and_Differentiation	0.0422864	0.0123327	0.0201723	0.0127732	0.0206814	0.0257061	0.00774437	0.0184868	0.0583244	0.032241	0.00932493	0.0194083	0.026809	0.0234399	0.0242016	0.00678094	0.0461499	0.0527234	0.000586195	0.00732172	0.0249294	0.0426835	0.036596	0.00633338	-0.000722462	0.000456543	0.000733824	0.0790325	0.0236056	0.00451524	0.0329034	0.00530673	0.0430908	0.0131512	0.0467828	0.0443369	0.0275132	0.0555907	0.0031342	-0.00544316	-0.011808
Target_drugs_pathway	0.0534278	0.00214794	0.00995331	0.0429654	0.0182294	0.0161737	0.0166722	0.00920904	0.0193885	0.0174988	0.0125474	0.0066327	0.0233511	0.0115642	0.0168998	0.0240538	0.0180325	0.0457493	0.0016267	0.0239869	0.0148133	0.0122117	0.0187897	0.011829	0.00248259	0.00160067	0.0126838	0.0296408	0.0227929	-0.000667489	0.0155344	0.0187562	0.0139077	0.0149664	0.0139703	0.0376873	0.014341	0.0325271	0.0141084	0.0101874	0.00158532
TGF-Beta_Pathway	0.108133	0.022409	0.0464585	0.0714182	0.00178586	0.0269581	0.0522022	0.0160725	0.0367408	0.0306112	0.0308025	0.013546	0.0284047	0.0198063	0.0163799	0.0368008	0.0324919	0.0472263	-0.00465639	0.00861311	0.0233273	0.0603263	0.0171277	0.0149758	0.0121298	0.020154	0.00370087	0.054382	0.0353591	0.00373913	0.00608196	0.0163949	0.0358367	0.0129675	0.00491317	0.0515756	0.0109541	0.0220268	0.0142034	-0.00757323	0.00391122
TGF-Beta_Pathway_Epithelial_Mesenchymal_Transdifferentiation	0.0953798	-0.0071632	0.0200277	0.0574552	0.00814549	-0.000520126	0.0594235	0.0462543	0.10917	0.01705	0.0547684	-0.000167033	0.0321981	0.00145271	0.0164838	0.0247121	0.00197211	0.155847	-0.00399681	-0.00650949	0	0	-0.00271657	0	0.0140065	0.00156843	0.0253144	0.0940075	0.01832	-0.00879799	0.00213117	-0.000573188	0.0172846	0.0586806	0	0.221199	0.0129943	0	0.00507863	0.00186612	0.00482259
TGF-Beta_Pathway_Post_Transciptional_G1_Arrest	0.27859	0.107555	0.0250762	-0.0227646	0.0125699	0.0181391	0.027509	0.0422886	0.0195558	0.0542833	-0.0312204	0.0296997	0.0958675	0.0597798	0.0623191	-0.0643877	0.0617784	0.083792	0.0404771	-0.0629737	0.0495264	0.0743058	0.0792199	0.0027238	0.0455042	0.0161818	-0.0146031	0.103121	0.035917	0.0344812	0.0315512	0.0107709	0.0230644	0.104701	0.0046872	0.0571594	0.0296353	0.0327067	0.00795736	-0.0330383	0.0881894
TGF-Beta_Pathway_Transciption_Arrested_Growth_Apoptosis	-0.00374026	0.0111373	0.0289069	0.0457936	-0.0204488	0.0856958	0.0727055	0.0248527	0.0463175	0.00771254	0.0369435	0.00211931	0.0228481	0.0285962	0.0333531	0.0262437	0.031813	0.0197476	0.000183679	0.0293973	0.0511309	-2.82856e-05	0.028633	0.0383035	-0.00271444	-0.00852912	0.0215573	0.11845	0.0171537	0.00417874	0.0272551	0.0127711	0.0593635	0.0505644	0.03198	-0.0027931	0.0440608	0.0444072	0.00463195	-0.0233301	0.00990016
TGF-Beta_Pathway_Transciption_Cell_Growth_and_Mobility_and_Angiogenesis	-0.00374026	0.0111373	0.0289069	0.0457936	-0.0204488	0.0856958	0.0727055	0.0248527	0.0463175	0.00771254	0.0369435	0.00211931	0.0228481	0.0285962	0.0333531	0.0262437	0.031813	0.0197476	0.000183679	0.0293973	0.0511309	-2.82856e-05	0.028633	0.0383035	-0.00271444	-0.00852912	0.0215573	0.11845	0.0171537	0.00417874	0.0272551	0.0127711	0.0593635	0.0505644	0.03198	-0.0027931	0.0440608	0.0444072	0.00463195	-0.0233301	0.00990016
TNF_Signaling_Pathway	-0.00317272	0.0180072	0.00935841	0.0337345	0.000591897	0.0556613	0.0263417	0.0168871	0.0600096	0.0365215	0.000691475	0.00988655	0.0379334	0.034934	0.0383232	0.0270089	0.0627656	0.0398219	0.00123759	0.00778643	0.0501781	0.0154133	0.040945	0.0179603	0.00643453	-0.00205858	0.000243375	0.0846433	0.0172403	-0.00692681	0.0220053	0.0166798	0.0656086	0.0106243	0.0259382	0.0415228	0.0383233	0.0392949	0.014356	-0.0226293	-0.000839284
TNF_Signaling_Pathway_Apoptosis	-0.00743676	0.0195079	-0.00540427	0.0488558	-0.000302698	0.0792763	-0.0256925	0.0103689	0.0272151	0.0490028	-0.00541858	0.0476553	0.037843	0.0347853	0.0708432	0.0109547	0.088438	0.0675836	-0.00636328	-0.0131944	0.0515073	0.0533236	0.0740501	0.0155322	0.00328209	0.00654974	0.00568194	0.181194	0.0111824	-0.00501975	-0.00572607	0.0117733	0.0864276	0.00440638	0.0228631	0.121026	0.0213226	0.0482757	0.0342909	-0.0289224	0.00655165
TNF_Signaling_Pathway_Gene_Expression_and_Cell_Survival_via_FOS_NFKB2_JUN_ELK1_ATF6	0.00307741	0.016453	0.0185705	0.0390777	-0.0114394	0.0544835	0.034683	0.0300157	0.0406324	0.0328618	-0.0167572	-0.00342606	0.0399893	0.0446598	0.0239123	0.03676	0.0492903	0.0491222	0.00217191	0.00999923	0.0644567	0.00426226	0.0279806	0.00875194	0.0071816	-0.00227114	-0.00168808	0.064157	0.0327019	-0.0102592	0.0156362	0.0257279	0.0677076	0.0238101	0.0113284	0.0142444	0.0535746	0.0375678	0.0064574	-0.0269589	0.00344562
TRAF_Pathway	0.0794507	0.0181458	0.0396879	0.0206707	0.0222404	0.0377025	0.0513023	0.0168688	0.0795932	0.0340442	0.0179761	0.0196319	0.0352136	0.0305265	0.0178969	0.0484467	0.0498889	0.0537789	0.0012379	0.0057512	0.0071286	0.0359804	0.0270102	0.0195111	0.00871325	0.018661	0.0104327	0.0924715	0.0135776	0.000203146	0.030265	0.019934	0.0410208	0.0130858	0.0256251	0.0908193	0.0190012	0.0435829	0.00990233	-0.00152101	-0.00473974
TRAF_Pathway_Apoptosis	0.0263049	0.0271582	0.0161246	0.0800754	0.05566	0.00903388	0.0158627	0.0242391	0.139425	0.0472905	0.0220675	0.0186994	0.0324161	0.0227994	0.0183864	0.0270286	0.0412155	0.0398503	-0.00886214	0.0193039	0.0142252	0.0521282	0.0265866	0.0209995	0.00499284	0.00705356	0.022352	0.180286	0.0122708	-0.00670446	0.024468	0.0161963	0.0423616	0.0150479	-0.000658033	0.236335	0.0468053	0.00047948	0.030564	-0.0110553	0.00334785
TRAF_Pathway_Cell_Survival	0.157472	-0.0071632	0.00778053	0.0423332	0.00814549	-0.000520126	0.0489179	0.0318889	0.0958626	0.01705	0.0403619	-0.000167033	0.0321981	0.00145271	0.0046129	0.0247121	0.00197211	0.155847	-0.00399681	-0.00650949	0	0	-0.00271657	0	0.0140065	0.00156843	0.0137496	0.144182	0.01832	-0.00879799	0.00213117	-0.000573188	0.0172846	0.0302453	0	0.221199	0.00571651	0	0.00507863	0.00186612	0.00482259
TRAF_Pathway_Direct_Antimicrobial_Response_and_Cell-Mediated_Immunity_and_Apoptosis_of_Host_Cell	-0.0026947	0.0216363	0.0161804	-0.0161579	-0.00987511	-0.0328542	0.0497191	-0.00671513	0.00907617	0.0426522	-0.0121399	-0.0255844	0.04657	0.0585544	-0.00747617	0.00796412	0.0463776	0.0402328	0.0107684	0.00245261	0.0119034	0.00129407	0.0314901	-0.01496	0.0508631	-0.0378681	0.0361833	-0.0942657	-0.0296821	-0.0137028	-0.00827592	-0.0073278	-0.00368183	0.0105271	-0.0252237	0.0154681	-0.00183957	-0.0233961	0.0438289	-0.0384674	-0.0360136
TRAF_Pathway_Gene_Expression_via_FOS_JUN	0.00415555	0.0109423	-0.0610775	-0.0412195	0.00526462	0.16826	0.0370696	-0.0156587	0.119879	0.0823505	-0.0157638	-0.000296932	0.0710617	0.0401363	0.0406452	0.0965897	0.013694	-0.00743211	-0.00729015	0.0812683	0.0229345	0.0670958	0.0350298	0.0522432	-0.0189498	-0.0120908	0.0113305	0.152859	-0.0348482	-0.0167679	0.0450937	0.0347106	0.128359	0.0177281	0.0461963	0.0386404	2.18119e-05	0.0856873	0.0104795	-0.00316695	0.00281811
Ubiquitin-Proteasome_Dependent_Proteolysis_Pathway	0.0662244	0.013562	0.0217879	0.0254103	0.0317416	0.0195367	0.0426118	0.00781092	0.0381586	0.0353705	0.0279498	0.00330489	0.0094509	0.0100438	0.0296551	0.0477718	0.00521009	0.034101	0.0164022	0.0301934	0.018672	0.0291299	0.0231929	0.0168267	0.0438995	0.0167932	0.021559	0.0760843	0.0401143	0.00645995	0.0438946	0.0208062	0.0162862	0.0217757	0.0434084	0.0659664	0.0174429	0.0477795	0.0268263	0.00327566	-0.00402537
VEGF_Pathway	0.0972411	-0.0153419	0.00524462	0.0255472	-0.0051691	0.0606439	0.0563	0.0151722	0.0787551	0.00727137	0.00662959	0.00288317	0.0121222	0.00108685	0.0367603	0.0264148	0.0533026	0.0654277	-0.00963166	0.0253926	0.0490248	-0.0115836	0.0324406	0.00767739	0.000383564	-0.0219025	0.00682822	0.104229	0.0493611	-0.0138266	0.00307152	0.000305286	0.0490963	0.0226603	0.0211263	0.089598	0.0160884	0.0390325	0.00530743	-0.00803363	-0.0081067
VEGF_Pathway_Actin_Reorganization	0.0720558	-0.00890185	0.00111629	0.0578323	0.0724402	0.18769	0.0472126	0.0248445	0.211819	0.152631	-0.0810492	-0.00573348	0.0863249	-0.0399889	0.174778	-0.0230253	0.169447	0.0194375	-0.0560456	0.0611627	0.197888	-0.0156122	0.183642	0.0394121	-0.0142697	-0.0412737	0.00640846	0.148406	0.0751743	-0.0702735	-0.05847	0.0281419	0.145092	0.0206468	0.151944	0.0285647	0.0461359	0.14237	0.0189008	-0.0389053	-0.0396744
VEGF_Pathway_Cell_Migration	0.0720558	-0.00890185	0.00111629	0.0578323	0.0724402	0.18769	0.0472126	0.0248445	0.211819	0.152631	-0.0810492	-0.00573348	0.0863249	-0.0399889	0.174778	-0.0230253	0.169447	0.0194375	-0.0560456	0.0611627	0.197888	-0.0156122	0.183642	0.0394121	-0.0142697	-0.0412737	0.00640846	0.148406	0.0751743	-0.0702735	-0.05847	0.0281419	0.145092	0.0206468	0.151944	0.0285647	0.0461359	0.14237	0.0189008	-0.0389053	-0.0396744
VEGF_Pathway_Cell_Survival	0.0402599	-0.0147528	-0.00202945	0.0223811	0.0190635	-0.0186506	0.0814443	0.0253931	0.081618	0.0184411	0.0679114	-0.00958419	0.00424633	-0.0143627	0.0191522	0.0155897	-0.0168449	0.106752	0.00325619	0.00869391	0.00411551	-0.0303189	-0.00634966	0.000593854	0.00260681	-0.00638997	0.0172605	0.0772583	-0.00121737	-0.0118675	0.0113326	-0.000312965	0.00516345	0.0339814	0.00762624	0.24113	0.00529069	0.00128445	-0.00177507	0.00329219	0.00516076
VEGF_Pathway_Focal_Adhesion_Turnover	0.0175283	-0.000790043	-0.0188524	-0.000186447	0.0449959	0.00889776	-0.0203684	0.0362257	0.11147	0.0829702	-0.00195644	-0.0236766	0.0398063	-0.0184812	-0.0221562	0.0350925	-0.0131595	0.00421201	0.00516389	0.0141787	0.0312458	-0.00587051	-0.0188524	0.0196191	0.0347361	0.0160298	0.0278044	0.135787	0.0160298	-0.0150519	0.00874836	0.06376	-0.0179778	0.195452	-0.0197672	0.0849435	0.00802467	0.00549833	0.0157078	0.0114666	0.0239594
VEGF_Pathway_Gene_Expression_and_Cell_Proliferation_via_MAPK7	0.0195956	0.0134167	-0.0174969	0.179023	0.0408059	0.121532	0.0705003	-0.0190332	0.0501838	-0.0106769	-0.00369347	-0.0211467	0.0238055	0.012301	0.0260301	0.0703453	0.0468191	0.0264777	0.0346121	0.0474503	0.00426566	0.0145439	0.00179127	-0.0342346	-0.00696055	0.00178708	-0.00024595	0.0933058	0.13226	0.0092059	0.034635	0.00604731	0.0739677	-0.00725625	-0.00854127	0.0796591	0.0104149	0.0417334	-0.00745095	0.0246418	0.0111575
VEGF_Pathway_Nitric_Oxide_Production	0.0926671	-0.0469817	0.0214685	0.0120945	-0.0044248	0.0948236	0.124693	0	-0.0522546	-0.042147	-0.0679555	0.0621612	0.00709402	0.0415655	0.0159607	-0.00999849	0.135512	0.000564574	-0.0416685	0.050019	0.075559	0	0.110465	-0.0394996	-0.0636263	-0.036463	-0.0240609	0.0136392	0.0571738	-0.0769247	-0.0607399	0.00123459	0.0189832	0	-0.00497152	0	0	0.156076	-0.0261787	-0.0310289	-0.0524021
VEGF_Pathway_Prostaglandin_Production	0.107441	0.00557079	-0.0177485	0.0961457	0.0196406	0.085713	0.0670664	-0.00345067	0.0550319	-0.00955558	-0.00649594	-0.0171291	0.0248639	0.00700366	0.0187847	0.0440974	0.0377267	0.115991	0.0211778	0.0230612	0.0124045	0.0191072	0.00593338	-0.0226294	0.0334819	-0.00759636	0.000606299	0.0655642	0.0943888	0.00205759	0.0517548	-0.00383017	0.0540144	0.00849713	-0.000248489	0.116622	0.00909397	0.0389001	-0.00726672	0.00164604	0.00451946
WNT_Pathway	0.0719095	0.00547668	0.030673	0.0255576	0.011146	0.0142207	0.0319842	0.00951788	0.0365043	0.0016315	0.0331299	0.00737477	0.00326594	0.00658384	0.00293592	0.0201982	0.0263845	0.0196227	-0.00301287	0.00383068	0.0131379	0.00097906	0.0110779	0.00418673	0.0261461	0.012608	0.00651357	0.0403027	0.0127298	0.000816618	0.00830472	0.0136	0.0192815	0.00088485	0.00573547	0.0192018	0.00634497	0.0203324	0.0117014	0.00857152	0.00244493
WNT_Pathway_Cell_Fate_Proliferation_Differentiation_Adhesion_and_Survival	0.0131113	-0.000115532	0.0339194	0.0341092	-0.019833	0.00905314	0.0493738	-0.0262619	0.0163976	-0.0317839	0.0475249	-0.0127726	-0.0296489	-0.0253086	-0.00638076	0.00201971	0.00946143	-0.0313464	-0.00951181	-0.0123046	-0.0143361	-0.0146398	0.00465355	-0.0246843	0.0252464	0.0192963	-0.0132741	0.0248831	-0.0396767	5.03165e-05	-0.0037341	-0.00530658	-0.00299657	-0.0343807	0.00905334	-0.00291184	-0.0328355	0.0113903	-0.00384777	0.0155431	-0.014865
WNT_Pathway_Cell_Survival	0.0758318	0.0105971	0.0614442	0.0255478	0.0258132	0.056312	0.0103534	-0.0352172	0.0803896	0.00702041	0.0288287	0.00929704	0.0140707	-0.000877359	-0.0155087	0.0467902	0.0429144	0.0295728	-0.0281741	-0.00305499	0.0168005	-0.00842226	0.00251236	0.0295993	0.0411631	0.0317336	0.0062538	0.0083425	0.0231882	-0.0262382	0.00745717	-0.000389045	0.0681691	-0.0212283	0.00504359	0.00666954	-0.0295479	0.0396658	0.0078438	0.00911282	-0.0311608
WNT_Pathway_Cytoskeletal_Rearrangement	-0.0150176	0.036712	0.184654	0.136384	-0.169815	0.0634739	0.207753	0.0237294	0.0393315	-0.0120259	0.16191	0.0860875	0.0601404	0.129646	0.0237856	-0.0337384	0.0527184	0.100692	-0.0329558	-0.0364677	0.0332542	0.162226	0.0340631	-0.00555135	0.132362	0.0255144	0.0275904	0.0556564	0.127158	0.0489479	0.0867924	-0.054151	0.044874	-0.00239131	0.104686	-0.00330821	0.0106367	0.118564	-0.000175152	-0.0534619	-0.00506879
WNT_Pathway_Gene_Expression_via_CREB3	0.105068	0.0083561	0.0280218	0.0741858	0.0380449	0.0233629	0.0676222	0.0310156	0.119056	0.0321527	0.0144596	0.00278376	0.012501	0.00221292	0.0191739	0.0361724	0.0349284	0.0618026	0.0111315	0.02404	0.0272605	0.0143973	0.0235118	0.0277937	0.0210814	0.00393989	0.0102254	0.10337	0.0674278	-0.00172271	0.0190974	0.0370093	0.0428016	0.00899915	0.0225048	0.0579006	0.0204981	0.0443159	0.0139323	-0.00764572	0.0130838
WNT_Pathway_NFAT_Pathway	0.0834127	-0.0254429	-0.0237072	-0.0912129	0.0448911	0.0331998	-0.0346287	0.0249719	0.115653	0.0223315	-0.0286417	0.0142088	0.032117	0.0148692	0.0224544	0.0533929	0.067247	0.147849	-0.0159694	-0.000157491	0.0325702	-0.0208756	0.032753	-0.00595404	0.00866514	-0.0287981	0.0221742	0.0437706	0.0307618	0.00582311	0.0131766	0.0348471	0.0263303	0.0659989	0.0566709	0.0525865	0.0514595	0.0875252	0.0146739	-0.0174013	0.0121052
WNT_Pathway_PKC_Pathway	0.0978674	-0.000562714	0.0170406	0.038197	0.0340449	0.031229	0.0380571	0.0260566	0.0998858	0.0174954	0.0130234	0.0118642	0.00579236	0.00449253	0.0231868	0.037066	0.0358001	0.0598629	0.00436886	0.0296237	0.0353002	-0.0002766	0.0272418	0.0287139	0.0221629	-0.00735935	0.0160176	0.111149	0.0711155	-0.00132112	0.0167382	0.0308758	0.0431935	0.00584571	0.025073	0.066287	0.0160012	0.0409069	0.0199326	-0.006457	0.011574

## Sheet: custom array - adrenal controls
Pathway	NBPAT10	NBPAT11	NBPAT12	NBPAT13	NBPAT14	NBPAT15	NBPAT16	NBPAT17	NBPAT18	NBPAT19	NBPAT1	NBPAT20	NBPAT21	NBPAT22	NBPAT23	NBPAT24	NBPAT25	NBPAT26	NBPAT27	NBPAT28	NBPAT29	NBPAT2	NBPAT30	NBPAT31	NBPAT32	NBPAT33	NBPAT34	NBPAT35	NBPAT36	NBPAT37	NBPAT38	NBPAT39	NBPAT3	NBPAT40	NBPAT41	NBPAT4	NBPAT5	NBPAT6	NBPAT7	NBPAT8	NBPAT9	Norm1_14	Norm2_12	Norm2_13	Norm3_12_1	Norm3_12_2	Norm3_13_1	Norm3_13_2
AHR_Pathway	0.0273703	0.0527246	0.118051	0.0910829	0.0294925	0.0575431	0.0936275	0.0432527	0.0701278	0.01158	0.0523427	0.115568	0.0120441	0.0858888	0.0746239	0.0528442	0.139371	0.0726736	0.0354985	0.0360293	0.0728816	-0.0310522	0.0895206	0.0651431	0.0326829	0.0301742	0.0276141	0.180797	0.11206	0.083052	-0.00201051	0.0453806	0.0431514	0.0305402	0.069603	0.0439302	0.065015	0.0139538	0.0549502	0.0252288	0.0664953	0.0302872	0.0161826	0.0623753	0.0634291	0.0480431	0.0283348	0.0415386
AHR_Pathway_C-myc_expression_via_RELA	0.0374632	0.0551285	0.0679533	0.0594564	0.0623841	0.120265	0.0754689	0.0946538	0.0450227	0.0628748	-0.0140347	0.161177	0.00838801	0.108011	0.166536	0.0475497	0.178868	0.096346	0.0936842	0.055747	0.164079	-0.000776357	0.168466	0.0600712	0.0178155	0.0337544	0.0705523	0.215724	0.148403	0.092597	0.0441861	0.0414423	0.107333	0.0921921	0.0901478	-0.0741759	0.112864	0.108288	0.0841813	0.0344608	0.102888	0.0759065	0.0465015	-0.0145727	0.0891525	0.0379902	0.0119886	0.048985
AHR_Pathway_Cath_D_expression_via_SP1	0.00780773	0.0409799	0.0774369	0.0672559	-0.0181585	0.129601	0.0823013	0.0887817	0.0458921	0.0344518	-0.0172722	0.15191	-0.0135968	0.0922058	0.156963	0.0476809	0.17693	0.0725983	0.0820052	0.049719	0.152857	-0.00664839	0.161347	0.0602025	0.0131561	0.0258424	0.0669357	0.234989	0.157566	0.0860443	0.0447221	0.0335303	0.106043	0.082173	0.0878386	-0.0542464	0.10642	0.0920279	0.0718586	0.0231175	0.0933149	0.0427574	0.0681006	-0.0186844	0.0899138	0.0387515	-0.00285624	0.0358619
AHR_Pathway_CYP1A1_CYP1B1_CYP1A2_AHRR_gene_expression_via_POLR2B	0	0.149034	0.28892	0.211835	0.17481	0.0788139	0.416328	0.165444	0.212204	0	0.203112	0.101827	0.0927269	0.114817	0.0977328	0.212865	0.124789	0.0612288	0.103552	0.115911	0.0845282	0.0733093	0.110602	0.206281	0.200905	0.204655	0.128522	0.198827	0.278809	0.139611	0.0820686	0.202736	0.0934262	0.106427	0.100187	0.518157	0.215816	0.0348747	0.188967	0.175861	0.0827281	0	0	0.053021	0	0.0827972	0.0241572	0.0681155
AHR_Pathway_PS2_Gene_expression_via_ESR1	0.00836542	0.0439071	0.0829682	0.0720599	0.0292861	0.138859	0.08818	0.0951233	0.0491702	0.0369126	-0.018506	0.162761	-0.014568	0.0987919	0.168174	0.0510867	0.189568	0.0777839	0.0878627	0.0532704	0.163775	-0.00712327	0.172872	0.0645026	0.0140958	0.0276882	0.0717168	0.251774	0.168821	0.0921904	0.0479165	0.0359253	0.113617	0.0880425	0.0941128	-0.0581212	0.114022	0.111617	0.0769913	0.0247687	0.0999803	0.0673127	0.0729649	-0.020019	0.0963362	0.0415195	0.0107681	0.0482087
Akt_Signaling_Pathway	0.106681	0.0399378	0.0684788	0.0633889	0.0424595	0.0643469	0.0620847	0.0476824	0.0546424	0.034807	0.0615425	0.0649646	0.0387829	0.0486363	0.0554121	0.0456989	0.0675641	0.0766443	0.03592	0.0441631	0.0560676	0.0549751	0.0611685	0.0425784	0.046869	0.0549039	0.0484162	0.103571	0.0719128	0.0481883	0.0393561	0.0303224	0.0655482	0.0475462	0.0545779	0.0723315	0.0504512	0.0580332	0.0516308	0.0496901	0.0432826	0.0154293	0.0739867	0.0182683	0.0402841	0.018239	0.0259695	0.0375236
Akt_Signaling_Pathway_Acetylation_of_proteins	-0.034074	-0.00153577	0.0171233	-0.0906805	0.0167353	0.0851374	-0.0477621	-0.0103505	0.0384052	0.00682399	-0.0132422	0.000549025	0.000842101	0.010808	0.0728953	-0.0247536	0.0691701	-0.0147522	0.0202978	0.0168137	0.0476321	-0.0599938	0.0609583	-0.000762631	-0.0834718	0.0053255	-0.0259777	0.160487	0.0181796	-0.00537457	0.0226735	-0.000933114	0.0550364	-0.0168957	0.0674378	-0.0829419	0.0132176	0.0911883	0.0119765	0.0172313	-0.0112658	-0.0674874	0.074164	-0.0361152	0.058687	0.0235255	0.0366691	0.0233437
Akt_Signaling_Pathway_Aggregation_and_Neurodegeneration	-0.0278788	-0.00125654	0.00312872	-0.0933705	0.0136926	0.0966912	-0.0459331	-0.0104832	0.0382403	0.00558326	-0.018576	0.000449202	0.0257155	0.0358524	0.0557749	-0.0202529	0.0799709	-0.01207	0.0146697	0.0360472	0.0389717	-0.0246399	0.0775881	-0.000623971	-0.0682951	-8.33077e-05	-0.0212545	0.117273	0.0198414	-0.00439737	0.0193408	-0.000763457	0.0707854	-0.0138237	0.075859	-0.0740035	0.0108144	0.106467	0.0358606	0.0140983	-0.0092175	-0.0563576	-0.0487245	-0.0272905	0.0520226	0.0256475	0.0367159	-0.0506646
Akt_Signaling_Pathway_Apoptosis	-0.034074	-0.00485167	0.00382399	-0.11412	0.0167353	0.0835986	-0.0561405	-0.0103505	0.0384052	-0.00333988	-0.022704	0.000288443	-0.00956717	0.00419907	0.0697536	-0.0279003	0.0705189	-0.0177951	0.0137229	0.0172157	0.0511944	-0.0773384	0.0617125	-0.00750751	-0.0834718	-0.00010182	-0.0211188	0.145022	0.0169319	-0.00895405	0.0137446	-0.00854602	0.0588206	-0.0193372	0.0637844	-0.0904487	0.0132176	0.0797049	0.00754042	0.0172313	-0.0128046	-0.0709333	0.0361581	-0.0361152	0.0628483	0.0257898	0.032099	0.00959103
Akt_Signaling_Pathway_AR_mediated_apoptosis	-0.034074	-0.00153577	0.00382399	-0.11412	0.0167353	0.0851374	-0.05242	-0.0103505	0.0384052	0.00625945	-0.022704	0.00541014	-0.000498603	0.0150595	0.0671613	-0.0309728	0.0718444	-0.0125389	0.0179296	0.0204083	0.0476321	-0.0606393	0.0609583	0.000400404	-0.0834718	-0.00010182	-0.0222297	0.143334	0.0181796	-0.00537457	0.0200519	-0.00323574	0.0550364	-0.0168957	0.0659285	-0.0904487	0.0132176	0.0911883	0.0170013	0.0172313	-0.0112658	-0.0709333	0.0501047	-0.0376689	0.0537192	0.0285503	0.0265107	0.0128992
Akt_Signaling_Pathway_Blocks_Apoptosis	-0.034074	-0.00153577	0.00382399	-0.11412	0.0604253	0.0851374	-0.0561405	-0.0103505	0.0384052	0.00682399	-0.022704	0.000549025	0.000842101	0.010808	0.0671613	-0.0247536	0.0691701	-0.0147522	0.0179296	0.0168137	0.0476321	-0.0456465	0.0609583	-0.000762631	-0.0672486	-0.00010182	-0.0259777	0.143334	0.0181796	-0.00537457	0.0200519	-0.000933114	0.0550364	-0.0168957	0.0674378	-0.0483986	0.0132176	0.0911883	0.0119765	0.0313008	-0.0112658	-0.0452232	0.0506693	-0.0361152	0.058687	0.0235255	0.0366691	0.0233437
Akt_Signaling_Pathway_Blood_cell_differentiation	-0.0236778	0.00144325	0.0341333	-0.0976287	0.0178847	0.0844287	-0.0561405	-0.00302504	0.0384052	0.0042374	-0.0122113	0.00567946	-0.00511811	0.00953642	0.0645747	-0.00792198	0.0730868	-0.0147522	0.0165137	0.013345	0.0483692	-0.0641307	0.0668463	0.000723567	-0.078822	0.00694556	-0.0179314	0.138631	0.0181796	-0.00365724	0.0215381	-0.00896685	0.0541933	-0.00840772	0.0762605	-0.0904487	0.0173956	0.0925711	0.00556423	0.0133718	0.000961855	-0.0709333	0.0671601	-0.0361152	0.061086	0.0236556	0.0393842	0.0376485
Akt_Signaling_Pathway_Cell_Cycle	0.119689	-0.092305	0.118864	0.127389	-0.0402956	-0.0578447	-0.00757963	-0.140906	0.0400195	-0.148228	0.0148594	-0.185791	-0.166857	-0.212029	-0.0751467	-0.129677	-0.108875	-0.0930078	-0.0768834	-0.0942009	-0.166596	-0.0107601	-0.101827	-0.102285	-0.184249	-0.0410981	-0.0713093	0.127951	-0.165203	-0.101263	-0.239535	-0.196116	-0.137069	-0.213182	-0.140451	-0.121757	-0.132673	-0.182832	-0.0747416	0.0103291	-0.161813	-0.0136371	0.147747	0.0248426	-0.176791	-0.0409026	-0.107203	-0.0161913
Akt_Signaling_Pathway_Cell_Cycle_Progression	-0.0178454	0.0214373	0.00362273	-0.0997875	0.0354503	0.09954	-0.0531858	-0.00980571	0.0492635	0.0236603	-0.00853624	0.000520129	0.0248741	0.0102391	0.0853593	-0.0234508	0.0800791	-0.0139757	0.0394565	0.0402385	0.0705748	-0.0347745	0.0751258	-0.000722493	-0.0605717	0.0197806	-0.000770236	0.151989	0.0358689	0.0202362	0.037472	-0.000884003	0.0756766	-0.0160064	0.0713395	-0.0856883	0.0125219	0.0911719	0.0363079	0.0388628	-0.0106729	-0.0715784	0.00997897	-0.0263025	0.0615252	0.0295337	0.0222276	0.0177041
Akt_Signaling_Pathway_Cell_Survival	0.029474	0.0942961	0.101964	-0.0404735	0.149168	0.164069	0.0607594	0.0921589	0.0872109	0.102835	0.10231	0.136523	0.0959096	0.17052	0.134984	0.0924977	0.163602	0.0482938	0.104959	0.140296	0.159381	0.0266492	0.157219	0.0983763	0.0963903	0.120273	0.105166	0.100177	0.134455	0.0993853	0.173787	0.0980944	0.121346	0.081248	0.137266	-0.00298731	0.0959182	0.259277	0.0957628	0.0929879	0.070699	-0.0127548	0.048722	-0.00800256	0.0277424	-0.0145738	0.0799116	0.0742386
Akt_Signaling_Pathway_Elevation_of_Glucose_Import	-0.0159627	0.0116696	0.0320262	-0.0797284	0.0167353	0.0851374	-0.0561405	0.0135884	0.0384052	0.00682399	-0.00235687	0.0148375	0.000842101	0.010808	0.0671613	-0.0247536	0.0691701	0.0185349	0.0347619	0.0168137	0.0476321	-0.0599938	0.0609583	-0.000762631	-0.0674464	0.0221373	-0.00216682	0.143334	0.0181796	0.0156673	0.0386955	-0.000933114	0.0550364	0.00427101	0.0674378	-0.0904487	0.0315744	0.0911883	0.0119765	0.0172313	0.0113282	-0.0709333	0.0699363	-0.0361152	0.058687	0.0235255	0.0366691	0.0233437
Akt_Signaling_Pathway_Enhancement_of_Breast_Epithelial	-0.034074	-0.00153577	0.00382399	-0.109939	0.0167353	0.0851374	-0.0559824	-0.00248607	0.0431411	0.0147798	-0.022704	0.000549025	0.00466825	0.0105188	0.0671613	-0.0247536	0.0691701	-0.0147522	0.0179296	0.0175047	0.0476321	-0.0602612	0.0609583	0.000711172	-0.0834371	-0.00010182	-0.0259777	0.143334	0.0181796	-0.00537457	0.0208395	0.00167792	0.0550364	-0.0168957	0.0674378	-0.0505371	0.0150234	0.0911883	0.0119765	0.0172313	-0.0112658	-0.0643778	0.0506693	-0.0361152	0.0736379	0.0323555	0.0470221	0.0233437
Akt_Signaling_Pathway_ERK_mediated_apoptosis	-0.034074	-0.00153577	0.00382399	-0.11412	0.0167353	0.0851374	-0.0561405	-0.0103505	0.0384052	0.00682399	-0.022704	0.000549025	0.000842101	0.010808	0.0671613	-0.0247536	0.0691701	-0.0147522	0.0179296	0.0168137	0.0476321	-0.0599938	0.0609583	-0.000762631	-0.0834718	-0.00010182	-0.0259777	0.143334	0.0181796	-0.00537457	0.0200519	-0.000933114	0.0550364	-0.0168957	0.0674378	-0.116376	0.0132176	0.0911883	0.0119765	0.0172313	-0.0112658	-0.0709333	0.0506693	-0.0361152	0.058687	0.0235255	0.0366691	0.0233437
Akt_Signaling_Pathway_Genetic_Stability	-0.0636802	-0.00153577	0.00382399	-0.11412	0.0167353	0.0851374	-0.0561405	-0.0103505	0.0289735	0.00682399	-0.022704	0.000549025	0.000842101	0.010808	0.0671613	-0.0427431	0.0691701	-0.0147522	0.0179296	0.0168137	0.0476321	-0.0599938	0.0609583	-0.000762631	-0.0834718	-0.00010182	-0.0259777	0.143334	0.0181796	-0.00537457	0.0200519	-0.000933114	0.0550364	-0.0168957	0.0674378	-0.0904487	0.0132176	0.0911883	0.0119765	0.0172313	-0.0112658	-0.0709333	0.0279514	-0.0361152	0.0450692	0.0235255	0.0273025	0.0233437
Akt_Signaling_Pathway_Glucose_Uptake	0	0	0	0	0	0	0	0	0.047181	0	0	0	0	0	0	0	0	0	0	0	0.0204729	0.0681344	0	0	0	0	0	0.0654015	0	0	0.0118371	0	0	0	0.0434985	0	0	0.0185732	0	0	0	0	0.0769818	0	0.0574108	0.0904985	0.0924574	0
Akt_Signaling_Pathway_Glycogen_Synthesis_and_Apoptosis	-0.00488658	-0.047338	0.00150759	-0.0977438	-0.0197678	0.0218401	-0.0580306	-0.0837012	0.00219769	-0.0655931	-0.0318075	-0.0775742	-0.0705039	-0.0761468	-0.00257115	-0.0897316	-0.00467182	-0.0623433	-0.0263391	-0.0354968	-0.0390465	-0.0676633	-0.0146833	-0.0648677	-0.0972398	-0.0330237	-0.0752223	0.129329	-0.0476779	-0.0542933	-0.0602189	-0.0783456	-0.0270941	-0.0958149	-0.00897512	-0.0704913	-0.0533662	-0.00120071	-0.0300629	-0.00577613	-0.0772964	-0.0808617	0.0505028	-0.0251633	0.024597	0.0222218	0.0188839	0.0206482
Akt_Signaling_Pathway_Increased_GLUT4_translocation	-0.034074	-0.00153577	0.00382399	-0.11412	0.0167353	0.0851374	-0.0561405	-0.0103505	0.0384052	0.00682399	-0.022704	0.000549025	0.000842101	0.010808	0.0671613	-0.0247536	0.0691701	-0.0147522	0.0179296	0.0168137	0.0476321	-0.0599938	0.0609583	-0.000762631	-0.0834718	-0.00010182	-0.0259777	0.143334	0.0181796	-0.00537457	0.0200519	-0.000933114	0.0550364	-0.0168957	0.0674378	-0.0904487	0.0132176	0.0911883	0.0119765	0.0172313	-0.0112658	-0.0709333	0.0506693	-0.0361152	0.058687	0.0235255	0.0366691	0.0233437
Akt_Signaling_Pathway_Induction_of_Chromatin_Condensation	-0.034074	-0.00153577	0.00382399	-0.11412	0.0167353	0.0851374	-0.0561405	-0.0103505	0.0384052	0.00682399	-0.022704	0.000549025	0.000842101	0.010808	0.0671613	-0.0247536	0.0691701	-0.0147522	0.0179296	0.0168137	0.0476321	-0.0599938	0.0609583	-0.000762631	-0.0834718	-0.00010182	-0.0259777	0.143334	0.0181796	-0.00537457	0.0200519	-0.000933114	0.0550364	-0.0168957	0.0674378	-0.0904487	0.0132176	0.0911883	0.0119765	0.0172313	-0.0112658	-0.0709333	0.0506693	-0.0361152	0.058687	0.0235255	0.0366691	0.0233437
Akt_Signaling_Pathway_JNK_mediated_apoptosis	0.00178682	-0.00358442	-0.0330944	-0.12445	0.00469567	0.0890578	-0.033836	-0.00645115	0.00415677	-0.0131404	-0.0559396	0.00842539	-0.00932672	0.0142694	0.0732939	-0.0326968	0.0884778	0.00103939	0.0119621	-0.00181251	0.0684539	-0.0701803	0.0666688	-0.0135086	-0.122724	-0.0230737	-0.0323105	0.134382	0.0266374	-0.00963824	0.00125521	-0.012683	0.0591693	-0.012928	0.0575192	-0.0340204	0.0187321	0.0726406	0.000187303	-0.023801	-0.0116678	-0.0663414	0.0492832	-0.0379996	0.0599288	0.0239183	0.0305998	0.0219387
Akt_Signaling_Pathway_Neuroprotection	-0.0306666	0.016022	0.0176874	-0.102708	0.0229223	0.121345	-0.0505265	0.00368366	0.0599541	0.0218577	-0.0204336	0.0383147	0.01943	0.0499739	0.0857824	0.0157642	0.104139	-0.00219632	0.027966	0.0247733	0.0850643	-0.0539944	0.0956776	0.0149564	-0.0617621	0.0146035	-0.00644067	0.15239	0.0554114	0.0133884	0.0573077	0.0180381	0.0761813	-0.00311862	0.102187	-0.0814038	0.0314515	0.143772	0.0234673	0.0373687	0.00711023	-0.06384	0.0270063	-0.0164104	0.0468092	0.021173	0.0330022	0.0210093
Akt_Signaling_Pathway_NF-kB_dependent_transciption	0.0486657	0.0456903	0.0771876	-0.0718262	0.0580866	0.13188	-0.0246671	0.0204109	0.0768291	0.0463697	0.0513633	0.0557218	0.0386785	0.0479686	0.112828	-0.0247536	0.123818	0.0203872	0.0599766	0.059308	0.0889834	-0.00999211	0.11961	0.0457599	-0.0209575	0.0563019	0.0265787	0.193789	0.0748078	0.0471818	0.0544833	0.0386717	0.0979261	0.0163874	0.107415	-0.0904487	0.0132176	0.128899	0.0656681	0.0789284	0.0255183	-0.0709333	0.0506693	-0.0361152	0.058687	0.0235255	0.0366691	0.0233437
Akt_Signaling_Pathway_NF-kB_pathway	0.00821895	-0.00138219	0.0217093	-0.0806031	0.0150618	0.0766237	-0.0219757	0.0194161	0.0345647	0.00614159	0.000663482	0.0178137	0.000757891	0.0273997	0.0604451	-0.0222782	0.0622531	0.0290674	0.033716	0.0151323	0.0669282	-0.0262263	0.0548624	-0.000686368	-0.0751246	-9.16384e-05	-0.00552588	0.143674	0.0415974	0.0134934	0.0432522	-0.000839803	0.0495328	0.00682439	0.060694	-0.0814038	0.045449	0.0820695	0.0107789	0.0155082	0.00753326	-0.0515671	0.0456023	-0.0325037	0.120287	0.021173	0.0330022	0.0210093
Akt_Signaling_Pathway_NFAT_degradation	-0.027313	-0.0547068	-0.048044	-0.0729266	-0.0512974	0.0642221	-0.0833764	-0.0455644	-0.0195622	-0.0346928	-0.0800094	-0.0506046	-0.0408653	-0.0402439	0.0371462	-0.0636724	-0.00676271	-0.0310825	-0.0477192	-0.0301152	0.018207	-0.0175972	0.0347209	-0.00639689	-0.0828903	-0.0489136	-0.0660893	0.0645916	-0.0319436	-0.0541241	-0.0164239	-0.0462287	0.0558462	-0.0386487	0.00468447	-0.024948	-0.0350553	0.0852384	-0.040225	-0.0378044	-0.0510439	-0.00587506	0.0410132	-0.0339232	0.0537093	0.0392294	0.0541075	0.102488
Akt_Signaling_Pathway_NO_production	-0.034074	-0.00153577	0.00382399	-0.11412	0.0469823	0.0851374	-0.0561405	-0.0103505	0.0384052	0.00682399	-0.022704	0.000549025	0.000842101	0.010808	0.0671613	-0.0247536	0.0691701	-0.0147522	0.0179296	0.0168137	0.0476321	-0.0599938	0.0609583	-0.000762631	-0.0834718	-0.00010182	-0.0259777	0.143334	0.0181796	-0.00537457	0.0200519	-0.000933114	0.0550364	-0.0168957	0.0674378	-0.0904487	0.0132176	0.0911883	0.0119765	0.0172313	-0.0112658	-0.0709333	0.0506693	-0.0361152	0.058687	0.0235255	0.0366691	0.0233437
Akt_Signaling_Pathway_p73_mediated_apoptosis	-0.034074	-0.00153577	0.00382399	-0.11412	-0.0182068	0.0851374	-0.0830257	-0.0103505	0.0384052	0.00682399	-0.022704	0.000549025	0.000842101	0.010808	0.0671613	-0.0247536	0.0691701	-0.0524546	0.0179296	0.0168137	0.0476321	-0.0599938	0.0609583	-0.000762631	-0.0834718	-0.00010182	-0.0259777	0.143334	0.0181796	-0.00537457	0.0200519	-0.000933114	0.0550364	-0.0168957	0.0674378	-0.0904487	0.0132176	0.0911883	0.0119765	0.0172313	-0.0112658	-0.0982943	0.0506693	-0.0361152	0.058687	0.0235255	0.0366691	0.0233437
Akt_Signaling_Pathway_Promotes_Adipogenesis	-0.034074	-0.00153577	0.00382399	-0.11412	0.0167353	0.0851374	-0.0561405	-0.0103505	0.0384052	0.00682399	-0.022704	0.000549025	0.000842101	0.010808	0.0671613	-0.0247536	0.0691701	-0.0147522	0.0179296	0.0168137	0.0476321	-0.0599938	0.0609583	-0.000762631	-0.0834718	-0.00010182	-0.0259777	0.143334	0.0181796	-0.00537457	0.0200519	-0.000933114	0.0550364	-0.0168957	0.0674378	-0.0904487	0.0132176	0.0911883	0.0119765	0.0172313	-0.0112658	-0.0709333	0.0506693	-0.0361152	0.058687	0.0235255	0.0366691	0.0233437
Akt_Signaling_Pathway_Protein_Synthesis	0.00584473	0.0124891	0.0519018	-0.0438594	0.0186562	0.107976	-0.0244617	0.0193098	0.0340553	0.0233825	0.0188969	0.0400443	0.0115474	0.0415196	0.0825875	0.00720794	0.0884833	-0.0120189	0.0253592	0.0359858	0.0550089	-0.0250426	0.0723927	0.0341564	-0.0437032	0.0230149	0.00760626	0.138565	0.0693077	0.0209899	0.0456364	0.0225435	0.0539438	0.0101773	0.0739594	-0.0154776	0.0311317	0.0950355	0.0442192	0.0335077	0.0113043	-0.0360936	0.044273	-0.00991061	0.0530178	0.00046387	0.0264534	0.131218
Akt_Signaling_Pathway_Proto-Oncogenic_and_RTK-signaling	-0.034074	-0.00153577	-0.00992611	-0.125013	0.0167353	0.0667246	-0.0700064	-0.0175685	0.0289894	-0.00178877	-0.0317373	-0.0140949	-0.00335447	-0.00146143	0.0521266	-0.0247536	0.0513755	-0.0147522	0.0136943	0.00848625	0.0260954	-0.0711968	0.0370393	-0.0102134	-0.0834718	-0.00010182	-0.0326293	0.0966806	-0.0161558	-0.0126331	0.00927307	-0.00908127	0.0364574	-0.0168957	0.0578436	-0.111805	0.00134408	0.0823603	0.0119765	0.0121239	-0.0183559	-0.0709333	0.0506693	-0.0361152	0.0474068	0.0235255	0.0324725	0.0233437
Akt_Signaling_Pathway_Regulation_of_Cyclic_Nucleotide	-0.034074	0.0371242	0.0739729	-0.0392071	0.0466946	0.119535	-0.00107812	0.0203717	0.0724519	0.00682399	0.0371156	0.0377251	0.0321526	0.0381436	0.0941937	-0.0247536	0.110997	-0.0147522	0.048186	0.0168137	0.0838646	-0.0599938	0.0884815	0.0258883	-0.0376839	0.0483555	0.0119647	0.20685	0.0181796	0.040261	0.0200519	0.0279047	0.0985524	0.018432	0.123808	-0.0615406	0.0443848	0.0911883	0.0440283	0.0656026	-0.0112658	-0.0709333	0.0506693	-0.0361152	0.058687	0.0235255	0.0366691	0.0233437
Akt_Signaling_Pathway_Regulation_of_Na+_Transport	0	0	0	0	0.0325855	0	0	0	0	0	0	0	0	0	0	0	0	0.114533	0	0	0	0.0681344	0	0	0	0	0	0.107059	0	0	0	0	0	0	0	0	0	0	0	0	0	0	0.159842	0	0	0	0	0.144954
Akt_Signaling_Pathway_Splicing_Regulation	-0.246137	-0.200261	-0.197849	-0.068656	-0.240632	-0.119734	-0.312172	-0.147359	-0.130895	-0.199243	-0.365498	-0.185864	-0.224677	-0.212811	-0.155218	-0.283583	-0.106157	-0.0217741	-0.22082	-0.224305	-0.212985	-0.158045	-0.143828	-0.274925	-0.175822	-0.188283	-0.201929	0	-0.161637	-0.225875	-0.223556	-0.198678	-0.0823223	-0.147048	-0.212334	-0.145026	-0.126487	-0.221716	-0.198209	-0.141168	-0.150797	-0.0196874	0.0720964	-0.0674718	0.0201809	0.0803046	0.095868	-0.0535888
Akt_Signaling_Pathway_Survival_Genes	-0.0988222	-0.0972131	-0.0655209	-0.170701	0.0143446	-0.0101953	-0.113744	0.0111164	0.0152862	-0.00371113	-0.105456	-0.0989751	-0.111927	0.0150587	-0.0363567	-0.130763	-0.011559	-0.0873983	-0.0815234	0.0144118	-0.0508797	-0.139139	-0.0512984	-0.104928	-0.177092	-0.0874361	-0.130679	0.0849091	-0.0688483	-0.104203	-0.0708982	-0.0946598	-0.0509748	-0.0173897	-0.0496432	-0.13203	0.0164588	0.0678787	-0.0782432	-0.074682	-0.111688	-0.0327162	0.0674045	-0.0125416	0.0368278	-0.000201201	0.0085528	0.0219129
Akt_Signaling_Pathway_Synaptic_Transmission	0.00304826	-0.0233542	0.00975355	-0.0755165	-0.00311462	0.0398813	-0.0281676	-0.0241049	0.00206155	-0.00337721	0.0108766	0.00966532	-0.00375146	-0.00805887	0.029314	-0.0447551	0.0224837	0.0111666	0.0010353	-3.7035e-05	0.000302162	-0.0142743	0.0247111	-0.00525017	-0.0433072	0.000690293	0.00151765	0.184281	0.00486064	-0.0151048	-0.00638981	-0.0055244	0.0318362	-0.0197137	0.0207243	-0.00668548	-0.0110821	0.0209872	0.0173416	0.0174785	-0.00965281	-0.0541428	0.0335433	-0.0273676	0.0790981	0.0337378	0.0400356	0.0412435
Akt_Signaling_Pathway_Translation	0.228586	0.128511	0.10916	0.132492	0.102181	0.118805	0.119356	0.129548	0.0835846	0.175666	0.0989168	0.144291	0.142018	0.155661	0.121187	0.122914	0.108272	0	0.124298	0.142018	0.102332	0.21751	0.11532	0.151299	0.0988172	0.127425	0.0960062	0.14479	0.300527	0.151217	0.154345	0.159062	0.125561	0.137873	0.149573	0.200789	0.134155	0.155661	0.137061	0.0857643	0.134735	0.105372	0.0208661	0.0140578	-0.00702531	-0.00943905	0.0261392	0.433084
Akt_Signaling_Pathway_Tumor_Supression	-0.0673012	-0.00153577	-0.0188148	-0.159081	0.0167353	0.0851374	-0.0561405	-0.0103505	0.0165065	0.00682399	-0.022704	0.000549025	0.000842101	0.010808	0.0671613	-0.0247536	0.0404161	-0.0147522	0.0179296	0.0168137	0.0222232	-0.0854027	0.0609583	-0.000762631	-0.0834718	-0.00010182	-0.0259777	0.143334	0.0181796	-0.00537457	0.0200519	-0.000933114	0.0550364	-0.0168957	0.0674378	-0.0904487	0.0132176	0.0911883	0.0119765	0.0172313	-0.0112658	-0.0709333	0.0506693	-0.0361152	0.058687	0.0235255	0.0366691	0.0233437
ATM_Pathway	-0.0406571	-0.0686904	-0.0512754	-0.00493505	0.00443469	-0.0264078	0.00090546	-0.0103698	0.0258011	0.0137834	-0.040252	-0.0645483	-0.0538997	-0.00138253	-0.0625924	-0.0334645	-0.0236793	-0.0395309	-0.0690291	-0.00770141	-0.0438243	-0.0560524	-0.0722546	-0.053714	-0.10676	-0.088326	-0.0430806	0.000354804	-0.0522661	-0.0679126	-0.0599037	-0.0641231	-0.0504072	0.00267158	-0.0626711	-0.0674928	0.0135805	-0.00247432	-0.064733	-0.0655102	-0.0742378	0.0400807	0.0749909	0.0155767	-0.00126044	-0.0239328	-0.0128888	0.00692303
ATM_Pathway_Apoptosis	0	0	0.0854523	0.112972	0	0.0200346	0.0695646	0	0	0	0	0	0	0	0	0.0699829	0	0	0	0	0	0.0684854	0	0	0	0	0	0	0.0902716	0	0	0	0.063045	0	0	0.081761	0	0	0	0	0	0.0205255	0.174843	0.0379578	0	0.0286452	0	0.145764
ATM_Pathway_Apoptosis_and_Senescence	0.0601311	0.00364059	0.145676	0.183783	0	-0.0493121	0.165131	-0.0243774	0.0820509	-0.0296614	0.0927839	0.0384599	-0.0584761	-0.0538093	-0.0500901	-0.00150393	0.0790661	0.0898185	0.000824238	-0.0340064	-0.0524995	0.0581513	-0.0493121	0.150045	0	-0.0432083	0.0274468	0.13509	-0.011452	-0.00644937	-0.0034517	-0.0588328	-0.0148308	-0.0488569	-0.031291	0.0408805	0	-0.0439216	-0.0532321	0.0968333	-0.0396871	0	0.10353	-0.00215114	0.00702463	-0.0261521	-0.0034517	0.107961
ATM_Pathway_Cell_Cycle_Checkpoint_Control	0	0	0.0640892	0.084729	0	0.0196762	0.0521735	0.0178158	0.0225952	0	0	0	0	0	0.0196762	0.0524872	0.0227484	0	0	0.0408109	0	0.0513641	0.0352726	0	0	0	0	0	0	0	0	0	0.0740019	0	0	0.156231	0.0369583	0	0	0	0	0.0307616	0.0697524	0.0951626	0	0.0231429	0	0.109323
ATM_Pathway_Cell_Survival	-0.0919533	-0.14604	-0.106292	-0.0549484	0.00431232	0.0178377	-0.0298718	0.0609051	0.0305071	0.0276825	-0.135461	-0.148286	-0.113729	0.0598303	-0.10241	-0.06244	-0.0813917	-0.100102	-0.148659	0.0568095	-0.114885	-0.0508647	-0.121651	-0.151294	-0.1707	-0.141711	-0.164396	-0.00462488	-0.129172	-0.154642	-0.119898	-0.108251	-0.0770116	0.0683219	-0.120506	-0.066256	0.0833653	0.0328559	-0.11708	-0.125442	-0.133804	0.0512094	0.0727098	0.0489795	0.025139	-0.0148264	-0.00768788	0.0342561
ATM_Pathway_Checkpoint_Activation	0	0	0.0640892	0.084729	0	0	0.0521735	0	0	0	0	0	0	0	0	0.0524872	0	0	0	0	0	0.0513641	0	0	0	0	0	0	0	0	0	0	0.0472838	0	0	0.0613207	0	0	0	0	0	0	0.0697524	0	0	0	0	0.109323
ATM_Pathway_DNA_repair	0.171442	0.132422	0.145122	0.315717	0.0769285	0.0662422	0.12407	0.0744427	0.120293	0.116708	0.091369	0.0956955	0.163342	0.158702	0.0798631	0.168184	0.146601	0.0861568	0.0879	0.0920328	0.181242	0.0746556	0.048174	0.0740963	0.0324857	0.0907316	0.0749055	0.0648798	0.102576	0.0953065	0.053998	0.110504	0.103581	0.113402	0.0861975	0.0972692	0.105801	0.0701592	0.0936163	0.057172	0.107209	0.018283	0.0386737	-0.0157076	-0.0131439	0.00287273	0.00418048	0.0444307
ATM_Pathway_G2-Mitosis_progression	-0.0337075	-0.0471374	0.0117753	0.0311262	0	-0.0166763	0.0825656	-0.0121887	0.0410255	-0.0148307	0.0463919	0.0192299	-0.029238	-0.0269047	-0.0250451	-0.000751965	0.0460194	0.0449092	0.000412119	-0.0170032	-0.0262497	-0.0176671	-0.0246561	0.0750226	-0.0791048	-0.0893232	0.0137234	0.0780385	-0.00572602	-0.00322468	0.00809132	-0.0294164	-0.00741539	-0.0244284	-0.00281751	-0.0440602	0	-0.0057625	-0.0266161	-0.00528736	-0.0674364	0	0.0896654	-0.00107557	-0.014861	-0.0300491	0.00186542	0.059418
ATM_Pathway_G2_M_Checkpoint_Arrest	-0.0337075	-0.0471374	0.0117753	0.0311262	0	-0.0166763	0.0825656	-0.0121887	0.0410255	-0.0148307	0.0463919	0.0192299	-0.029238	-0.0269047	-0.0250451	-0.000751965	0.0460194	0.0449092	0.000412119	-0.0170032	-0.0262497	-0.0176671	-0.0246561	0.0750226	-0.0791048	-0.0893232	0.0137234	0.0780385	-0.00572602	-0.00322468	0.00809132	-0.0294164	-0.00741539	-0.0244284	-0.00281751	-0.0440602	0	-0.0057625	-0.0266161	-0.00528736	-0.0674364	0	0.0896654	-0.00107557	-0.014861	-0.0300491	0.00186542	0.059418
ATM_Pathway_NF-kB_Pathway	0	0	0.0640892	0.084729	0	0	0.0521735	0	0	0	0	0	0	0	0	0.0524872	-0.0550967	0	0	0	0	0.0513641	0	0	0	0	0	0	0	0	0	0	0.0472838	0	-0.0904581	0.0613207	0	-0.104054	0	0	0	0	0.0697524	0	0	0	-0.0604438	0.109323
ATM_Pathway_Repair_and_Recombination	-0.3381	-0.161816	-0.0886539	-0.139837	-0.181433	-0.167322	-0.0811101	-0.161816	-0.0600994	-0.204047	-0.0931963	-0.174106	-0.186019	-0.154544	-0.183709	-0.191903	-0.177035	-0.245502	-0.170073	-0.197417	-0.0975047	-0.112242	-0.146551	-0.161816	-0.153766	-0.163745	-0.187357	-0.214018	-0.0228701	-0.149069	-0.127704	-0.201463	-0.0835063	-0.107673	-0.0953489	-0.234449	-0.0875947	-0.24078	-0.174106	-0.140446	-0.150675	0.0230793	0.221142	0.0416015	0.00890694	-0.00576028	-0.0186406	0.137407
ATM_Pathway_S-phase_arrest	0	0	0.0640892	0.084729	0	0	0.0521735	0	0	0	0	0	0	0	0	0.0524872	0	0	0	0	0	0.0513641	0	0	0	0	0	0	0	0	0	0	0.0472838	0	0	0.0613207	0	0	0	0	0	0	0.0697524	0	0	0	0	0.109323
ATM_Pathway_S-phase_progression	0.143827	0	0.110643	0.191369	0	0	0.0347823	0	0.0939913	0	0.00351101	0	0	0	0	0.08896	0.0862622	0	0	0	0.0762267	0.119846	0	0	0.00387618	0.00220185	0	0	0	0	0	0	0.0315225	0	0	0.0276668	0	0	0	0	0	-0.00679674	0.138072	0	0.0367144	0	0.0187346	0.072882
ATM_Pathway_Synaptic_Vesicle_Transport	0	0	0.0640892	0.084729	0	0	0.0521735	0	0	0	0	0	0	0	0	0.0524872	0	0	0	0	0	0.0513641	0	0	0	0	0	0	0	0	0	0	0.0472838	0	0	0.0613207	0	0	0	0	0	0	0.0697524	0	0	0	0	0.109323
BRCA1_Pathway	0.0408739	-0.00511164	0.0332912	0.0151478	0.00806627	0.0228613	0.026765	0.000796015	0.0272416	-0.00223543	0.00911607	0.00166172	0.000161587	-0.00763242	0.0210058	-0.00335912	0.032113	0.0307178	-0.0126364	0.00481574	0.0208974	-2.04278e-05	0.0146607	0.0195927	0.0196773	-0.0033013	0.00849334	0.10385	0.0189929	-0.00811241	-0.00630289	-0.0102783	0.0179615	-0.00397828	0.0061454	0.0614723	0.00563425	0.00834597	-0.0127853	0.0150306	-0.00446379	0.0311563	0.0484665	0.0555893	0.0177505	0.00641162	0.00551174	0.0207936
BRCA1_Pathway_Base_Excission_Repair	0.288346	0	0.2563	0.39327	0	0	0.195523	0	0.243267	0	0.139176	0.154901	0	0	0	0	0.247992	0.17593	0	0	0.11434	0.11434	0	0.241127	0	0	0.126014	0.202635	0	0	0	0	0	0	0	0	0	0	0	0.14525	0	0	0	0	0	0	0	0
BRCA1_Pathway_Cell_Cycle_Arrest_DNA_Repair_Genes_p21_WAF_CIP1_14-3-3_GADD45	0.205382	-0.0256525	0.301333	0.488087	-0.0311134	-0.119144	0.254188	-0.0365661	0.221621	-0.0991848	0.139176	0.017143	-0.0877141	-0.0878983	-0.114993	-0.0346273	0.201265	0.134728	-0.028461	-0.0523888	0.0355909	0.154378	-0.0739682	0.225068	-0.000504406	-0.0567952	0.0153492	0.202635	-0.0725659	-0.0385775	-0.0521821	-0.131012	-0.109677	-0.0732853	-0.0469365	-0.015071	0	-0.0658824	-0.0803526	0.138282	-0.106259	0.00876534	0.187495	-0.0138953	0.0105369	-0.0392281	-0.0153688	0.107421
BRCA1_Pathway_Chromatin_Remodeling	0.0553022	-0.0219714	0.0368593	0.0212785	0.023819	0.0257473	-0.00173244	-0.0119067	0.0239729	-0.0108955	-0.0102207	-0.0267186	-0.0168093	-0.0385776	0.0260588	-0.0083879	0.0421515	0.0377612	-0.0178151	0.00817018	0.0294465	-0.0230394	0.0169908	-0.00191365	0.00624196	-0.0184196	0.0113501	0.123344	-0.00834134	-0.0214188	-0.0153385	-0.0406192	0.0341558	-0.0195886	-0.0116564	0.0404997	-0.00451815	0.0243532	-0.0103964	0.0168827	-0.0241132	0.056277	0.0922059	0.114199	0.0355181	-0.00465645	0.00537502	0.0400198
BRCA1_Pathway_E2_Responsive_Genes	0.0854412	0	0.0736043	0.115614	0	0.0408709	0.0249668	0	0.056311	0	0.0230621	0.01857	0	0	0.0586892	0	0.111097	0.0410697	0	0	0.114616	0.0653372	0.0429118	0	0	0	0	0.151625	0.0393375	0	0	0	0.0347676	0	0.0355087	0	0	0.033864	0	0	0	0.0512264	0	0	0	0	0.0164845	0.044684
BRCA1_Pathway_G1_S_arrest	0.066558	-0.0256525	0.146908	0.297142	-0.0311134	-0.0952046	0.0586652	-0.0365661	0.0768979	-0.0991848	0	-0.137758	-0.0877141	-0.0878983	-0.114993	-0.0346273	0.102124	-0.0412024	-0.028461	-0.0523888	0.0355909	0.154378	-0.0739682	-0.0160597	-0.000504406	-0.0567952	-0.110664	0.0314801	-0.0725659	-0.0385775	-0.0227306	-0.131012	-0.109677	-0.0732853	-0.00845253	-0.015071	0	-0.0172875	-0.0803526	-0.00696762	-0.106259	0.00876534	0.301196	-0.0138953	0.0105369	-0.0392281	0.0362536	0.123734
BRCA1_Pathway_Growth_Promoting_Genes_hTert_S100A7	0.066558	-0.0339176	0.0730354	0.217071	-0.0785918	-0.119144	-0.0844186	-0.0250808	-0.0715637	-0.201353	-0.121082	-0.212686	-0.145775	-0.180408	-0.231695	-0.164314	0.00683359	-0.154187	-0.0712054	-0.167203	-0.116138	0.0615805	-0.19247	-0.0160597	0.0190644	-0.120672	-0.24647	0	-0.0725659	-0.0776834	-0.1628	-0.21753	-0.253252	-0.0696786	-0.125524	0.133101	0.00813869	-0.21152	-0.218659	-0.0914094	-0.108479	0.0506838	0.101241	0.0117426	0.0113025	-0.00996999	-0.0413242	0.12205
BRCA1_Pathway_Homologous_Recombination_Repair	-0.062339	-0.0490049	0.026806	0.0640881	-0.0557294	-0.0865538	-0.000722443	-0.0526427	0.0106078	-0.0840734	-0.0232991	-0.089446	-0.0757427	-0.0679354	-0.0842583	-0.0595182	-0.0167037	-0.0751098	-0.0520053	-0.0668172	-0.0125125	0.0233988	-0.0612939	-0.0458072	-0.0386095	-0.0598681	-0.0837273	-0.0535046	-0.052474	-0.0501264	-0.04932	-0.0940362	-0.0574355	-0.0513468	-0.0394827	-0.0636359	-0.0218987	-0.0821558	-0.0703107	-0.037434	-0.0730882	0.00356023	0.0973237	-0.00372084	0.00573905	-0.0216774	-0.0097831	0.070159
BRCA1_Pathway_Mismatch_Repair	0.182028	0.0344803	0.14139	0.200909	-0.0103711	-0.014567	0.201235	0.0252283	0.163969	0.0130518	0.0865015	0.0346144	0.0383985	0.0511543	0.0117387	0.0755351	0.0858804	0.0971812	0.017719	0.0454198	0.052226	0.122364	-0.00405402	0.0990683	0.0847061	0.025299	0.0132968	0.150003	0.0589946	0.00422361	0.00592994	0.0301955	-0.00404303	-0.00579389	0.0284298	0.257801	0.0354619	-0.00176745	-0.0240482	0.0667798	-0.00995327	0.0054427	0.0734075	0.00599641	0.027457	0.0372267	0.0143534	0.0358071
BRCA1_Pathway_NHEJ_DSB_Repair	0.0380332	-0.0146586	0.12057	0.218212	-0.0177791	-0.0680821	0.0633364	-0.0208949	0.0439417	-0.056677	0	-0.078719	-0.0501224	-0.0502276	-0.0657102	0.0102056	0.0472373	-0.0235442	-0.0162634	-0.0299365	0.0203377	0.117567	-0.0422675	-0.00917694	-0.000288232	-0.0324544	-0.0632368	0	-0.0414662	-0.0220443	-0.0298183	-0.0748638	-0.0356532	-0.0418773	-0.0268208	0.0264284	0	-0.0376471	-0.0459158	-0.0039815	-0.0607192	0.00500877	0.146998	-0.00794015	0.00602111	-0.0224161	-0.00878218	0.123854
BRCA1_Pathway_Nucleotide_Excission_Repair	0.288346	0	0.2563	0.39327	0	0	0.195523	0	0.243267	0	0.139176	0.154901	0	0	0	0	0.247992	0.17593	0	0	0.11434	0.11434	0	0.241127	0	0	0.126014	0.202635	0	0	0	0	0	0	0	0	0	0	0	0.14525	0	0	0	0	0	0	0	0
BRCA1_Pathway_Transciption_Coupled_Repair	0.066558	-0.0256525	0.146908	0.297142	-0.0311134	-0.119144	0.0586652	-0.0365661	0.0768979	-0.0991848	0	-0.137758	-0.0877141	-0.0878983	-0.114993	-0.0346273	0.0826654	-0.0412024	-0.028461	-0.0523888	0.0355909	0.154378	-0.0739682	-0.0160597	-0.000504406	-0.0567952	-0.110664	0	-0.0725659	-0.0385775	-0.0521821	-0.131012	-0.109677	-0.0732853	-0.0469365	-0.015071	0	-0.0658824	-0.0803526	-0.00696762	-0.106259	0.00876534	0.187495	-0.0138953	0.0105369	-0.0392281	-0.0153688	0.107421
cAMP_Pathway	0.089038	0.0309922	0.0639286	0.0632745	0.0394621	0.0385037	0.049621	0.0371186	0.0366203	0.0195916	0.0428767	0.0516088	0.0333218	0.0451375	0.0279391	0.0407847	0.0523331	0.0610564	0.0217781	0.0256082	0.0388727	0.0302374	0.0356018	0.0279684	0.0441382	0.0376725	0.0305444	0.0701807	0.0550967	0.0384482	0.0176864	0.0245271	0.0419402	0.0392495	0.0346411	0.0629127	0.0407116	0.043473	0.0298862	0.0433064	0.0384868	0.0168679	0.0402134	0.0253398	0.0283236	0.0219058	0.0191124	0.0261742
cAMP_Pathway_Axonal_Growth	0.10521	0.0921005	0.146584	0.0468871	0.196789	0.0916353	0.0664396	0.112239	0.0621096	0.0553345	0.0945742	0.153638	0.0718267	0.172553	0.0692624	0.0400786	0.140813	0.115392	0.0758398	0.103805	0.128674	-0.0106556	0.122859	0.123666	0.120915	0.14339	0.140005	0.0780879	0.0911362	0.107948	0.180828	0.0528685	0.0711564	0.100727	0.079926	0.0235705	0.0864384	0.268153	0.0662067	0.0632483	0.0715501	0.133362	0.0120026	0.0487029	0.0254234	0.0665646	0.0951484	0.0959705
cAMP_Pathway_Cell_Growth	0.077556	0.00993325	0.0388201	0.114174	0.0194728	0.00481365	0.0770562	0.0208448	0.0370928	0.00273867	0.0125225	0.0413085	0.016792	-0.00285766	0.0156265	0.0121752	0.00434917	0.0355141	0.000299374	0.000578921	0.0250779	0.0292559	0.00423553	0.0297719	0.0311776	-0.00183393	0.0023222	0.0725685	0.0234229	0.0047805	-0.0364347	0.0404685	0.0235658	-8.93308e-05	-0.0155568	0.0362618	0.0193723	-0.0149727	0.0280996	0.0132942	0.0358904	-0.0239142	0.188809	-0.0116329	0.0397569	-0.0149178	0.00366524	0.121226
cAMP_Pathway_Cell_Proliferation	0.0941643	-0.0503852	-0.0142185	-0.0116512	-0.0468875	-0.150476	-0.137025	-0.13566	-0.178724	-0.0510867	-0.0072213	-0.0756236	-0.01247	-0.0647772	-0.125815	-0.119183	-0.130162	-0.074491	-0.0874353	-0.142878	-0.198242	-0.120308	-0.112562	-0.128722	-0.00846798	-0.0504812	-0.133698	-0.041274	-0.0744049	-0.07335	-0.0629021	-0.141372	-0.161122	-0.131432	-0.123603	-0.0572406	-0.166006	-0.0700306	-0.11065	-0.000778479	-0.0908682	-0.0178027	0.00364884	0.00531648	-0.0248991	-0.0544171	-0.0463213	0.0497901
cAMP_Pathway_Cell_Survival	0.131682	0.0426124	0.0789321	0.105924	0.0769654	0.0407366	0.0980533	0.0595783	0.0532495	0.0335561	0.0522866	0.0788079	0.0409204	0.0588171	0.0451778	0.0313091	0.0473365	0.0596977	0.0355819	0.0485033	0.0682444	0.0354127	0.045855	0.0746365	0.0620169	0.0507711	0.0500867	0.0697621	0.0751979	0.0493339	0.0437464	0.058201	0.0502881	0.0395235	0.0316077	0.0529323	0.0536492	0.0816728	0.0499354	0.0377752	0.0560764	0.0253325	0.139078	0.00109652	0.0320493	-0.00174011	0.0288062	0.11012
cAMP_Pathway_Chemotaxis	0.0886026	0.00993325	0.0388201	0.114174	0.0194728	0.00481365	0.0770562	0.0208448	0.0370928	0.00273867	0.0125225	0.0413085	0.016792	-0.00285766	0.0156265	0.0121752	0.00434917	0.0355141	0.000299374	0.000578921	0.0250779	0.0292559	0.00423553	0.0297719	0.0311776	-0.00183393	0.0023222	0.0725685	0.0447177	0.0047805	-0.0364347	0.0404685	0.0235658	-8.93308e-05	-0.0155568	0.0362618	0.0193723	-0.0149727	0.0280996	0.0132942	0.0358904	-0.0239142	0.188809	-0.0116329	0.0397569	-0.0149178	0.00366524	0.121226
cAMP_Pathway_Cytokine_Production	0.086913	0.0187252	0.0397594	0.127899	0.0255825	0.0174669	0.0935348	0.0288029	0.0438796	0.0143733	0.0165365	0.0420425	0.0306523	0.0120247	0.0246506	0.0164655	0.0111746	0.0386316	0.00507606	0.013866	0.0296917	0.0534434	0.0122451	0.0301579	0.0350541	0.0063358	0.00218823	0.0795793	0.0220716	0.00825432	-0.030662	0.0489017	0.0356655	0.0207255	-0.00441364	0.0412633	0.0395772	-0.00616857	0.0390025	0.0221721	0.0428776	-0.0225346	0.177916	-0.0109618	0.0511956	-0.0097419	0.0120392	0.114232
cAMP_Pathway_Degradation_of_Cell_Cycle_Regulators	0.0304985	-0.0475874	-0.0576304	-0.0628838	-0.0565026	-0.0878364	-0.0273433	-0.109563	-0.118045	-0.0997662	-0.0311394	-0.0727922	-0.052144	-0.0562898	-0.140605	-0.108609	-0.0532326	-0.0419525	-0.0742502	-0.10208	-0.113736	-0.140117	-0.080468	-0.0806597	-0.0618505	-0.0526032	-0.106606	0.0061947	-0.0390172	-0.0398525	-0.0190757	-0.108237	-0.0970451	-0.0941636	-0.0661625	-0.0623148	-0.10975	-0.0758862	-0.0856011	-0.0216619	-0.104983	-0.00673367	-0.177254	0.00284409	-0.00718129	-0.0298155	-0.0148056	-0.0767245
cAMP_Pathway_Endothelial_Cell_Regulation	-0.0320805	-0.0138135	0.0107287	0.0416516	-0.0697146	-0.0825878	-0.0515612	-0.0454078	-0.0529153	-0.0477041	-0.00318024	-0.00922181	-0.0565737	-0.0628213	-0.0721797	-0.0268759	-0.0635807	-0.0377064	-0.0595067	-0.0742826	-0.0702037	-0.0400978	-0.0714042	-0.0746372	-0.042679	0.0115652	-0.0450213	-0.0273529	-0.0300418	-0.0510827	-0.0644707	-0.0380416	-0.0336529	-0.0410453	-0.0388351	-0.0419572	-0.0354511	-0.0753236	-0.0491323	-0.00140016	-0.0227027	-0.00655344	0.0121898	0.00733002	-0.0438591	-0.0594796	-0.0612468	-0.0753552
cAMP_Pathway_eNOS_Signaling_Cardiovascular_Homeostasis	0.104153	-0.023141	0.0316502	0.0279575	0.0359696	-0.118928	-0.0697111	-0.120073	-0.151173	-0.0500727	0.0340648	-0.0605691	0.0164784	-0.040029	-0.114116	-0.0722947	-0.0726286	-0.0474637	-0.0732273	-0.115206	-0.159953	-0.103029	-0.097031	-0.0963072	0.000867272	-0.0179424	-0.114891	0.0184916	-0.0479805	-0.0565411	-0.0629021	-0.107405	-0.127418	-0.116166	-0.111493	-0.0497105	-0.134669	-0.0642891	-0.0915975	0.0377553	-0.0888254	-0.00738673	0.0124138	0.0127287	-0.0248991	-0.0544171	-0.0404671	0.0497901
cAMP_Pathway_Fatty_Acid_Metabolism	0.125272	0.054821	0.0818331	0.127399	0.0695147	0.0236951	0.127456	0.029853	0.0745009	0.0237319	0.0587928	0.0609041	0.0468991	0.0308514	0.0422759	0.0532811	0.0432991	0.0630862	0.0372736	0.0394781	0.0390965	0.0597959	0.040004	0.0513885	0.0573102	0.0343315	0.0253472	0.134704	0.0436594	0.0398536	-0.0108748	0.0717915	0.0458834	0.0377421	0.024725	0.0684833	0.0426354	0.0142394	0.0559296	0.0613797	0.0605184	-0.0132762	0.146182	-0.0142903	0.0431983	-0.000963132	0.0162655	0.115746
cAMP_Pathway_Gene_Expression_via_NFKB2_CREBBP_ELK1	0.048136	-0.0326479	0.0232217	0.0706761	0.0178318	-0.0108478	0.0508859	-0.0643082	-0.00904137	-0.0101145	-0.00739664	-0.0485079	0.0170824	-0.0127552	-0.0261212	-0.0294484	-0.00217523	-0.00773743	-0.0255663	-0.0271251	-0.0552139	-0.0728574	-0.0436601	-0.0441919	-0.00879982	-0.0281519	-0.0535453	0.0955994	0.037749	-0.0388448	-0.0123668	-0.0422255	-0.0259268	-0.0660272	-0.0446934	-0.0309327	-0.0485058	-0.018143	-0.037692	-0.0114495	-0.0680401	-0.00590095	-0.0153489	-0.00848511	0.0348261	0.0324506	0.0180109	0.0313299
cAMP_Pathway_Glycogen_Synthesis	-0.00911954	-0.0557352	0.0173339	-0.157874	-0.0471052	-0.111419	-0.113623	-0.161369	-0.141465	-0.10619	-0.000550785	-0.088788	-0.0184603	-0.0764456	-0.104316	-0.096467	-0.0670417	-0.110349	-0.1304	-0.184035	-0.167165	-0.176261	-0.0895671	-0.151869	-0.0591682	-0.0349675	-0.154938	0.0170692	-0.0631682	-0.0941657	-0.12603	-0.157262	-0.135217	-0.152881	-0.098235	-0.152884	-0.173828	-0.061995	-0.131758	-0.000308761	-0.119282	-0.00681852	-0.00401743	0.0130036	-0.0567172	-0.0465581	-0.0328056	0.0459601
cAMP_Pathway_Glycolisis	0.205763	0.257911	0.323221	0.144199	0.20743	0.210788	0.322943	0.253217	0.150841	0.227303	0.165198	0.211643	0.310519	0.293627	0.225675	0.338669	0.236407	0.291809	0.229279	0.188487	0.195205	0.0589623	0.215972	0.267129	0.178624	0.216863	0.294083	0.283517	0.204795	0.224135	0.279393	0.305968	0.201211	0.261627	0.209862	0.212773	0.240141	0.257265	0.221	0.252644	0.217823	0.0392949	-0.0405934	0.0740092	0.038857	0.0182457	-0.000727486	-0.000593262
cAMP_Pathway_Lipolysis	0.176753	-0.023141	0.0316502	0.0861542	-0.00940082	-0.118928	-0.0697111	-0.120073	-0.151173	-0.0500727	0.0340648	-0.0605691	0.0164784	-0.040029	-0.114116	-0.0722947	-0.0726286	-0.0351416	-0.0732273	-0.115206	-0.159953	-0.103029	-0.097031	-0.0963072	0.000867272	-0.0179424	-0.114891	0.0184916	-0.0479805	-0.0565411	-0.0629021	-0.107405	-0.127418	-0.116166	-0.111493	-0.0497105	-0.134669	-0.0642891	-0.0915975	0.0377553	-0.0888254	-0.00738673	0.0124138	0.0127287	-0.00680182	-0.0544171	-0.0271161	0.0497901
cAMP_Pathway_Metabolic_Energy	0.043748	-0.0513152	-0.0425786	-0.0483348	-0.0610735	0.0325694	0.0111701	0.0140722	0.0229947	-0.023848	-0.0514621	-0.0193583	-0.0385104	-0.0354896	0.0328274	-0.0647133	-0.0562408	0.0606903	-0.0451107	-0.027433	0.00486304	0.0645254	0.00989632	0.0217895	-0.00200465	-0.0508169	-0.0369957	0.177432	-0.0333542	-0.0615117	-0.038705	-0.0407689	0.0560527	-0.011605	-0.0308813	0.130098	-0.0187593	0.0582395	-0.0360536	-0.017979	0.000531461	0.0159893	0.153109	0.00390009	0.0831391	0.0593469	0.0384574	0.0732329
cAMP_Pathway_Myocardial_Contraction	0.0961098	0.0537833	0.0746475	0.0705962	0.0210546	0.0569079	0.0494962	0.0333294	0.0407817	0.0363846	0.0708395	0.058663	0.0583038	0.0725532	0.0196114	0.0530786	0.0407546	0.0401776	0.0325773	0.0272665	0.0467768	0.0590252	0.0321476	0.0386282	0.0543679	0.0410901	0.0313336	0.0665156	0.0551038	0.0606168	0.0349352	0.0348933	0.0505407	0.0389378	0.0326711	0.0747627	0.0437306	0.0382924	0.0423046	0.0480449	0.0393305	0.0256533	0.0412144	0.0156226	0.0480966	0.0321794	0.0343802	0.00110132
cAMP_Pathway_Oncogenesis	0.136179	-0.0884208	0.0261242	0.0409622	-0.0607411	-0.195742	-0.0714296	-0.218837	-0.189509	-0.151536	0.016393	-0.170048	-0.0889993	-0.163206	-0.202088	-0.163606	-0.169644	-0.114504	-0.130916	-0.181504	-0.270669	-0.110928	-0.195431	-0.18265	-0.0257429	-0.0646867	-0.180024	0.00762663	-0.139145	-0.124102	-0.17384	-0.212356	-0.23342	-0.223873	-0.209409	-0.0236757	-0.220608	-0.187359	-0.145073	0.00255029	-0.179365	-0.0267856	0.0151132	0.0249781	-0.0682933	-0.050327	-0.0605273	0.0438162
cAMP_Pathway_Protein_Retention	0.1316	0.00238672	0.0271288	0.0239636	-0.0201287	-0.101938	-0.0597524	-0.102919	-0.13467	-0.0564638	0.0211879	-0.0519164	0.0141243	-0.0343106	-0.0978139	-0.0659012	-0.062253	-0.0406832	-0.0627662	-0.0987478	-0.137103	-0.0883109	-0.0968796	-0.082549	0.000743376	-0.0153792	-0.0984778	0.01585	-0.0411262	-0.0484638	-0.0539161	-0.0920612	-0.109216	-0.0995709	-0.0955652	-0.042609	-0.115431	-0.0551049	-0.0785122	0.0323617	-0.0761361	0.00970422	0.0106404	0.0687865	-0.0236133	-0.0380127	-0.0346861	0.0321266
cAMP_Pathway_Regulation_of_Cytoskeleton	0.0312544	-0.0198352	0.0271288	0.0275822	-0.00147545	-0.101938	-0.0597524	-0.102919	-0.129577	-0.0429195	0.0291984	-0.0519164	0.0141243	-0.0343106	-0.0978139	-0.0619669	-0.062253	-0.0362854	-0.0627662	-0.0987478	-0.137103	-0.0765155	-0.0831694	-0.082549	0.000743376	-0.0153792	-0.0984778	0.01585	-0.0411262	-0.0484638	-0.0539161	-0.0920612	-0.109216	-0.0995709	-0.0955652	-0.036064	-0.115431	-0.0551049	-0.0785122	0.0323617	-0.0761361	-0.00573144	-0.0260687	-0.000597535	-0.0213421	-0.0472829	-0.0264116	-0.00191896
Caspase_Cascade_Pathway	-0.0908506	-0.0291574	-0.0529524	-0.052414	-0.0420388	-0.0456304	-0.0660018	-0.039478	-0.0503777	-0.0258718	-0.044075	-0.0609789	-0.0399435	-0.0456545	-0.0449587	-0.0495854	-0.0603292	-0.0678025	-0.0266647	-0.0459059	-0.0470804	-0.0349719	-0.0446671	-0.0495096	-0.0556619	-0.042415	-0.0497693	-0.0678181	-0.0604093	-0.0341868	-0.0377526	-0.0304346	-0.0491978	-0.0395999	-0.045581	-0.0569861	-0.0340883	-0.073439	-0.0387363	-0.0467887	-0.0396914	-0.0104649	-0.0236832	-0.00972592	-0.0350517	-0.0242073	-0.0201079	-0.0567916
Caspase_Cascade_Pathway_Activated_Tissue_Trans-glutaminase	0.0616836	-0.00275554	0.0401835	0.0987838	-0.00471016	0.0708305	-0.0349223	0.0302044	-0.00728108	-0.007824	0.0568339	0.0357612	0.00504863	0.0261373	0.017965	0.0200295	0.0179887	0.0919524	0.00142399	-0.0219368	0.0244232	0.0566929	0.0423214	0.00563564	0.0132804	0.0127167	0.00861941	0.0406014	0.0734147	0.0257546	0.00429476	0.00615037	0.068264	0.0208459	-0.00352771	0.053394	0.0246907	-0.019896	0.00261328	0.00898751	0.0320861	0.0329637	0.106099	0.00580549	0.0130321	0.0202108	0.0259583	-0.0299046
Caspase_Cascade_Pathway_DNA_Fragmentation	-0.0704251	-0.000518194	0.124672	0.13319	0.0183931	0.10267	0.0382675	0.0210782	0.0768923	-0.0286513	0.120814	0.0428203	-0.00231739	0.0125973	0.113119	0.0287227	0.0931662	0.0356647	0.00107727	0.0238516	0.0878508	0.0458622	0.119986	0.0377136	0.0137256	0.0292295	0.0182605	0.205389	0.0621502	0.0260367	0.0181284	0.0145805	0.0915887	0.0383399	0.0484167	0.21162	0.0408554	0.0416982	0.0698653	0.0945403	0.00972435	0.0290943	0.117784	-0.0261116	0.00653375	0.0185398	0.0639319	-0.015567
CD40_Pathway	0.0556196	0.0373455	0.0553896	0.0578527	0.0756043	0.120406	0.121016	0.0635227	0.102561	0.0679168	0.0666982	0.0558017	0.0754681	0.0859575	0.0771682	0.0479183	0.0873894	0.0663105	0.0645984	0.0771706	0.0826119	0.0739406	0.0594035	0.0322331	0.0550033	0.0493244	0.0545253	0.0935113	0.0856589	0.0520424	0.107336	0.0522569	0.103941	0.0863691	0.0856231	0.0430225	0.098108	0.080863	0.0709879	0.0475344	0.0404641	0.0395538	-0.0269476	-0.0189965	0.104256	0.0495529	0.0595789	0.0267282
CD40_Pathway_Cell_Survival	0.364983	-0.135769	-0.0552453	-0.116356	0.0345987	-0.0947815	-0.0645532	0.0641173	0.115393	-0.0575442	-0.0892928	-0.106104	-0.0256819	-0.0730829	-0.125444	-0.000799209	-0.04013	-0.0530215	-0.122598	-0.0542162	-0.0499655	-0.0391942	-0.0604312	-0.0967265	-0.0126947	-0.0851563	-0.0228991	0	0.0271647	-0.105424	-0.0993794	-0.053486	-0.0333577	0.0270512	0.00726558	0.354884	0.021162	-0.115462	-0.0647296	-0.0679129	-0.0401406	0.0880422	0.127977	-0.093856	0.0434266	-0.0109513	0.0168958	-0.0331765
CD40_Pathway_Gene_Expression_Cell_Adhesion_Molecule_via_NFKB2	0.0701428	0.0735496	0.065	-0.00564497	0.0682129	0.0732776	0.131669	0.0581925	0.100915	0.0941466	0.0518372	0.0520711	0.084978	0.113521	0.106479	0.0557322	0.0720632	0.126671	0.0889516	0.0744465	0.118489	0.0792477	0.0849631	0.048586	0.0583661	0.023606	0.0952916	0.0865165	0.12257	0.0708792	0.0963022	0.052109	0.0934289	0.0777913	0.0561924	0.0589341	0.096171	0.0562811	0.0911324	0.0474989	0.0445929	0.038959	-0.0715419	-0.0286006	0.106697	-0.00600922	-0.0126088	0.0360183
CD40_Pathway_Gene_Expression_Cell_Survival_via_NFKB2	0.0701428	0.0735496	0.065	-0.00564497	0.0682129	0.0732776	0.131669	0.0581925	0.100915	0.0941466	0.0518372	0.0520711	0.084978	0.113521	0.106479	0.0557322	0.0720632	0.126671	0.0889516	0.0744465	0.118489	0.0792477	0.0849631	0.048586	0.0583661	0.023606	0.0952916	0.0865165	0.12257	0.0708792	0.0963022	0.052109	0.0934289	0.0777913	0.0561924	0.0589341	0.096171	0.0562811	0.0911324	0.0474989	0.0445929	0.038959	-0.0715419	-0.0286006	0.106697	-0.00600922	-0.0126088	0.0360183
CD40_Pathway_Gene_Expression_Co-Stimulatory_Molecules_via_NFKB2	0.0701428	0.0735496	0.065	-0.00564497	0.0682129	0.0732776	0.131669	0.0581925	0.100915	0.0941466	0.0518372	0.0520711	0.084978	0.113521	0.106479	0.0557322	0.0720632	0.126671	0.0889516	0.0744465	0.118489	0.0792477	0.0849631	0.048586	0.0583661	0.023606	0.0952916	0.0865165	0.12257	0.0708792	0.0963022	0.052109	0.0934289	0.0777913	0.0561924	0.0589341	0.096171	0.0562811	0.0911324	0.0474989	0.0445929	0.038959	-0.0715419	-0.0286006	0.106697	-0.00600922	-0.0126088	0.0360183
CD40_Pathway_Gene_Expression_COX2_and_Prostaglandins_via_NFKB2	0.0701428	0.0735496	0.065	-0.00564497	0.0682129	0.0732776	0.131669	0.0581925	0.100915	0.0941466	0.0518372	0.0520711	0.084978	0.113521	0.106479	0.0557322	0.0720632	0.126671	0.0889516	0.0744465	0.118489	0.0792477	0.0849631	0.048586	0.0583661	0.023606	0.0952916	0.0865165	0.12257	0.0708792	0.0963022	0.052109	0.0934289	0.0777913	0.0561924	0.0589341	0.096171	0.0562811	0.0911324	0.0474989	0.0445929	0.038959	-0.0715419	-0.0286006	0.106697	-0.00600922	-0.0126088	0.0360183
CD40_Pathway_Gene_Expression_Immunoglobulin_Class_Switch_via_NFKB2	0.0701428	0.0735496	0.065	-0.00564497	0.0682129	0.0732776	0.131669	0.0581925	0.100915	0.0941466	0.0518372	0.0520711	0.084978	0.113521	0.106479	0.0557322	0.0720632	0.126671	0.0889516	0.0744465	0.118489	0.0792477	0.0849631	0.048586	0.0583661	0.023606	0.0952916	0.0865165	0.12257	0.0708792	0.0963022	0.052109	0.0934289	0.0777913	0.0561924	0.0589341	0.096171	0.0562811	0.0911324	0.0474989	0.0445929	0.038959	-0.0715419	-0.0286006	0.106697	-0.00600922	-0.0126088	0.0360183
CD40_Pathway_Gene_Expression_Pro-Inflamatory_Cytokines_via_NFKB2	0.0701428	0.0735496	0.065	-0.00564497	0.0682129	0.0732776	0.131669	0.0581925	0.100915	0.0941466	0.0518372	0.0520711	0.084978	0.113521	0.106479	0.0557322	0.0720632	0.126671	0.0889516	0.0744465	0.118489	0.0792477	0.0849631	0.048586	0.0583661	0.023606	0.0952916	0.0865165	0.12257	0.0708792	0.0963022	0.052109	0.0934289	0.0777913	0.0561924	0.0589341	0.096171	0.0562811	0.0911324	0.0474989	0.0445929	0.038959	-0.0715419	-0.0286006	0.106697	-0.00600922	-0.0126088	0.0360183
CD40_Pathway_Gene_Expression_Procoagulant_Activity_via_NFKB2	0.0701428	0.0735496	0.065	-0.00564497	0.0682129	0.0732776	0.131669	0.0581925	0.100915	0.0941466	0.0518372	0.0520711	0.084978	0.113521	0.106479	0.0557322	0.0720632	0.126671	0.0889516	0.0744465	0.118489	0.0792477	0.0849631	0.048586	0.0583661	0.023606	0.0952916	0.0865165	0.12257	0.0708792	0.0963022	0.052109	0.0934289	0.0777913	0.0561924	0.0589341	0.096171	0.0562811	0.0911324	0.0474989	0.0445929	0.038959	-0.0715419	-0.0286006	0.106697	-0.00600922	-0.0126088	0.0360183
Cellular_Apoptosis_Pathway	-0.0972233	-0.0326152	-0.0556216	-0.0448538	-0.0434307	-0.0520284	-0.0390054	-0.0432655	-0.043239	-0.0410743	-0.0475755	-0.0636247	-0.0478198	-0.0507264	-0.0503666	-0.0555242	-0.0623338	-0.0725032	-0.0364227	-0.0400306	-0.0494489	-0.0512171	-0.0567326	-0.0431629	-0.0625511	-0.0468473	-0.0455051	-0.0443119	-0.0642813	-0.0448295	-0.0448231	-0.0268294	-0.0464319	-0.0476455	-0.0654817	-0.0808735	-0.0365244	-0.0895998	-0.0375247	-0.042988	-0.0506374	-0.0189742	-0.0213181	-0.0182371	-0.0219848	-0.018325	-0.0152377	-0.0202206
Cellular_Apoptosis_Pathway_Depolarization	0.401696	0.336609	0.48798	0.501291	0	0.27693	0.389833	0.32583	0.340387	-0.0444921	0.418149	0.439556	0.287847	0.305394	0.288343	0.275648	0.414747	0.393314	0.36348	0.287128	0.290005	0.407218	0.309025	0.597101	0.383249	0.293699	0.0411702	0.503545	0.273609	0.340015	0.32904	0.295606	0.286262	0.235565	0.291201	0.363109	0.341523	-0.0658824	0.271194	0.483387	0.270355	-0.116605	-0.15253	0.0445018	0.100929	0.103745	0.0880386	0.144478
Cellular_Apoptosis_Pathway_DNA_Fragmentation	-0.0661261	-0.000975043	0.0634376	0.122647	-0.00241828	0.0538816	0.0607468	-0.0238162	0.096182	-0.0423423	0.0940204	0.0125743	-0.0373971	-0.0183165	0.0326988	0.0426234	0.0785599	-0.0276716	0.0125237	-0.00349488	0.0595519	0.024828	0.0885867	-0.0108059	0.0107933	0.0287949	-0.0125961	0.161622	0.0809069	0.0598308	0.00577282	-0.0233945	0.047598	-0.0273378	0.0398388	0.0302608	0.0172284	0.00849649	0.026069	0.105519	0.00376842	0.0107294	0.0633649	-0.0439807	0.0210904	0.0439271	-0.0025605	-0.0530358
Cellular_Apoptosis_Pathway_Gene_Expression_BAX_BID_BAK_Ras_Noxa_PUMA_APAF1_Survivin_BCL2_via_TP53	0.0657941	-0.00836041	0.221825	0.232462	-0.325305	0.00753642	0.164039	0.0197241	0.0933277	-0.329185	0.141756	0.098005	-0.0320496	-0.027044	-0.0173156	0.00791375	0.0868121	0.125085	0.0261017	0.0238533	-0.0190548	0.125925	-0.00383863	0.211046	0.0595281	-0.0059806	-0.198135	0.196521	-0.0364262	0.0249409	0.0340783	-0.0332301	0.0642712	-0.055152	-0.0531794	0.13488	0.050457	-0.32242	0.000114667	0.148587	-0.0613632	-0.225681	-0.0894726	0.101522	0.188097	0.118874	0.0944139	0.0363594
Cellular_Apoptosis_Pathway_Gene_Expression_FLIP_CIAP2_BFL1_BCL2_via_NFKB2	0.075988	0.0796787	0.0704167	-0.00611538	0.0738973	0.0793841	0.142641	0.0630419	0.109325	0.101992	0.056157	0.0564103	0.0920595	0.122981	0.115352	0.0603766	0.0780685	0.137227	0.0963642	0.0806504	0.128363	0.0858517	0.0920434	0.0526349	0.0632299	0.0255731	0.103233	0.0937262	0.132784	0.0767858	0.104327	0.0564514	0.101215	0.0842739	0.0608751	0.0638453	0.104185	0.0609712	0.0987268	0.0514571	0.048309	0.0422056	-0.0775037	-0.030984	0.115588	-0.00650999	-0.0136595	0.0390199
Chemokine_Pathway	0.103756	0.0305785	0.0504688	0.0768998	0.0272134	0.0734485	0.0653261	0.0243986	0.0594784	0.0404779	0.0556861	0.0409117	0.040083	0.0377587	0.0469727	0.0668025	0.0352034	0.0970002	0.0299387	0.0359274	0.0569814	0.0770028	0.044846	0.0413849	0.0430956	0.0342238	0.0314074	0.124483	0.0593574	0.0320553	0.0342903	0.0401021	0.0805689	0.0372499	0.0364562	0.0849995	0.0436004	0.0556639	0.0336575	0.0404787	0.0327882	0.0448589	0.062299	0.0132139	0.0510481	0.0314179	0.0419407	0.0168824
Chemokine_Pathway_Cell_Activation	0.16283	0.0779467	0.11613	0.105855	0.113612	0.0670554	0.163322	0.0553247	0.125714	0.061609	0.0937286	0.0649981	0.0884105	0.0925889	0.0725634	0.113773	0.0939214	0.0977463	0.0708137	0.107595	0.0522445	0.0873273	0.0864619	0.0546237	0.0675436	0.0586938	0.0489863	0.219134	0.0568324	0.0663746	0.0311461	0.108505	0.0798182	0.111678	0.0863243	0.0924559	0.0994734	0.0618086	0.0764723	0.102667	0.0748347	0.0123274	0.00832171	-0.000156417	0.0588815	0.0497525	0.0676918	0.0523066
Chemokine_Pathway_Gene_Expression_and_Apoptosis_via_ELK1	0.0440655	0.0315934	0.0528145	0.0460353	0.0158153	0.101685	0.0568118	0.091716	0.0880718	0.0919366	0.0128869	0.0443773	0.0847983	0.088513	0.0706369	0.0518877	0.057879	0.0502103	0.0438259	0.095464	0.0805092	0.090113	0.0698547	0.0581709	0.0242847	0.0215173	0.0414602	0.160203	0.0404306	0.0372539	0.0685878	0.0823201	0.0935746	0.1172	0.0696827	0.0287434	0.13134	0.0749719	0.0360706	0.0195497	0.0756325	0.0196857	0.0301012	0.0163147	0.0529851	0.0656824	0.0747618	0.0328404
Chemokine_Pathway_Internalization_Degradation_Recycling	0.0492737	0.111795	0.015449	0.272802	0.042323	0.000149689	0.0999115	0.0123341	0.058871	0.117083	0.0521858	0.0910679	0.0653311	0.0157769	0.0466084	0.115094	-0.0167654	0.0878038	0.0936082	0.0713285	0.0685315	0.0912629	0.0525906	0.111173	0.0881431	0.104071	0.0525834	0.166875	0.153944	0.0702401	0.0231082	0.116281	0.0665475	0.0221543	0.0334324	0.0331814	0.0195164	0.0460573	0.110265	0.0925441	0.113056	0.0361533	0.000651774	0.110412	0.0402206	0.0423268	0.0134481	0.0156099
Chromatin_Pathway	0.07482	-0.0554997	0.0468106	-0.0311342	0.0644602	0.0569114	-0.0196046	0.0056683	0.0298035	-0.0155634	-0.0079979	-0.0226562	-0.0223159	-0.0549725	0.0411405	-0.0156688	0.0691185	0.0394597	-0.0560407	-0.00211929	0.0489719	-0.125141	0.0234655	-0.0514457	0.00329301	-0.0492068	0.0346679	0.238974	-0.00922261	-0.0521979	-0.0591935	-0.0508393	0.0584016	0.000401408	-0.0217251	0.107553	0.00212835	0.0408236	-0.0217365	0.0301691	-0.0335243	0.128504	-0.00704225	0.187178	0.0123345	0.0214604	0.0150269	0.0493654
Circadian_Pathway	-0.106922	0.0448961	-0.00224681	-0.0221081	0.0102261	-0.0195084	0.0034251	0.0141571	0.00950369	0.0716874	0.0123444	0.00667366	0.00317106	-0.0462839	-0.0201074	-0.00346246	-0.016684	-0.0166874	0.0316658	0.0322322	-0.0924568	0.0388674	-0.0429116	0.000491327	-0.0294054	0.0597499	-0.0124064	0.0234339	-0.137237	0.015549	-0.00671628	0.00834781	-0.0567477	0.00931884	-0.077497	-0.135011	0.0197778	-0.0452713	0.00962387	-0.0163996	-0.00485937	-0.0563383	-0.0473298	-0.078425	0.0424618	0.0104239	0.00905227	0.0249757
CREB_Pathway	0.0908605	0.0103167	0.0641434	0.073872	0.023534	0.051084	0.0485035	0.0401818	0.0392845	0.00152173	0.0562966	0.0607267	0.0187598	0.0418682	0.0331738	0.0367574	0.057294	0.0755439	0.0146157	0.019942	0.0374907	0.0331324	0.0411161	0.0249508	0.0489141	0.0391276	0.0285382	0.0846185	0.0615893	0.0338286	0.0142042	0.00887755	0.051228	0.0351413	0.0345357	0.0822264	0.0426394	0.0472239	0.027976	0.0396487	0.0379564	0.027739	0.0560732	0.0273388	0.0456358	0.0366497	0.0251953	0.0454068
Cytokine_Network_Pathway	0.126537	0.0617618	0.0752077	0.0587878	0.0523945	0.137868	0.152652	0.013954	0.163832	0.0670691	0.105371	0.0558492	0.0614056	0.0693284	0.108367	0.121263	0.0871214	0.122104	0.0503292	0.117367	0.100843	0.107355	0.0915166	0.10838	0.0608168	0.050296	0.0698848	0.083905	0.101356	0.0609951	0.0562706	0.0854824	0.118963	0.0423443	0.106852	0.094918	0.0559385	0.0907179	0.0582912	0.0564074	0.0406411	-0.0136385	0.0709973	0.12274	0.0899861	0.0325478	0.0359714	0.00871142
EGF_Pathway	0.0607765	0.0206237	0.0245975	0.0590758	0.00722952	0.0906824	0.0291712	0.038544	0.0818562	0.0287558	0.0221934	0.0366543	0.0254586	0.0415592	0.0331649	0.0486698	0.0290826	0.109992	0.038091	0.0617478	0.0498945	0.0215533	0.0448809	0.0285195	0.0481463	0.0252645	0.0364513	0.0831857	0.0509544	0.0366224	0.0651466	0.0251668	0.0591035	0.0518489	0.0581248	0.0909734	0.0418949	0.0741688	0.0212067	0.0112088	0.0322358	0.0801015	0.051034	0.0104707	0.0589287	0.0437957	0.0428025	0.0617893
EGF_Pathway_Actin_Cytoskeletal_Rearrangement	0.237851	0.0523373	0.0842121	0.154808	0.0036325	0.0445997	0.0427921	0.102532	0.0459192	0.0287625	0.106221	0.0650047	0.0641093	0.125269	-0.0255816	0.165901	0.00255061	0.260323	0.0451646	0.113653	0.0632563	0.00220117	0.0281496	-0.000401592	0.182803	0.0601086	0.0688743	0.00135275	0.0107237	0.0318381	0.0697746	0.0789149	-0.0206302	0.0681164	0.0696031	0.152772	0.0629451	0.0253322	0.0261335	0.0369081	0.0513874	0.281979	0.0971149	0.00665991	-0.0138787	0.00667615	-0.00572644	-0.0134743
EGF_Pathway_Cell_Motility	-0.00366955	0.0153552	0.044681	0.262876	0.0355812	0	0	0.00644157	0	0	0	0	0	0	0	0	0	0	-0.00318076	0	0	0	0	-0.00230674	-0.0195581	0.0132036	0	0	0	0	0	-0.00804402	0	0	0	0.291539	0	0	0	0.0088772	0	0.0751305	0.360982	0.0291562	-0.0150635	0	-0.0226071	0.101554
EGF_Pathway_Cell_Survival	-0.0254568	-0.0752217	-0.0725699	0.117589	-0.0915042	0.0135819	-0.0387755	-0.0183456	-0.00672092	-0.0486841	-0.0951101	-0.077157	-0.0654137	-0.0738667	0.0101575	-0.0864036	-0.0858807	0.0356943	-0.068787	-0.0506712	0.000830303	0.00221745	-0.0278453	-0.0185598	0.0233552	-0.0700914	-0.0376772	0.0541619	-0.0463942	-0.083455	-0.0476421	-0.0655054	0.0286961	-0.0055172	-0.0500004	0.156235	-0.0328017	0.0525677	-0.0585371	-0.0729756	-0.0585657	0.0235519	0.100411	0.0029418	0.0878223	0.0971163	0.0752243	0.00616965
EGF_Pathway_Cytoskeleton_Regulation	0.0471564	0.00967817	0.0597028	0.219289	0.0502456	0.0315914	0.0397526	0.0361729	0.06041	0.053964	0.0313408	0.0176237	0.0196275	0.0210259	0	0	0	0.0098525	0.0498401	0.00823603	0.0230245	0.0258526	0	-0.00102522	0.0178918	0.0291606	0	0.0404202	0	0.0190918	0.0313234	0.0254132	0.0100315	0.0751521	0.0364165	0.186179	0	0.0279654	0.0133661	0.00239253	0.0103716	0.070515	0.280766	0.112865	-0.00669489	0.0141403	-0.0244025	0.0285821
EGF_Pathway_EGFR_Endocytosis	-0.0232197	0.0638216	0.0372804	0.244316	0.00101664	-0.00793228	-0.00772412	-0.0677112	-0.0426993	-0.0273384	0.0252828	0.0513725	-0.0367453	0.00321082	-0.0492388	-0.0242411	-0.00350688	-0.0613821	0.0195889	0	-0.0502862	-0.0354843	0.00293607	-0.0528676	-0.0657744	0.039912	-0.0204457	0	0.0313098	0.0182196	-0.00793228	-0.0413339	0.00915162	0	-0.064684	0.291539	-0.0529564	-0.067187	-0.000732346	-0.0412536	0.00718603	0.0128835	0.423878	-0.00288728	-0.0554184	-0.0395241	-0.0466667	0.0504311
EGF_Pathway_Gene_Expression_via_FOS_NFKB2_MYC_STAT1_ELK1_STAT3_JUN	0.0212901	0.0519381	0.0563491	0.071484	0.0664986	0.15172	0.060975	0.0513814	0.126367	0.0897503	0.0445109	0.0675606	0.0914479	0.086131	0.0991964	0.0982591	0.0869381	0.125627	0.0929693	0.101501	0.0906057	0.0771167	0.0861715	0.0582303	0.069527	0.0351176	0.0780729	0.16098	0.103412	0.0956486	0.131469	0.0546677	0.0997871	0.0641597	0.109602	0.134929	0.0757666	0.152922	0.060487	0.0615508	0.0613712	0.0200859	0.0258321	0.00128443	0.098969	0.0545972	0.0475124	0.0781659
EGF_Pathway_IP3_Signaling	0.0108024	0.0626928	0.0683802	0.306567	0.0355812	0.0185665	0.116559	0.103045	0.094942	0.0347952	0	0.0511253	0	0.0374398	0.0197366	0.0416504	0	0	0.0597452	0.0573313	0.0620303	0.0473376	0	0.0609088	0.108723	0.0695657	0.0990167	0.0369793	0.0877196	0.0542284	0.0963596	0.0527968	0.0273309	0.0971604	0.0259222	0.418934	0.0884412	0.0658781	0.0654922	0.0088772	0.056362	0.00373184	0.392189	0.0291562	-0.0150635	0	-0.0395803	0.0187952
EGF_Pathway_Rab5_Regulation_Pathway	0	0	-0.326926	0	0	0	-0.281924	0	0	0	0	0	-0.206101	-0.268969	0	-0.296998	-0.158806	0	0	0	0	0	0	0.0852025	0	0	0	0	0	0	0	0	0	0.135354	0	0	0	0	0	0	0	0	0.181461	-0.295521	0	0	0.0877754	0.267603
ErbB_Family_Pathway	0.106358	0.00667949	0.0734852	0.0751914	0.0120691	0.0926902	0.0950908	0.045306	0.0673761	0.00537709	0.0607338	0.0396287	0.0267933	0.0416975	0.0610199	0.0675643	0.05122	0.0875308	0.0410947	0.0541502	0.0604608	0.03623	0.0444949	0.0489671	0.0316589	0.0231084	0.0491328	0.131212	0.0673717	0.0506137	0.0521189	0.0261607	0.079757	0.0707252	0.0334407	0.0967766	0.0641398	0.070403	0.0481708	0.0452015	0.0319696	0.00594171	0.0495588	0.0371115	0.0740955	0.0673514	0.0493654	0.0520174
ErbB_Family_Pathway_Anti-Apoptosis	0.130122	-0.127777	0.0448259	-0.0338283	-0.146169	-0.174036	0.107474	-0.20639	-0.0729338	-0.154861	0.0311028	-0.146169	-0.137319	-0.169218	-0.231403	-0.114028	-0.216723	-0.0663635	-0.0879793	-0.0833431	-0.208909	0.134092	-0.227822	-0.192071	-0.0290697	-0.0770378	-0.0905342	0.0184051	-0.106517	-0.074415	-0.0818603	-0.154861	-0.20639	-0.188185	-0.177502	0.0835567	-0.174036	-0.177502	-0.0377742	-0.0466274	-0.171848	-0.0325916	-0.0322847	0.0429928	-0.0111035	0.0870148	0.0636378	-0.0819981
ErbB_Family_Pathway_Gene_Expression_via_JUN_FOS_ELK1	0.0590896	0.0300959	0.0846381	0.142404	0.0364754	0.185927	0.0990893	0.0833126	0.13803	0.053631	0.0545673	0.0671117	0.0709315	0.100826	0.111831	0.11526	0.110028	0.133	0.107729	0.11463	0.0989573	0.0774225	0.0838527	0.0541617	0.070064	0.047411	0.0724613	0.170727	0.145192	0.100181	0.1361	0.072061	0.119015	0.110191	0.0879093	0.0784478	0.116741	0.152976	0.0764586	0.0699678	0.0625928	-0.000616951	0.00954403	0.00602336	0.104796	0.0805204	0.0767367	0.0760089
ErbB_Family_Pathway_Translation	0.180428	0	0	0	0	0	0	0	0	0	0	0	0	0	0	0	0	0	0	0	0	0.0681344	0	0	0	0	0	0	0.347816	0	0	0	0	0	0	0	0	0	0	0	0	0	0.0769818	0	0	0	0	0
ERK_Signaling_Pathway	0.104196	0.0339504	0.0659238	0.0758939	0.0382439	0.0622868	0.0641306	0.0498496	0.0493544	0.0321256	0.0622988	0.0642351	0.0397982	0.0461128	0.044008	0.0715519	0.0567139	0.0889497	0.0386761	0.0396575	0.0484035	0.0557791	0.0444594	0.0465299	0.0452443	0.0532753	0.0452553	0.108738	0.064318	0.0468277	0.0305934	0.0351871	0.0646059	0.046383	0.0365714	0.0840388	0.0520587	0.0437915	0.0428554	0.0479466	0.0437379	0.0179827	0.0719522	0.0214743	0.046899	0.0246205	0.0256143	0.0310576
ERK_Signaling_Pathway_Cell_Survival	0.108063	0.145004	0.209336	0.234031	0.19955	0.087476	0.24674	0.0899547	0.105838	0.145251	0.262341	0.100222	0.102851	0.124763	0.159696	0.281857	0.163387	0.0811933	0.168318	0.194331	0.102278	0.0919739	0.0984431	0.130091	0.325204	0.290073	0.155358	0.152976	0.124484	0.163404	0.156729	0.171413	0.0800541	0.120875	0.112763	0.295779	0.116309	0.11861	0.151201	0.231755	0.109415	0.186379	0.0217999	-0.00388366	0.0139268	-0.0419507	0.0826571	0.0327695
ERK_Signaling_Pathway_EGFR_signaling	-0.0399523	-0.0539656	-0.0748744	0.211348	0.04738	0.0120454	-0.104768	-0.0381855	-0.0774644	-0.0188979	-0.0382474	-0.0593177	-0.00149976	-0.0490048	-0.0120665	-0.0986071	-0.0131713	-0.1441	-0.0106539	-0.0430003	-0.0255637	-0.11569	-0.0384576	-0.0677675	0.00286292	0.0418138	-0.048326	-0.0392727	0.0795318	-0.089105	0.0100255	-0.0211406	-0.0426132	-0.033195	-0.0763241	-0.00352118	-0.0351391	-0.0656863	-0.0297358	-0.0189826	0.00252367	-0.021985	0.0449262	0.00287176	0.120365	0.159531	0.101046	-0.00102424
ERK_Signaling_Pathway_Gene_Expression_via_CAPN6_TP53_FOS_ATF1_MYC_ELK3_MYLK_ETS1_SRF_HIST1H3B_CREB3_STAT3_NFKB2_HMGN1_ESR2_ELK1_PAX6_JUN	0.080088	0.0405458	0.0831292	0.158089	0.120873	0.0552271	0.0569948	0.0784677	0.0279746	0.103368	0.0536991	0.0873547	0.0929378	0.118779	0.0218749	0.0950917	0.0493959	0.0707886	0.0653302	0.046215	0.0539496	0.0732215	0.0199403	0.0498791	0.0411196	0.0753787	0.0402019	0.121874	0.0705831	0.0468461	0.0591466	0.0700073	0.0337688	0.0681361	0.00304013	0.0782207	0.0886229	0.0822402	0.0208198	0.0481038	0.0455237	0.0395013	0.0362113	-0.00843277	0.0477342	0.065477	0.0436234	0.0440214
ERK_Signaling_Pathway_Translation	-0.0292983	-0.0437023	-0.0301876	0.186637	0.0227656	0.0520952	-0.0531273	-0.00976363	-0.0473694	-0.019654	-0.0278031	-0.00831717	-0.0142176	-0.0363076	0.0264367	-0.0781074	0.0249579	-0.0835357	-0.010824	-0.0307348	0.0155628	-0.0696178	0.020454	-0.0401836	-0.00488487	0.023257	-0.0260855	-0.00738911	0.0922172	-0.054568	0.0241753	-0.0217348	0.00423438	-0.0127191	-0.0439344	0.00585178	-0.00913817	-0.0213433	-0.0143196	-0.0249267	0.00546769	-0.000179132	0.046158	-0.00841249	0.12413	0.142774	0.103865	0.0130028
Erythropoietin_Pathway	0.0942616	0.0155294	0.0583991	0.0383821	0.0499937	0.0716346	0.0703086	0.0581052	0.0621258	0.0344414	0.0410797	0.0285587	0.0161769	0.048698	0.0597025	0.0370149	0.0494476	0.0622467	0.0368912	0.0737659	0.0549128	0.0280955	0.0464593	0.048059	0.0534909	0.0213414	0.0453009	0.0651333	0.0725405	0.0405834	0.0548695	0.0183504	0.0482324	0.0422981	0.0353914	0.0829434	0.0527917	0.0904218	0.0273189	0.0248539	0.0145982	0.0308252	0.0182883	0.00586854	0.0390464	0.0279492	0.0358091	0.0803515
Erythropoietin_Pathway_Anti-Apoptosis	0.160758	0.178216	0.169609	0.101583	0.286188	0.112471	0.179042	0.174498	0.0882652	0.159607	0.179406	0.215013	0.154463	0.251337	0.103795	0.128423	0.141255	0.0810834	0.181181	0.214983	0.167536	0.115281	0.134999	0.15328	0.275752	0.220035	0.232538	-0.0944808	0.190323	0.185596	0.253923	0.148406	0.104527	0.155848	0.120152	0.128007	0.146668	0.270152	0.127215	0.141927	0.138229	0.0582302	0.000284741	-0.0241078	0.00744466	0.00237646	0.133732	0.12533
Erythropoietin_Pathway_BCLXL_Gene_Expression_via_STAT5B	0.125339	0.0329145	0.033914	0.0448868	-0.0207415	0.139741	0.0152133	0.0668351	0.123856	0.0908724	0.000225466	0.00964935	0.0509077	0.0157688	0.173702	-0.00596103	0.108101	0.148674	-0.00419192	0.0755758	0.14943	-0.0312615	0.205389	0.0611621	-0.0586356	-0.0302416	0.0472958	0.0431378	0.110856	0.0234306	0.0647614	-0.0386167	0.0837295	0.0130342	0.234969	0.0927244	0.108738	0.32872	-0.0281804	-0.00874465	0.023724	-0.0148497	0.166405	0.0929789	0.036993	-0.0192643	-0.0336257	0.0382921
Erythropoietin_Pathway_Cell_Cycle_Progression	-0.0551318	-0.00588504	0.111181	0.289223	0.110537	0.350748	0.122601	0.0997002	0.121492	0.0370403	0.094836	0.1018	0.072128	0.173005	0.194824	0.143003	0.215604	0.0538183	0.0996204	0.122534	0.165699	-0.0885298	0.118344	0.048677	-0.020731	0.105477	0.0732945	0.224925	0.278765	0.0688854	0.122168	0.0802405	0.281933	0.0908601	0.118103	-0.100443	0.160928	0.194918	0.108212	0.0420983	0.0265915	0.00112192	0.0347263	-0.00611048	0.13923	0.147204	0.105817	0.0183781
Erythropoietin_Pathway_Cell_Survival	0.0187412	-0.0354783	0.0152452	0.0299708	0.0212332	0.0559487	0.0238098	0.0184957	0.0106431	-0.0028779	0.000786447	-0.0573422	-0.0330246	0.011951	0.0297972	-0.00476444	-0.000457849	-0.00549299	0.00127897	0.0349778	0.00762879	-0.00984879	-0.00758891	-0.00784737	0.0267931	-0.00933713	-0.0143239	0.0240897	0.0158249	-0.00664751	0.00325086	-0.0339223	0.0180012	0.0173593	-0.0145609	0.0990181	0.020313	0.0578495	-0.0131096	-0.0212885	-0.0462359	0.0494496	0.0126299	0.011805	0.0366691	0.0655804	0.0442663	0.0536191
Erythropoietin_Pathway_Gene_Expression_Neuroprotection_via_NFKB2	0.0408195	0.0124073	0.0240158	-0.0256876	0.00500599	0.00523763	0.0773819	-0.0273187	0.0307706	0.0317056	-0.0223444	-0.0315854	0.0282519	0.040599	0.0506926	0.0308522	0.0376281	0.0112299	0.00822201	0.00585761	0.0368365	-0.0281136	0.0223154	-0.0212062	0.0554815	-0.0339509	0.0312886	-0.0325267	-0.0025679	-0.0167548	-0.0347937	-0.0185571	0.0302248	-0.0174705	-0.0363987	0.153528	-0.00558875	-0.0205472	0.0497189	-0.0128981	-0.0461275	0.0403688	0.025129	-0.0286165	-0.0321972	-0.0230154	-0.0287308	0.100113
Erythropoietin_Pathway_GPI_Hidrolysis_and_Ca2+_influx	0.159743	0.0473376	0.0263492	0.0436901	0.0963703	0.0768102	0.116559	0.125045	0.183746	0.0441829	0	0.0511253	0	0.0374398	0.112443	0.0416504	0.0959646	0.183535	0.0680841	0.0761728	0.155717	0.0675159	0.0824302	0.0632156	0.149377	0.121909	0.0990167	0.0553103	0.0877196	0.0542284	0.107574	0.0608409	0.0916433	0.0987877	0.0832983	0.342586	0.119121	0.162595	0.0654922	0	0.056362	0	0.228273	0	0	0	0.0153255	0.129799
Estrogen_Pathway	0.110722	0.0223332	0.0650261	0.0636373	0.0334494	0.0511619	0.0562399	0.0371812	0.0448742	0.0142131	0.0547092	0.0489035	0.0283336	0.0372865	0.0339979	0.0516673	0.0605485	0.0769409	0.00623676	0.0300831	0.035157	0.0228727	0.038946	0.0369111	0.0459727	0.0394687	0.0356019	0.0964814	0.050973	0.0266852	0.00809496	0.0130325	0.0514224	0.0359788	0.0323319	0.072153	0.0395856	0.0409657	0.0331869	0.0378476	0.0342387	0.0308426	0.0430226	0.0145147	0.0405237	0.0341566	0.0219467	0.0472831
Estrogen_Pathway_Anti-Apoptosis	0.0782114	-0.020721	-0.000683456	0.0829963	-0.0180188	-0.0320736	-0.00317007	-0.0504717	0.00282107	-0.0358543	-0.00243502	-0.042438	-0.0195538	-0.0609847	-0.0116418	-0.0266934	-0.069479	0.0306421	-0.048077	-0.0445095	-0.0209048	-0.0362297	-0.0423763	0.00437615	0.0142956	-0.0265823	-0.0233743	-0.0237655	0.00723924	-0.0513149	-0.0505638	-0.0264371	0.0126244	-0.043328	-0.0776995	0.116891	-0.0523293	-0.00747498	-0.031441	-0.0161041	-0.0419205	0.0496473	0.00395392	-0.00751874	0.051177	0.0659016	0.0417677	0.0106417
Estrogen_Pathway_Gene_Expression_via_FOS_JUN_ELK1_SP1_POLR2B_CREB3_NFKB2	0.0877491	0.0198124	0.0729236	0.082793	0.0432846	0.060621	0.0734811	0.0305257	0.0450011	0.0424777	0.0706883	0.0191112	0.037361	0.0431181	0.0386234	0.0546709	0.0211329	0.0881589	0.00922746	0.0484043	0.0299826	0.0156259	0.0335563	0.0386778	0.0567594	0.0585856	0.0384931	0.094473	0.0506823	0.0209814	0.0205655	0.0148706	0.0622807	0.0397298	0.021612	0.0799137	0.0494155	0.0578456	0.0445629	0.0339825	0.0195891	0.0672987	0.00298037	-0.00208951	0.0476561	0.0396804	0.0355183	0.0234627
Estrogen_Pathway_Vasodilatation	0	0	0	0	0.544445	0	0	0	0	0	0	0	0	0	0	0	0	0	0	0	0	0	0	0	0	0	0	0	0	0	0	0	0	0	0	0	0	0	0	0	0	0	0	0	0	0	0	0
FLT3_Signaling_Pathway	0.0603042	-0.00544691	0.0175922	0.0498862	0.0266789	0.0714451	0.0368996	0.033801	0.02844	0.0204334	0.005463	-0.00737167	0.00164151	0.0507277	0.0553824	-0.00336537	0.029428	0.010312	-0.00126659	0.0403899	0.0444716	0.00758203	0.0315003	0.0180524	-0.00525333	0.0164014	9.04237e-05	0.0814605	0.0519167	-0.00683458	0.0227169	-0.00416809	0.0577725	0.0387545	0.0225601	0.054938	0.0440026	0.0944662	-0.00788203	-0.00870362	-0.016694	0.0388726	0.0529484	-0.00115876	0.0599692	0.0513376	0.0482061	0.0343194
FLT3_Signaling_Pathway_Transcription_via_ELK3_MAPK12_CREB3_STAT2	0.100675	-0.00108803	0.0289561	0.0780098	0.0487494	0.0694119	0.0306642	0.0522932	0.0270575	0.00299709	-0.0168089	-0.0278376	-0.00478155	0.0747243	0.0333369	0.0151385	0.0492733	0.00510827	-0.00619034	0.0453177	0.0263943	-0.020678	-0.00394086	-0.0120171	-0.00782697	0.0351152	-0.0192271	0.102445	0.0705331	-0.00479952	0.0222445	-0.0024752	0.0428056	0.0478429	0.0231409	0.0024429	0.0778203	0.0773371	-0.0230386	-0.0109559	-0.0274766	0.0422245	0.0300705	0.00868077	0.0802401	0.0651749	0.047021	0.0167526
FLT3_Signaling_Pathway_Translation	0.0800497	0.0338245	0.10834	0.200007	0.130835	0.0303272	0.0420573	-0.02577	-0.0193396	0.0508644	0.0706921	0.0272769	0.067932	0.0290921	0.0749207	0.146215	0.13983	0.00251344	0.0370065	0.0578962	-0.00642151	-0.000156448	0.0435382	0.00246623	0.234664	0.221675	0.0525801	0.0261496	0.0310498	0.0518079	0.00527362	0.0489734	-0.0182408	-0.0261836	0.0337493	0.176723	-0.064354	0.0535038	0.0353726	0.166181	-0.000242374	0.119496	-0.0104493	-0.0960788	-0.023219	0.00953403	0.0521618	0.0147256
Glucocorticoid_Receptor_Signaling_Pathway	-0.10959	-0.107782	-0.103759	-0.12377	-0.0781946	-0.102313	-0.148016	-0.0842638	-0.0858893	-0.0913456	-0.0973538	-0.111529	-0.109145	-0.0932017	-0.0875935	-0.121566	-0.0757046	-0.0889916	-0.0877825	-0.0786281	-0.0976048	-0.148537	-0.0832246	-0.0905598	-0.0970231	-0.111093	-0.09595	-0.0451543	-0.102596	-0.0934471	-0.0834819	-0.110882	-0.099354	-0.0784387	-0.0881523	-0.0794413	-0.0731055	-0.0750222	-0.105092	-0.0869876	-0.0984476	0.00394463	-0.0804654	0.0148486	-0.038687	-0.00607194	-0.012971	-0.0181506
Glucocorticoid_Receptor_Signaling_Pathway_Cell_Cycle_Arrest	0	0.05062	0.170188	0.150149	0	0	0.236177	0.0784168	0.0983331	0	0.10357	0	0	0	0	0	0.124001	0	0	0	0	0	0	0.0497566	0	0	0	0	0	0	0	0	0	0.0802162	0	0.0781696	0.140611	0	0	0.0898206	0	0.123664	0.152727	0.0792926	0	0	0.0697966	0
Glucocorticoid_Receptor_Signaling_Pathway_Cell_Cycle_Progression	-0.111421	-0.110054	-0.0620127	-0.098401	-0.057147	-0.0560071	-0.251688	-0.108118	0.0288706	-0.126375	-0.0749742	-0.141793	-0.124454	-0.145966	-0.0448921	-0.0804538	-0.0297798	-0.0916976	-0.161381	-0.0748164	-0.0533379	-0.17967	-0.0560726	-0.0796097	-0.0649506	-0.129638	-0.0792791	0.0465008	-0.0761296	-0.108608	-0.120478	-0.13561	-0.040051	-0.0775568	-0.0426351	-0.0258097	-0.065034	-0.0682825	-0.128557	-0.0585131	-0.112725	0.058559	-0.0902772	0.152185	-0.0420551	0.0281318	0.0299072	0.00219323
Glucocorticoid_Receptor_Signaling_Pathway_Gene_Expression_via_CREB3_STAT5B_SLC22A2_POU2F1	-0.0968053	-0.136227	-0.0601186	-0.10241	-0.0334934	-0.0736487	-0.214269	-0.0525809	0.0110813	-0.0806107	-0.0871089	-0.144542	-0.147338	-0.0855617	-0.0889202	-0.107663	-0.0619364	-0.0606186	-0.172386	-0.0304653	-0.0913911	-0.172701	-0.0974119	-0.0963994	-0.0975317	-0.140048	-0.0977062	0.0601219	-0.0819259	-0.126448	-0.115262	-0.14456	-0.085696	-0.04175	-0.0941761	-0.0381762	-0.0275837	-0.0589581	-0.132805	-0.0795586	-0.131769	0.0600644	-0.0637373	0.142605	-0.0325823	0.0106756	0.0100149	0.00291769
Glucocorticoid_Receptor_Signaling_Pathway_Histone_Deacetylation	0.160276	0.189868	0.309567	0.327482	0.238475	0.250662	0.298841	0.0871237	0.0773806	0.197419	0.370494	0.204634	0.142055	0.103507	0.16703	0.151609	0.207701	0.367474	0.258985	0.175261	0.141308	0.33539	0.241818	0.0973953	0.443615	0.340028	0.211667	0.714359	0.631091	0.22682	0.189189	0.130776	0.165311	0.100121	0.123993	0.555574	0.0814061	0.140549	0.390116	0.390116	0.140549	0	0	0	0.12346	0.0891046	0.199582	0.0486282
Glucocorticoid_Receptor_Signaling_Pathway_Inflammatory_Cytokines	-0.105099	-0.0710733	-0.0821546	-0.104675	-0.0471793	-0.0770043	-0.152486	-0.078141	-0.0396147	-0.0990739	-0.0807497	-0.1077	-0.0923695	-0.101167	-0.0625669	-0.0650961	-0.043254	-0.0639052	-0.0825202	-0.0554965	-0.0734684	-0.108752	-0.0782722	-0.0616432	-0.0913036	-0.0929047	-0.065566	-0.0588941	-0.0724957	-0.0762114	-0.0829117	-0.0871738	-0.0572796	-0.0716114	-0.0766679	-0.0699474	-0.0615963	-0.0808878	-0.0949515	-0.0621637	-0.0925864	0.0271287	-0.0750587	0.055749	-0.0398094	-0.00679464	-0.00590321	-0.0217403
GPCR_Pathway	0.126838	0.0372185	0.0812598	0.0913325	0.0468092	0.0667649	0.073037	0.0563587	0.0612298	0.0447111	0.0686068	0.0571398	0.0465163	0.0640675	0.0472477	0.0720568	0.0686035	0.095062	0.0422438	0.0572411	0.0552204	0.0547466	0.0442134	0.0454813	0.0708371	0.0566269	0.0567307	0.09151	0.0651053	0.0487924	0.0554665	0.0456619	0.0643256	0.0666272	0.0523453	0.103751	0.064243	0.0775436	0.0583007	0.0558441	0.0520188	0.0449405	0.0397218	0.0336791	0.0606511	0.0439718	0.0364758	0.0480982
GPCR_Pathway_Gene_Expression_via_JUN_NFKB2_ELK1_SRF_FOS_CREB3	0.127516	0.0541186	0.113722	0.0782992	0.113603	0.11315	0.0905477	0.0735297	0.104578	0.0807694	0.0943923	0.0778739	0.0757139	0.121049	0.072379	0.0820452	0.108309	0.119036	0.0523104	0.0719563	0.088504	0.0208656	0.0631823	0.0442849	0.0824066	0.0816302	0.0633854	0.126601	0.100162	0.0732145	0.0859194	0.0582518	0.0785404	0.0987177	0.0969779	0.0853615	0.102901	0.132853	0.0646439	0.0758174	0.071285	0.0766896	0.0182841	0.0303708	0.0661975	0.0517936	0.0400397	0.045897
Growth_Hormone_Signaling_Pathway	0.0367711	-0.0048283	0.0487516	0.0360312	-0.0175478	0.0738382	0.0103088	0.0309035	0.0711163	0.0176837	0.0219807	0.0213619	0.0215276	0.0163742	0.0804329	0.0154998	0.0472168	0.0843009	0.0124067	0.0193197	0.0670731	0.0211806	0.0737164	0.0241589	0.0347425	0.0182037	0.0243811	0.108191	0.043887	0.0333358	0.0399878	-0.00991384	0.0776657	0.0411595	0.0654187	0.0662994	0.0452372	0.127239	-0.00624572	0.020799	0.0211908	0.0176337	0.0369882	0.0261091	0.0503025	0.0465951	0.0367885	0.0212906
Growth_Hormone_Signaling_Pathway_Cell_Survival	-0.0866148	-0.141892	-0.0738684	-0.0971025	-0.150721	-0.00268834	-0.0987852	-0.0833945	-0.0350085	-0.054678	-0.0675932	-0.0845341	-0.0563147	-0.104993	0.0205497	-0.135046	-0.107584	-0.007767	-0.130053	-0.11689	-0.00520501	-0.0634023	-0.00525242	-0.0276303	-0.0923444	-0.12342	-0.0971245	0.0184193	-0.0634485	-0.111833	-0.0968653	-0.140386	0.0258304	-0.0718729	-0.0213389	0.0191707	-0.102401	0.0946493	-0.120705	-0.106136	-0.105741	0.0285904	0.0079087	0.0131674	0.0716586	0.0927787	0.0593	0.0096155
Growth_Hormone_Signaling_Pathway_Gene_Expression_via_SRF_ELK1_STAT5B_CEBPD_STAT1_STAT3	0.0653853	0.00852855	0.0479398	0.0436036	0.0048976	0.0874795	0.0316161	0.0393427	0.0915722	0.0362887	0.0230149	0.0184273	0.0358592	0.0289282	0.0980172	0.0363305	0.0568159	0.092122	0.0278755	0.044358	0.0831018	0.0441112	0.0891066	0.0378116	0.0542187	0.0288573	0.0349474	0.0933548	0.0601794	0.0384738	0.0584054	0.0084489	0.0943328	0.0554665	0.081674	0.110152	0.0592461	0.157991	0.00806833	0.0348581	0.0294853	0.0222322	0.0329962	0.0298604	0.0542527	0.0451911	0.0341425	0.0191132
Growth_Hormone_Signaling_Pathway_Glucose_Uptake	0.0273229	-0.0874191	-0.0485859	-0.0257696	-0.0885362	0.0186486	-0.0432467	-0.0275692	0.00274528	-0.00406068	-0.0402889	-0.0884022	-0.0234443	-0.0855505	0.0540554	-0.0903352	-0.113017	0.0576314	-0.0649518	-0.0549302	0.0235804	0	0.0182634	0.00696388	-0.0169833	-0.0652025	-0.0334644	-0.0277198	-0.0344674	-0.0810955	-0.0226593	-0.094658	0.0581547	-0.00297441	0.00598083	0.155466	-0.0484312	0.170128	-0.0878215	-0.0832935	-0.0534155	0.0431937	0.0305764	0.0429696	0.0776538	0.0860112	0.0445667	-0.00592547
Growth_Hormone_Signaling_Pathway_Protein_Synthesis	-0.439211	-0.264887	-0.0296211	-0.203398	-0.361779	-0.0873641	-0.296243	-0.178122	-0.177271	-0.243478	-0.0683498	0.01637	-0.193317	-0.156517	-0.11861	-0.280128	-0.0589584	-0.117627	-0.282198	-0.335505	-0.119046	-0.301161	-0.0980025	-0.159099	-0.298588	-0.225361	-0.220335	0.180329	-0.163511	-0.112136	-0.285577	-0.288199	-0.109924	-0.234248	-0.125283	-0.530803	-0.210072	-0.230929	-0.260082	-0.170974	-0.159664	-0.0369703	0.0019623	-0.0240485	0.0703847	0.0206987	0.0245039	0.0693755
GSK3_Signaling_Pathway	-0.102141	-0.0240379	-0.0621935	-0.0651951	-0.0249094	-0.0427688	-0.0467484	-0.0393804	-0.0276751	-0.0102928	-0.0581454	-0.0538113	-0.034175	-0.0422506	-0.0264596	-0.0480859	-0.0528105	-0.0488856	-0.019284	-0.0235623	-0.0308267	-0.0414681	-0.0319638	-0.0287115	-0.0494178	-0.0447576	-0.032513	-0.0509701	-0.0419834	-0.0299793	-0.01325	-0.0273782	-0.0504155	-0.0346474	-0.0264049	-0.0515056	-0.0353056	-0.0318453	-0.0344683	-0.0486062	-0.036555	-0.0105943	-0.0366163	-0.0292678	-0.031605	-0.0224072	-0.00950219	-0.0225198
GSK3_Signaling_Pathway_b-CTNN_Degradation	0.133706	0.0973216	0.0958546	0.0948976	0.155708	0.0766562	0.066111	0.12065	0.0525915	0.16632	0.0918645	0.106138	0.148943	0.1149	0.124012	0.0612667	0.0912932	0.150202	0.112984	0.129052	0.113704	0.122151	0.124021	0.136296	0.114955	0.0940782	0.125267	0.0993354	0.1495	0.098129	0.121489	0.102741	0.0771248	0.14839	0.0952376	0.196812	0.124082	0.131591	0.140766	0.103055	0.13302	0.112874	-0.00943058	0.0545986	0.00558386	0.116289	0.0707006	0.0469252
GSK3_Signaling_Pathway_Gene_Expression_via_CTNNB1	0.0224264	0.0346128	-0.00455889	0.0103771	0.0441299	0.0319747	0.00447811	0.0396856	-0.000738279	0.052919	0.0151974	0.0471767	0.0310857	0.0295652	0.0448363	0.0266656	0.0316826	0.0549467	0.0341404	0.0448307	0.0603643	0.017191	0.053908	0.0565977	0.0295851	0.0160274	0.0615816	0.00322322	0.0698596	0.0383172	0.0544948	0.0195243	0.0219067	0.0475198	0.045981	0.0412669	0.0430226	0.0570492	0.0426353	0.0229813	0.0491321	0.0339409	-0.0124383	-0.0101409	-0.000822164	0.0299638	0.0216163	0.0230977
GSK3_Signaling_Pathway_Glycogen_Synthesis	-0.0797073	-0.0067235	-0.0549162	-0.103621	-0.0307841	0.00685453	-0.0708109	-0.0131039	-0.00901692	-0.0163765	-0.0450778	0.0360035	-0.01332	0.00406661	0.0151857	-0.0120736	0.0274405	-0.0199243	-0.0437208	-0.046001	0.0382349	-0.0680753	0.0359696	0.0131824	-0.062887	-0.00743649	0.0100402	-0.0826888	0.0102124	0.00250585	-0.00869349	-0.0189077	-0.0043041	-0.0344232	0.0534931	-0.0752885	-0.0418334	0.0397726	-0.026037	-0.072154	0.00379043	0.00120116	-0.0350804	-0.00709786	-0.0147255	-0.0164386	-0.0216071	-0.00215653
GSK3_Signaling_Pathway_Protein_Synthesis	-0.0324275	0.00028916	-0.0413131	-0.0446013	-0.0191436	0.0213598	-0.0630923	0.00551888	-0.00260572	-0.00590739	-0.0267364	0.0484659	-0.00839767	0.0127513	0.0197762	-0.00991057	0.0390357	0.00727418	-0.0205096	-0.0191731	0.0465095	-0.0486919	0.0452988	0.0377353	-0.0385865	-0.00117506	0.0400925	-0.0616884	0.0153278	0.0247853	0.0189484	-0.00438001	0.0118065	-0.00597832	0.0517755	-0.0651399	-0.0217277	0.0470671	-0.0158083	-0.0541646	0.0230922	0.0203709	-0.032471	-0.0126872	-0.00939916	-0.0222633	-0.0250213	-0.0216728
HA_syntesis_pathway	0.123936	0.038892	0.0700176	0.161785	0.106027	0.163001	0.109667	0.0872318	0.0514883	0.0268474	0.0543343	0.056416	0.0780485	0.12046	0.103192	0.112544	0.121319	0.0378903	0.0490612	0.103383	0.0904878	0.0413909	0.0856296	0.054198	0.0403669	0.0660271	0.0485284	0.00458092	0.12583	0.0365387	0.0575245	0.0729541	0.137799	0.120859	0.0848134	0.0508661	0.135005	0.110969	0.0899751	0.0573539	0.0442675	0.028495	0.00853798	0.0301879	0.0940673	0.0610266	0.0565436	0.00721345
Hedgehog_Signaling_in_Mammals_no_Tubulin_Pathway	0.0858247	0.036339	0.0615969	0.0549096	0.000314615	0.0207461	0.115285	0.0317466	0.0520022	8.83379e-05	0.0703306	0.0664789	-0.0029099	0.0223159	0.0481401	0.0656387	0.0212907	0.0557182	0.0366972	0.0359091	0.0477866	0.0665047	0.0251851	0.0354871	0.0626915	0.0315236	0.0326078	0.14479	0.101163	0.0447521	0.0207342	0.046346	0.0313618	0.0272825	0.0290466	0.0489039	0.0267934	0.0114471	0.0467388	0.0479779	0.0475305	-0.0172519	-0.00337504	-0.00984431	0.0525205	0.0262829	0.0130392	-0.0451673
Hedgehog_Signaling_in_Mammals_Pathway	0.124578	0.133584	0.102891	0.20875	0.0862793	0.0750109	0.138834	0.119301	0.120013	0.121543	0.0918652	0.129433	0.110493	0.100199	0.128983	0.113014	0.0600597	0.0970775	0.127911	0.110862	0.104852	0.16831	0.0948195	0.125021	0.125612	0.113304	0.102845	0.0921805	0.122656	0.10875	0.0894856	0.166831	0.091686	0.111104	0.0840198	0.0998232	0.120569	0.0880059	0.125441	0.122401	0.136426	0.00856353	0.0944532	0.0129426	0.0408385	0.0129552	0.0117229	0.135578
HGF_Pathway	0.0716104	0.00373141	0.0384888	0.056313	0.0329719	0.115397	0.0265884	0.0356206	0.07725	0.0293396	0.0128263	0.0354629	0.0343259	0.0339237	0.072103	0.0896458	0.0740977	0.080091	0.0260658	0.0738257	0.0685161	0.0436789	0.0521685	0.0893809	0.0136965	0.0120751	0.0235371	0.131949	0.0590896	0.0281593	0.0391606	0.0285953	0.0942989	0.0482411	0.0583553	0.0463949	0.0346218	0.0892629	0.0193936	-0.00699609	0.00833959	0.0104031	0.0386606	0.0447923	0.0755456	0.0740267	0.0432138	0.0477663
HGF_Pathway_Anoikis	0.00483243	-0.0701044	0.00636608	0.0146287	-0.0694645	0.0733933	0.0105159	-0.0347659	0.0271124	-0.0666764	-0.0437091	-0.0506111	-0.0230067	-0.0143504	0.00941024	-0.00326147	-0.0284114	0.0574662	-0.065115	-0.0232997	0.017167	-0.0356747	-0.0182013	0.0118279	-0.0596941	-0.0644625	-0.0475738	0.124013	-0.0542068	-0.0588035	-0.0535564	-0.0419782	0.0651447	-0.0169256	-0.0451758	0.0622703	-0.0240818	0.00581624	-0.0764997	-0.0714477	-0.0572009	0.0142332	0.0737533	0.0251825	0.0683733	0.0840774	0.0470574	0.0433117
HGF_Pathway_Cell_Adhesion_and_Cell_Migration	0.0904715	0.130226	0.0671673	0.0583236	0.166555	0.145984	0.0697484	0.123413	0.149795	0.182585	0.066258	0.137628	0.143653	0.118596	0.149987	0.179922	0.128522	0.100566	0.130478	0.178785	0.126197	0.191739	0.141395	0.206902	0.0774581	0.0897692	0.127718	0.140907	0.12042	0.115913	0.131595	0.143977	0.140315	0.15623	0.177773	0.120948	0.106615	0.174331	0.140794	0.071848	0.116078	0.00764512	0.0498871	0.107594	0.0596446	0.044341	0.0290286	0.0122613
HGF_Pathway_Cell_Cycle_Progression	-0.0520338	-0.0426889	0.0747718	0.0329034	-0.0547127	0.0752945	0.018555	-0.0343027	0.0187746	-0.102619	-0.0013928	-0.0248888	-0.0045813	0.0401429	-0.0580746	0.0491758	0.0240656	0.022933	-0.0531166	-0.0516785	-0.0105318	-0.119074	-0.07364	-0.0127923	-0.0970246	-0.0440527	-0.0578046	0.200299	-0.0608903	-0.021017	-0.0727017	-0.0168899	-0.0124778	-0.035891	-0.0791094	-0.070399	-0.00304815	-0.134437	-0.0998247	-0.0930107	-0.053415	-0.0178182	0.136191	0.0265856	0.0425357	0.0326484	0.0184223	0.126824
HGF_Pathway_Cell_Scattering	-0.0545865	-0.131718	-0.091275	-0.065305	-0.119851	0.0334356	-0.0961483	-0.0581554	-0.00932224	-0.0793133	-0.122713	-0.1154	-0.0860556	-0.115136	0.0179166	-0.103601	-0.0536568	0.0147399	-0.120525	-0.0775483	0.013681	-0.0185953	-0.0137878	-0.0345098	-0.0289941	-0.108449	-0.0757067	-0.010375	-0.118341	-0.130738	-0.113071	-0.111836	0.0784138	-0.0285977	-0.070574	0.203617	-0.0592512	0.0586486	-0.100783	-0.0833572	-0.0952724	0.0382718	0.0269251	0.00478042	0.0813138	0.124924	0.0685337	-0.0193227
HGF_Pathway_Cell_Survival	-0.0545865	-0.131718	-0.091275	-0.065305	-0.119851	0.0334356	-0.0961483	-0.0581554	-0.00932224	-0.0793133	-0.122713	-0.1154	-0.0860556	-0.115136	0.0179166	-0.103601	-0.0536568	0.0147399	-0.120525	-0.0775483	0.013681	-0.0185953	-0.0137878	-0.0345098	-0.0289941	-0.108449	-0.0757067	-0.010375	-0.118341	-0.130738	-0.113071	-0.111836	0.0784138	-0.0285977	-0.070574	0.203617	-0.0592512	0.0586486	-0.100783	-0.0833572	-0.0952724	0.0382718	0.0269251	0.00478042	0.0813138	0.124924	0.0685337	-0.0193227
HGF_Pathway_Gene_Expression_via_JUN_STAT3_FOS_ELK1_ETS2	-0.0676934	0.00283265	0.0847012	0.155989	0.0436222	0.231528	0.0811812	0.0190348	0.100907	0.0012544	0.0550249	0.0455814	0.0622752	0.0910712	0.0495969	0.121002	0.152106	0.0209638	0.0435256	0.0736768	0.0841626	-0.0307661	0.0217506	0.0576335	0.00374054	0.0369976	0.028554	0.217242	0.0577022	0.0544792	0.0653075	0.046077	0.127132	0.0254341	0.0369829	0.0524757	0.0546066	0.0256822	0.00527177	-0.0123025	0.000115055	-0.0160869	0.0961348	0.00887472	0.100183	0.0962859	0.0505543	0.0996965
HGF_Pathway_IP3_Pathway	0.0555037	0.0201151	0.0370365	-0.0273135	0.0706137	0.0745674	0.107562	0.121272	0.232449	0.0132026	-0.00947602	0.0715247	-0.0400997	-0.0106689	0.111884	0.272172	0.228267	0.183535	0.0114254	0.191163	0.121475	-0.00948576	-0.00166307	0.069034	0.328173	0.237284	0.140342	0.106359	0.0877196	0.0563006	0.000980351	0.0614532	0.0711346	0.236965	0.0898006	0.320989	0.143903	0.0431278	0.0866327	0.00147991	0.0521383	-0.00822564	-0.0853284	0.0608991	0.0952308	0.0738105	0.0126675	0.00790474
HGF_Pathway_PKC_Pathway	-0.00229572	-0.0925432	-0.0043088	0.054365	-0.0719797	0.0714856	-0.0177113	0.00203822	0.123382	-0.0833979	0.0294106	0.0144284	-0.0679033	-0.0548581	-0.0061182	0.0633974	0.176028	0.181656	0.130321	-0.00380155	0.0340763	0.0889347	-0.0350675	-0.0234501	0.0608381	-0.0295209	0.00931743	0.0992699	0.0573381	0.144202	0.138725	-0.0269828	0.0495118	0.00304065	0.00547535	0.128967	0.0117504	0.223291	0.0366571	0.00735885	-0.0445429	-0.0304421	-0.00844443	-0.0103799	0.0615403	0.11824	0.049909	0.16916
HGF_Pathway_Regulation_of_Cytoskeleton_Cell_Polarity_and_Cell_Motility	0.282054	-0.0551454	0.0379824	-0.0239531	-0.0343377	0.0834255	-0.00529493	0.0280072	0.00480908	-0.06671	-0.0258548	0.011899	-0.0285555	0.0136917	0.0491452	0.0947739	0.0809671	0.0641624	-0.0401083	0.0401541	0.0270392	-0.0563208	0.0468918	0.0603036	-0.0932968	-0.0867612	-0.0251475	0.245496	0.0665042	0.0182061	-0.00540879	-0.0180359	0.0808224	0.00294931	0.0518248	-0.10517	0.0194926	0.0205647	-0.0240801	-0.0508339	-0.0393878	-0.0203681	0.0481255	0.000402945	0.077648	0.0460396	0.0257267	0.0973904
HIF1Alpha_Pathway	-0.100746	-0.140276	-0.099874	-0.0844065	-0.111818	-0.0339666	-0.205012	-0.05033	-0.0598982	-0.18179	-0.137084	-0.179836	-0.154571	-0.0755878	-0.0934579	-0.107978	-0.0889234	-0.195543	-0.12046	-0.0614195	-0.0731588	-0.105286	-0.10421	-0.13295	-0.0900691	-0.0981121	-0.160297	-0.079249	-0.021373	-0.116502	-0.0987129	-0.177199	-0.0739224	-0.0433165	-0.101321	-0.0576654	-0.0297362	-0.0910136	-0.119727	-0.0836682	-0.168882	-0.0665564	-0.0310846	0.0215833	0.0280806	-0.0147668	0.0143787	-0.00962922
HIF1Alpha_Pathway_Gene_Expression_via_JUN_CREB3	-0.115598	-0.21512	-0.142844	-0.149634	-0.130619	-0.0873555	-0.178124	-0.110955	-0.133525	-0.165305	-0.16119	-0.186754	-0.228088	-0.111463	-0.182068	-0.22375	-0.133424	-0.177485	-0.19392	-0.157101	-0.146231	-0.183612	-0.14176	-0.260125	-0.205259	-0.169216	-0.232412	0.00776642	-0.0967533	-0.192566	-0.202698	-0.247108	-0.146084	-0.141145	-0.167752	-0.140396	-0.110187	-0.101292	-0.198544	-0.179663	-0.204511	-0.0437953	0.0656458	0.0205244	0.048085	-0.0431759	0.00694259	-0.0209787
HIF1Alpha_Pathway_HIF1a_Degradation	0	0	0	0	0	0	-0.233532	-0.13212	0	-0.251445	0	0	-0.0868617	-0.08212	-0.08212	0	0	-0.397739	0	-0.248934	0	-0.211781	0	-0.162169	0	0	-0.201043	-0.410344	0	0	0	-0.115295	0	0	0	-0.0719231	-0.0890706	0	-0.327612	0	-0.08781	-0.0802085	0	-0.511404	0	0	0	0
HIF1Alpha_Pathway_NOS_Pathway	-0.0714004	-0.168209	-0.106316	-0.110514	-0.163274	-0.0814887	-0.15375	-0.159681	-0.148393	-0.196594	-0.111193	-0.129024	-0.166829	-0.145413	-0.128966	-0.215935	-0.0923904	-0.143365	-0.140664	-0.196376	-0.0864962	-0.137414	-0.068474	-0.215668	-0.145752	-0.119804	-0.176682	0.0495541	-0.0322892	-0.136131	-0.160883	-0.210332	-0.0795485	-0.173379	-0.0968711	-0.118267	-0.143119	-0.115818	-0.155246	-0.130654	-0.148505	-0.0842321	0.0568848	0.00632046	0.0742553	-0.0325856	0.0327	-0.0282226
HIF1Alpha_Pathway_p53_Hypoxia_Pathway	-0.0698358	-0.0979384	-0.0693772	-0.0486471	-0.129853	-0.0215704	-0.193624	-0.0719881	-0.0576146	-0.204635	-0.10094	-0.141476	-0.103192	-0.0917048	-0.0449062	-0.0842629	-0.0552723	-0.176443	-0.0742532	-0.0713258	-0.0228344	-0.0628478	-0.0508719	-0.0837562	-0.0330985	-0.0547649	-0.112711	-0.0663239	0.0323748	-0.0678243	-0.0549634	-0.142197	-0.0193574	-0.0483333	-0.0448765	-0.0300451	-0.0380072	-0.0987275	-0.0790805	-0.0365668	-0.127003	-0.0963158	-0.0523386	0.0125903	0.0417382	-0.00335231	0.0321957	-0.0124721
HIF1Alpha_Pathway_VEGF_Pathway	-0.0714004	-0.168209	-0.106316	-0.110514	-0.163274	-0.0814887	-0.15375	-0.159681	-0.148393	-0.196594	-0.111193	-0.129024	-0.166829	-0.145413	-0.128966	-0.215935	-0.0923904	-0.143365	-0.140664	-0.196376	-0.0864962	-0.137414	-0.068474	-0.215668	-0.145752	-0.119804	-0.176682	0.0495541	-0.0322892	-0.136131	-0.160883	-0.210332	-0.0795485	-0.173379	-0.0968711	-0.118267	-0.143119	-0.115818	-0.155246	-0.130654	-0.148505	-0.0842321	0.0568848	0.00632046	0.0742553	-0.0325856	0.0327	-0.0282226
Hypoxia_induced_EMT_in_cancer_and_fibrosis_3_copy	0.0993885	-0.0468557	-0.0205475	-0.0238061	0.0390475	-0.0610637	-0.0781001	-0.0793254	-0.0249885	0.00672608	-0.0276742	-0.0357105	0.0273382	-0.0308722	-0.0649575	-0.117351	-0.0187295	-0.0305057	-0.0200993	-0.08105	-0.0695017	-0.0450354	-0.0563925	-0.0517556	-0.0525374	-0.0658305	-0.0753365	-0.015063	-0.0542175	-0.0477344	-0.10385	-0.0793863	-0.055872	-0.0701356	-0.0576069	-0.0511429	-0.0649575	-0.0342735	-0.056667	-0.0483281	-0.0716753	0.0923878	0.0358551	0.0139601	0.00922191	0.00122066	-0.0116267	0.0613839
IGF1R_Signaling_Pathway	0.0501822	0.0517705	0.071979	0.0618022	0.0873102	0.088946	0.0564573	0.0773316	0.0710241	0.0743291	0.0637517	0.0860218	0.0582558	0.092111	0.0672076	0.071013	0.0825191	0.0695512	0.05857	0.0897041	0.0637274	0.0620722	0.0695522	0.059402	0.056908	0.0690737	0.05741	0.0876602	0.092035	0.0643812	0.0687966	0.0528159	0.0562393	0.0753846	0.08094	0.0470024	0.0869697	0.098614	0.0622123	0.0532654	0.0650516	0.0271875	0.018158	0.0274494	0.0538295	0.0510475	0.0533479	0.0354299
IGF1R_Signaling_Pathway_Apoptosis	-0.0690764	0.0669784	-0.000432373	0.24792	0.0723751	0.0872023	0.078436	0.0133623	0.00673017	-0.00430533	0.0730784	-0.00822371	0.0197148	0.0138624	0.0567112	0.00701716	0.0407349	0.00960798	0.113517	0.0920292	0.0291298	0.0105381	0.0327384	-0.0188177	0.084233	0.0967864	0.0179373	0.135276	0.13497	0.0686359	0.119415	0.00475589	0.0455515	0.0259863	0.0471996	-0.0477007	0.0396329	0.0719547	0.00362458	0.0306265	0.00638279	0.0615335	-0.0561681	0.104166	0.100265	0.118726	0.0551576	-0.0156938
IGF1R_Signaling_Pathway_Cell_Migration	0.0449409	0.127167	0.113472	0.0601774	0.128374	0.157877	0.0535845	0.138583	0.116473	0.12504	0.0942312	0.165959	0.138003	0.143949	0.129688	0.187749	0.137227	0.131351	0.121912	0.169187	0.141384	0.116966	0.16119	0.178653	0.0444679	0.108375	0.115285	0.12208	0.105503	0.130305	0.108624	0.144582	0.127125	0.122235	0.14838	0.0348578	0.110003	0.131727	0.106394	0.0745051	0.133893	-0.00726102	0.0403317	0.0839496	0.049514	0.0579398	0.0196585	0.00539463
IGF1R_Signaling_Pathway_Cell_Proliferation_Diferentiation_and_Apoptosis	0.0977104	0.00628022	0.0723567	0.154018	0.0396061	0.19295	0.120487	0.0488494	0.0653086	0.00209609	0.0530141	0.0385913	0.0501546	0.0968469	0.101146	0.0817843	0.12338	0.0419093	0.0265031	0.110771	0.101045	0.0281441	0.0585068	0.0631485	-0.00133341	0.0469244	0.00645957	0.245689	0.134109	0.0274647	0.0646953	0.0437833	0.169421	0.076862	0.0635149	-0.0235111	0.111615	0.076458	0.0448065	0.0201236	0.0119411	-0.0174246	0.0166612	-0.0220701	0.144148	0.113239	0.0855704	0.0305433
IGF1R_Signaling_Pathway_Cell_Survival	0.0518279	0.110986	0.152534	0.0691872	0.220071	0.10675	0.0814221	0.115767	0.0275398	0.0873052	0.101493	0.180854	0.0968192	0.215546	0.0854126	0.0642248	0.154759	0.0921728	0.102946	0.153967	0.12401	0.0636674	0.134871	0.0658674	0.249954	0.195882	0.165781	-0.00587598	0.147762	0.119631	0.194024	0.0929633	0.100386	0.102545	0.0477987	0.0849585	0.0905808	0.246718	0.0931918	0.108069	0.0839631	0.0512839	0.030982	-0.0375889	-0.00467617	0.00855037	0.193742	0.103995
IGF1R_Signaling_Pathway_Gene_Expression_Proliferation_Growth_Survival_via_NFAT5_CREB3	-0.0413067	-0.0091203	-0.00622202	0.0396572	0.0462804	-0.024991	0.0317446	0.0495454	0.0177342	0.02999	0.030069	-0.0270261	-0.041805	0.061891	-0.0385507	-0.0453574	-0.00241237	0.0383689	-0.0140003	0.0604696	-0.0430583	-0.0113243	-0.0557692	-0.069959	-0.016008	0.0394503	-0.0511489	0.0312389	-0.0175396	-0.0208668	0.00600034	-0.042844	-0.0392986	0.0657935	-0.0385243	0.00251221	0.0695329	0.0793267	-0.0035676	-0.0133696	-0.0345748	0.127073	-0.0336828	0.058594	0.0317472	0.0742506	0.0339359	0.0101207
IGF1R_Signaling_Pathway_Glucose_Uptake	0.127964	0.226546	0.313644	0.2646	0	0.0247554	0.247398	0.272438	0.232445	0.132973	0.122083	0.274447	0.11459	0.18673	0.109929	0.167222	0	0.283168	0.29266	0.154337	0.082707	0.0631168	0.100274	0.0842874	0.392332	0.287874	0.356367	0.171381	0.197157	0.291331	0.36267	0.205839	0.0364411	0.364087	0.112262	0.370468	0.320838	0.0878375	0.195723	0.0961936	0.307806	0	0.157211	0	0.0972377	0	0.117912	0
IGF1R_Signaling_Pathway_Glycogen_Synthesis	-0.0773431	-0.278803	-0.138597	-0.0129342	-0.273226	-0.266075	-0.223457	-0.332242	-0.195519	-0.361012	-0.276277	-0.371208	-0.362507	-0.41543	-0.313104	-0.398945	-0.293076	-0.16768	-0.284409	-0.312384	-0.408534	-0.139649	-0.325258	-0.38641	-0.174725	-0.229792	-0.29489	-0.00843055	-0.313277	-0.306388	-0.399886	-0.377747	-0.305789	-0.350759	-0.372291	-0.0485602	-0.29297	-0.425178	-0.237922	-0.164097	-0.311506	-0.056387	0.0559819	-0.0163193	-0.0847165	0.103965	0.0663066	-0.040371
IGF1R_Signaling_Pathway_Protein_Synthesis	0.0315066	-0.0709985	-0.0325232	0.0364658	-0.0738991	-0.0940109	-0.0441015	-0.0887034	-0.0473378	-0.0731089	-0.0799481	-0.0949235	-0.0851993	-0.110219	-0.0856107	-0.108313	-0.08215	-0.0355483	-0.0647257	-0.0938183	-0.11837	-0.0134419	-0.0986	-0.126818	-0.0297048	-0.0712058	-0.103607	-0.0260363	-0.0323678	-0.0848697	-0.119721	-0.105466	-0.101511	-0.0989035	-0.0714913	0.0815687	-0.0706422	-0.128864	-0.0621329	-0.0430399	-0.0906172	-0.0208947	0.0347715	0.0678811	-0.0106317	0.0317913	0.0128039	0.0213599
IL-10_Pathway	0.0291476	-0.0377155	-0.0426166	0.0216018	-0.0291606	0.0186857	0.0199864	-0.059409	0.00375504	-0.0136576	-0.0534282	-0.0786046	0.0060159	-0.0145398	0.033272	-0.0337621	-0.0354538	-0.0262485	-0.0560846	-0.0237403	0.0146978	-0.00670899	-0.0110447	-0.0390675	-0.0439238	-0.0550304	-0.0451508	-0.0183913	-0.0683641	-0.0687746	-0.0641884	-0.0737371	0.0387334	-0.0115902	-0.0135649	0.0982461	-0.0296386	0.0407026	-0.05305	-0.0477949	-0.0604327	0.0431512	-0.0269265	0.0135294	0.0591768	0.0742298	0.0618763	0.0110193
IL-10_Pathway_IL-10_Responsive_Genes_Transcription_of_BCLXL_Cyclin-D1_D2_D3_Pim1_c-Myc_and_P19(INK4D)_via_STAT3	0.0167452	-0.0468112	-0.0622318	0.057794	-0.030739	0.049014	-0.00481933	-0.0190064	0.00172523	-0.00335383	-0.0536798	-0.0863934	0.000324424	-0.0322558	0.0592269	-0.0207898	-0.05708	-0.0089451	-0.0467863	0.0107875	0.0469518	0.0375285	0.01075	0.00200378	-0.035252	-0.0512092	-0.0541788	-0.00280032	-0.0750976	-0.0690171	-0.0436219	-0.0703845	0.0707932	0.0316415	-0.0140531	0.128921	-0.0126754	0.0995688	-0.0710252	-0.047399	-0.0531095	0.0279699	-0.00652827	0.023765	0.0945888	0.0761694	0.0502099	-0.0179391
IL-10_Pathway_Inflammatory_Cytokine_Genes_Expression_via_STAT3	0.0167452	-0.0468112	-0.0622318	0.057794	-0.030739	0.049014	-0.00481933	-0.0190064	0.00172523	-0.00335383	-0.0536798	-0.0863934	0.000324424	-0.0322558	0.0592269	-0.0207898	-0.05708	-0.0089451	-0.0467863	0.0107875	0.0469518	0.0375285	0.01075	0.00200378	-0.035252	-0.0512092	-0.0541788	-0.00280032	-0.0750976	-0.0690171	-0.0436219	-0.0703845	0.0707932	0.0316415	-0.0140531	0.128921	-0.0126754	0.0995688	-0.0710252	-0.047399	-0.0531095	0.0279699	-0.00652827	0.023765	0.0945888	0.0761694	0.0502099	-0.0179391
IL-10_Pathway_Stability_Determination	0	0	0.0570278	0	0	0	0.277129	0.00429325	0	0	0	0	0	0	0	0.0222742	0.0180497	0	0	0	0	0	0	0	0	0	0	0	0.0433633	0	0	0	0	0	0	0	0	0	0	0	0	0.0351029	0.0524081	0	0	0	0.0321914	0
IL-10_Pathway_Translational_Modulation	0.0399753	-0.0677895	-0.0281991	0.101007	-0.0423557	0.0355136	0.0849716	-0.082257	0.00450971	-0.0190386	-0.0439585	-0.0765558	0.00275678	-0.0102967	-0.00267071	-0.0684069	0.0169559	-0.0971862	-0.130713	-0.0655338	-0.0455055	-0.0261808	-0.0658416	-0.109545	-0.106407	-0.0722187	-0.103397	0.0334301	-0.0884188	-0.127025	-0.114507	-0.0701637	0.0315823	-0.0198391	-0.0120644	-0.0379479	-0.012881	-0.0216142	-0.0503063	-0.021269	-0.0749128	0.0600251	-0.0184598	0.0263791	0.0353474	0.0783205	0.0884631	0.0163915
IL-2_Pathway	0.119595	0.0434095	0.0732739	0.0674223	0.0587783	0.130229	0.0734416	0.0765764	0.0819567	0.0603991	0.0508825	0.066268	0.0640135	0.0679897	0.0963814	0.0663307	0.102969	0.113232	0.0571128	0.0728998	0.109	0.0519762	0.0948059	0.0655094	0.0459588	0.0539471	0.0610375	0.0972618	0.133605	0.0618336	0.0707803	0.059961	0.102486	0.0699511	0.0892068	0.0822303	0.08354	0.111238	0.0554106	0.0506121	0.0496825	0.0129915	0.0210476	0.00335987	0.0718963	0.0722723	0.0525229	0.0346316
IL-2_Pathway_Actin_Reorganization	0.0453662	0.230464	0.182993	0.111636	0.282285	0.269104	0.242908	0.181933	0.302736	0.345093	0.0695516	0.148492	0.251006	0.13764	0.317742	0.227236	0.292187	0.068692	0.145734	0.275518	0.257052	0.223428	0.307964	0.307225	0.106318	0.17323	0.252607	0.0790881	0.259095	0.0908215	0.149807	0.302182	0.201233	0.2004	0.301446	0.0424028	0.196451	0.277751	0.224574	0.220645	0.143487	0.00459064	0.0831313	0.12705	-0.020793	0.0486715	0.0213081	0.0127825
IL-2_Pathway_Apoptosis	0.202398	0.199152	0.162393	0.164255	0.260914	0.249172	0.221108	0.157555	0.195558	0.228419	0.210302	0.216449	0.19323	0.213611	0.225072	0.176521	0.184052	0.117448	0.251259	0.241059	0.222881	0.207008	0.239375	0.239689	0.179668	0.180284	0.175913	0	0.222881	0.213164	0.267693	0.17525	0.209681	0.18678	0.274194	0.196656	0.173175	0.2852	0.209088	0.237368	0.179668	-0.0907144	-0.218888	-0.0347977	0.0173627	-0.00956117	0.0570837	-0.175603
IL-2_Pathway_Apoptosis_Inhibition	0.00741081	-0.109093	-0.0691676	-0.0556851	-0.0944387	0.0419873	-0.0294907	-0.0494721	-0.0160811	-0.0507856	-0.0565515	-0.0938691	-0.0536604	-0.0765305	0.0459332	-0.0963576	-0.0991978	0.0444356	-0.0843983	-0.0485992	0.0509964	0.0134436	0.0187918	0.018769	-0.037346	-0.0962363	-0.0562865	0.0478281	-0.0419249	-0.103042	-0.0607677	-0.0911907	0.0843265	-0.0285727	-0.0518788	0.191458	-0.05944	0.102475	-0.0936762	-0.0827175	-0.0828531	0.0460732	0.0094944	0.0230916	0.0855345	0.0917453	0.0525737	0.0226702
IL-2_Pathway_Gene_Expression_via_FYN_LYN_RPS6KB1_PTK2B	-0.00823563	-0.0320055	-0.000612774	0.127014	-0.0297412	-0.0139853	-0.0561411	-0.0160148	0.010188	-0.0572717	-0.0483996	-0.0273363	-0.0458873	-0.0467233	-0.0457012	0.0142529	-0.019035	0.0576403	-0.0299056	-0.0311301	-0.0203264	-0.0248221	-0.023896	-0.0868405	-0.0129552	-0.027143	-0.0489669	0.0480659	0.0392942	-0.0285958	-0.037502	-0.0256093	0.00818146	-0.0143714	-0.0212312	0.0223627	0.00551993	-0.0371627	-0.0264608	-0.00825	-0.0209012	0.0642821	0.0270882	0.0101332	0.0208373	0.0812183	0.0950273	0.0110566
IL-2_Pathway_IL2_Gene_Expression_via_POLR1E_EGR1_HMGA1_ELF1_POU2F1_MYC	0.216164	0.10306	0.14267	0.114718	0.106983	0.181723	0.139281	0.164081	0.0924345	0.127514	0.119131	0.137913	0.135038	0.14364	0.120362	0.105733	0.149668	0.191943	0.122502	0.112773	0.161404	0.1173	0.128408	0.0931453	0.108835	0.11703	0.113265	0.146011	0.197823	0.131957	0.124289	0.119705	0.110887	0.119393	0.137958	0.155009	0.154683	0.13659	0.105137	0.0896826	0.117974	0.0104559	0.0165749	-0.0123524	0.0725641	0.0559245	0.0574565	0.0811081
IL-2_Pathway_Protein_Synthesis	0.0655398	0.0656806	0.103434	0.275454	0.0780217	0.014219	0.0743374	-0.00101625	0.06197	-0.029051	0.0951325	0.0565703	0.0250733	0.02182	0.00661194	0.197877	0.0288994	0.133424	0.0509722	0.0582927	0.0491945	0.0210049	0.0150393	-0.0265066	0.0603319	0.0620178	-0.0215964	0.0796688	0.0397132	0.0564333	0.016555	0.0290246	0.0436143	0.0184198	0.0819784	0.0659882	0.0285493	0.0500454	0.0296137	0.0641672	0.0313208	0.0896309	0.0129785	-0.0198387	0.0108809	0.0741175	0.0718819	0.0237575
IL-6_Pathway	-0.0331882	-0.0346748	0.00459759	0.00918304	-0.0261205	0.0224459	0.00470992	-0.00864016	0.0145957	-0.034891	0.00574151	-0.0165974	-0.0290236	-0.0199936	0.00479639	0.0191314	-0.00479862	0.0028231	-0.0303246	0.00336783	0.0146039	-0.0358817	-0.0165967	-0.00821149	-0.0444582	-0.0169135	-0.0100163	0.0236747	0.0155875	-0.0318545	-0.0279991	-0.0265219	0.0370904	-0.0157234	-0.0189952	-0.0070256	0.00899627	-0.0074181	-0.00814032	-0.00943105	-0.0340775	-0.0095764	0.0197774	-0.0307723	0.0334446	0.0155234	0.0013885	-0.0146709
ILK_Signaling_Pathway	0.0845584	0.0210773	0.0413428	0.0533904	0.0235242	0.0429894	0.0372371	0.0366993	0.0316052	0.0124937	0.0430199	0.0469767	0.0228617	0.0337515	0.0265867	0.0442483	0.0513011	0.0746116	0.0350426	0.0255526	0.0331354	0.019013	0.0330745	0.0213994	0.0426728	0.0401046	0.0341688	0.0771838	0.0480072	0.0377732	0.0109201	0.0124425	0.0386817	0.035135	0.0352326	0.0692753	0.036192	0.0388209	0.0325572	0.0364345	0.029976	0.0113241	0.0707806	0.0168766	0.0345475	0.0192523	0.0183312	0.038061
ILK_Signaling_Pathway_Actin_Polymerization_Cytoskeletal_Reorganization	0.0610851	0.090504	0.13206	0.192504	0.0428224	0.165863	0.187292	0.145104	0.0614058	0.100122	0.0592289	0.0866451	0.153688	0.234597	0.0342031	0.146971	0.0826302	0.0924802	0.160268	0.114965	0.149024	0.0902374	0.0488699	0.100649	0.123395	0.114311	0.126919	-0.0451947	0.140147	0.0740682	0.146512	0.103325	0.0680322	0.135215	0.0446551	0.0774674	0.105009	0.112511	0.0933901	0.119565	0.0626923	-0.0180343	0.138118	0.0370032	0.0208708	0.0161001	0.0328653	-0.0280974
ILK_Signaling_Pathway_Apoptosis	-0.145338	-0.129222	-0.125918	-0.0963393	-0.136158	-0.201081	-0.0633531	-0.128016	-0.113277	-0.113478	-0.129157	-0.112703	-0.158772	-0.146806	-0.306472	-0.204115	-0.147186	-0.0688468	-0.115291	-0.110846	-0.194668	-0.137433	-0.177365	-0.16188	-0.0989294	-0.127734	-0.10043	-0.17487	-0.122421	-0.131875	-0.134611	-0.133784	-0.156935	-0.114665	-0.164374	0.0708503	-0.119767	-0.198421	-0.120069	-0.0817163	-0.1044	0.0154451	0.0455563	-0.0720058	0.0279107	-0.00255548	0.0738749	-0.0377342
ILK_Signaling_Pathway_Cell_Adhesion	-0.231809	-0.553034	-0.343059	-0.278267	-0.561379	-0.667482	-0.296399	-0.613258	-0.572364	-0.609892	-0.270068	-0.409987	-0.547322	-0.532609	-1.26563	-0.606024	-0.508972	-0.350996	-0.572364	-0.543207	-0.687504	-0.50204	-0.585483	-0.508972	-0.388725	-0.472901	-0.50204	-0.148136	-0.430972	-0.48454	-0.621664	-0.628986	-0.678462	-0.576067	-0.628986	-0.0672549	-0.613258	-0.769437	-0.508972	-0.374735	-0.553034	0.185248	0.0266945	-0.0624901	0.103715	-0.0475884	-0.0317522	-0.00769819
ILK_Signaling_Pathway_Cell_Cycle_Proliferation	0.0209109	0.0450457	-0.00166466	-0.0306269	0.0782575	0.0990616	0.0123221	0.0564656	0.0717558	0.0951007	0.00923367	0.0576836	0.0749393	0.0465197	0.0863616	0.0835985	0.0493871	0.0742405	0.0443533	0.0932746	0.0858668	0.110359	0.0969488	0.151372	0.0250294	0.0171134	0.053204	0.0759291	0.0530492	0.0289939	0.0458036	0.0508293	0.116897	0.0789655	0.0964112	0.120438	0.036413	0.143823	0.0532123	0.00808859	0.0419026	0.0145703	0.0360615	0.082557	0.0767118	0.063857	0.0330049	-0.00609325
ILK_Signaling_Pathway_Cell_Migration_Retraction	0.0336057	0.0333916	0.0027086	-0.0194866	0.0670219	0.0820826	0.0228074	0.0344695	0.0646403	0.0813427	0.0122681	0.0434232	0.0570169	0.0300106	0.059854	0.0724737	0.0282433	0.0678993	0.0368936	0.0846569	0.0654855	0.118279	0.0747223	0.131499	0.0265138	0.0102861	0.0403685	0.0794446	0.0426573	0.0172661	0.0380872	0.0349115	0.0967614	0.0562166	0.0790939	0.12859	0.0159906	0.126506	0.0452116	-0.000215056	0.0224412	0.010822	0.0372202	0.0844814	0.0781074	0.0649858	0.0341957	-0.000982347
ILK_Signaling_Pathway_Cell_Motility	0.0115494	-0.00816249	0.0693752	0.120574	-0.0471039	0.0463197	0.109289	0.035499	-0.0282143	-0.00730859	0.0102437	0.0131399	0.047941	0.116838	-0.146981	0.0380387	0.00244201	0.0197786	0.0472843	0.0143686	0.0251221	0.00121073	-0.0438139	0.0109256	0.043597	0.0214786	0.0299816	-0.0390609	0.0494629	-0.0109564	0.0355044	-0.00217358	-0.0359779	0.0242867	-0.0500429	0.0548344	0.00231713	-0.0176625	0.00180355	0.0434565	-0.030916	0.0106265	0.126799	0.0150556	0.0280567	0.00887727	0.025036	-0.0128922
ILK_Signaling_Pathway_Cytoskeletal_Adhesion_Complexes	0.135212	0.0621009	0.0715662	0.0931947	0.0516017	0.0502823	0.0585165	0.0450178	0.0342414	0.0505455	0.0709173	0.0742223	0.0628537	0.0558337	0.0513422	0.0814903	0.0451953	0.115649	0.0941004	0.0511007	0.0308411	0.0791448	0.0557141	0.0574434	0.0848911	0.0932661	0.0478983	0.166092	0.0841166	0.0874421	0.0424573	0.0475716	0.0566363	0.0490012	0.0544828	0.0937663	0.0576703	0.0402146	0.0757956	0.0555802	0.0689266	0.00884975	0.08629	0.0378533	0.0580281	0.0297076	0.0406417	0.0160585
ILK_Signaling_Pathway_Epithelial_Mesenchymal_Transition	-0.152181	-0.0659317	-0.159297	-0.15525	-0.0998415	-0.112668	-0.133809	-0.144263	-0.138779	-0.118376	-0.0680532	-0.0861451	-0.122391	-0.156556	-0.145858	-0.137476	-0.0837285	-0.0936252	-0.070558	-0.1058	-0.134051	-0.144866	-0.0990408	-0.100386	-0.0832847	-0.104793	-0.0596088	-0.0879246	-0.0934514	-0.0664155	-0.145754	-0.13268	-0.115169	-0.109473	-0.0649809	-0.149138	-0.110814	-0.106324	-0.0963611	-0.0387949	-0.093832	-0.0357877	-0.0149444	-0.0630302	-0.0245349	-0.0729467	-0.038389	-0.00927162
ILK_Signaling_Pathway_Epithelial_Mesenchymal_Transition_Tubulo-Interstitial_Fibrosis	0.105858	0.0272441	0.0418768	0.0592876	0.0169025	0.0297489	0.0385249	0.019967	0.0143633	0.0183713	0.0433559	0.0371846	0.0350248	0.0297825	0.0210721	0.0464052	0.0110576	0.0858314	0.057347	0.0243341	0.0115206	0.0524577	0.0320857	0.0339631	0.0626003	0.0578061	0.0209825	0.122075	0.0552883	0.0511752	0.0208272	0.0148915	0.0378729	0.0251278	0.023747	0.104723	0.0273024	0.0303508	0.0409342	0.0256775	0.0312058	0.0175841	0.0822196	0.0357321	0.0553001	0.03543	0.042448	0.0137522
ILK_Signaling_Pathway_G2_Phase_Arrest	0.0209109	0.0450457	-0.00166466	-0.0306269	0.0782575	0.0990616	0.0123221	0.0564656	0.0717558	0.0951007	0.00923367	0.0576836	0.0749393	0.0465197	0.0863616	0.0835985	0.0493871	0.0742405	0.0443533	0.0932746	0.0858668	0.110359	0.0969488	0.151372	0.0250294	0.0171134	0.053204	0.0759291	0.0530492	0.0289939	0.0458036	0.0508293	0.116897	0.0789655	0.0964112	0.120438	0.036413	0.143823	0.0532123	0.00808859	0.0419026	0.0145703	0.0360615	0.082557	0.0767118	0.063857	0.0330049	-0.00609325
ILK_Signaling_Pathway_Induced_Cell_Proliferation	-0.269056	-0.163296	-0.187465	-0.162284	0.0724813	-0.130022	-0.177049	0.133264	0.0360847	0.0919278	-0.192006	-0.151398	-0.17986	0.108818	-0.0644412	-0.147288	-0.0352868	-0.104567	-0.167981	0.0880699	-0.0536998	-0.200311	-0.0876911	-0.157943	-0.184272	-0.0930506	-0.152366	-0.123558	-0.149664	-0.181937	-0.119987	-0.111727	-0.0835053	0.0752499	-0.146809	-0.265491	0.0857007	0.119625	-0.12473	-0.0829106	-0.171081	0.0812334	0.0889951	-0.0274966	-0.0268478	-0.0654396	-0.0350609	0.00103785
ILK_Signaling_Pathway_Loss_of_Occludin_Barrier_Dysfunction	0.024465	0.126735	0.0450406	-0.00611101	0.120834	0.151283	0.0563138	0.138972	0.137134	0.183371	0.0521984	0.154481	0.1549	0.155487	0.158987	0.198099	0.133967	0.13368	0.127075	0.173968	0.147284	0.174092	0.151611	0.198153	0.068893	0.0810777	0.118756	0.116734	0.144176	0.112889	0.149953	0.161836	0.154317	0.169177	0.17323	0.0910659	0.119289	0.204015	0.126198	0.0568693	0.129432	-0.0135445	0.0392448	0.0958136	0.0874599	0.0464877	0.0299913	-0.000760615
ILK_Signaling_Pathway_Migration_Vasculogenesis	0.105858	0.0272441	0.0418768	0.0592876	0.0169025	0.0297489	0.0385249	0.019967	0.0143633	0.0183713	0.0433559	0.0371846	0.0350248	0.0297825	0.0210721	0.0464052	0.0110576	0.0858314	0.057347	0.0243341	0.0115206	0.0524577	0.0320857	0.0339631	0.0626003	0.0578061	0.0209825	0.122075	0.0552883	0.0511752	0.0208272	0.0148915	0.0378729	0.0251278	0.023747	0.104723	0.0273024	0.0303508	0.0409342	0.0256775	0.0312058	0.0175841	0.0822196	0.0357321	0.0553001	0.03543	0.042448	0.0137522
ILK_Signaling_Pathway_MMP2_MMP9_Gene_Expression_Tissue_Invasion_via_FOS	0.0627323	0.0372242	-0.0156842	0.0176155	-0.0184384	0.14956	0.0297624	0.124544	0.00262742	0.0547654	0.00226206	0.139145	0.0838501	0.100915	-0.0104141	0.0844043	0.129965	0.175958	0.0745739	0.0425482	0.142135	0.019108	0.0738545	0.0405328	0.00771969	0.0656596	0.02589	0.0172186	0.117975	0.0709672	0.083705	0.0919374	0.0390056	0.0626212	0.058337	0.100347	0.052212	0.113188	0.000127349	-0.0343285	0.0558056	0.00319807	0.0608712	0.00221973	0.0829075	0.0218793	0.0327259	0.0880312
ILK_Signaling_Pathway_Opsonization	-0.226222	-0.481761	-0.231514	-0.224691	-0.47875	-0.527488	-0.265126	-0.490606	-0.458391	-0.522976	-0.224885	-0.339685	-0.459646	-0.448403	-1.01667	-0.484837	-0.382461	-0.329189	-0.495036	-0.468495	-0.569607	-0.426117	-0.488696	-0.419745	-0.339432	-0.424119	-0.435316	-0.00961863	-0.385821	-0.419074	-0.497331	-0.508568	-0.535227	-0.508171	-0.504593	-0.053804	-0.490606	-0.642493	-0.437812	-0.321863	-0.480235	0.148198	0.0724631	-0.0902928	0.0625493	-0.0257923	-0.0125444	0.0600927
ILK_Signaling_Pathway_Regulation_of_Intermediate_Filaments	0	0	0	0	0	0	0	0	0	0	0	0	0	0	0	0	0	0	0	0	0	0	0	0	0	0	0	0	0	0	0	0	0	0	0	0	0	0	0	0	0	0	0	0	0	0	0	0
ILK_Signaling_Pathway_Regulation_of_Junction_Assembly_at_Desmosomes	-0.231809	-0.553034	-0.343059	-0.278267	-0.561379	-0.667482	-0.296399	-0.613258	-0.572364	-0.609892	-0.270068	-0.409987	-0.547322	-0.532609	-1.26563	-0.606024	-0.508972	-0.350996	-0.572364	-0.543207	-0.687504	-0.50204	-0.585483	-0.508972	-0.388725	-0.472901	-0.50204	-0.148136	-0.430972	-0.48454	-0.621664	-0.628986	-0.678462	-0.576067	-0.628986	-0.0672549	-0.613258	-0.769437	-0.508972	-0.374735	-0.553034	0.185248	0.0266945	-0.0624901	0.103715	-0.0475884	-0.0317522	-0.00769819
ILK_Signaling_Pathway_Tissue_Morphogenesis	0.0627323	0.0372242	-0.0156842	0.0176155	-0.0184384	0.14956	0.0297624	0.124544	0.00262742	0.0547654	0.00226206	0.139145	0.0838501	0.100915	-0.0104141	0.0844043	0.129965	0.175958	0.0745739	0.0425482	0.142135	0.019108	0.0738545	0.0405328	0.00771969	0.0656596	0.02589	0.0172186	0.117975	0.0709672	0.083705	0.0919374	0.0390056	0.0626212	0.058337	0.100347	0.052212	0.113188	0.000127349	-0.0343285	0.0558056	0.00319807	0.0608712	0.00221973	0.0829075	0.0218793	0.0327259	0.0880312
ILK_Signaling_Pathway_Tumor_Angiogenesis	-0.418967	-0.391322	-0.364872	-0.467272	-0.445184	-0.327519	-0.29195	-0.312262	-0.335349	-0.510157	-0.391591	-0.408503	-0.404491	-0.361572	-0.357856	-0.378229	-0.380379	-0.377495	-0.354845	-0.383852	-0.359817	-0.382545	-0.345304	-0.424862	-0.21351	-0.371462	-0.39521	-0.426677	-0.326866	-0.369104	-0.224144	-0.489695	-0.35498	-0.368532	-0.373776	0.0757767	-0.349509	-0.315634	-0.412719	-0.425327	-0.385577	0.0241166	0.103755	0.119372	-0.0422943	0.101198	0.0947868	-0.0803314
ILK_Signaling_Pathway_Wound_Healing	-0.231809	-0.553034	-0.343059	-0.278267	-0.561379	-0.667482	-0.296399	-0.613258	-0.572364	-0.609892	-0.270068	-0.409987	-0.547322	-0.532609	-1.26563	-0.606024	-0.508972	-0.350996	-0.572364	-0.543207	-0.687504	-0.50204	-0.585483	-0.508972	-0.388725	-0.472901	-0.50204	-0.148136	-0.430972	-0.48454	-0.621664	-0.628986	-0.678462	-0.576067	-0.628986	-0.0672549	-0.613258	-0.769437	-0.508972	-0.374735	-0.553034	0.185248	0.0266945	-0.0624901	0.103715	-0.0475884	-0.0317522	-0.00769819
Interferon_Pathway	0.0909867	0.0238359	0.0352292	0.0786736	0.0519096	0.0637518	0.0955013	0.077457	0.0546659	0.0940804	0.0317859	0.0284522	0.0816906	0.0961049	0.0369865	0.0915072	0.0105283	0.0935922	0.0434546	0.0957189	0.0529615	0.106786	0.0362755	0.0607827	0.0412597	0.0491896	0.0210434	0.0753469	0.0347284	0.0128758	0.0427998	0.0609299	0.0519268	0.0838929	0.0396808	0.0788159	0.0685985	0.123418	0.027967	0.0405871	0.0242509	0.045691	0.0488965	0.0859891	0.0431399	0.0458979	0.0166313	-0.0058329
Interferon_Pathway_Gene_Expression_via_HIST1H3B_CREB3	-0.000203709	-0.03701	-0.0269804	0.115142	0.144854	0.0286278	0.120496	0.124203	0.0514211	0.199338	-0.00560293	0.0943369	0.123534	0.219805	2.5352e-05	0.104072	0.00942214	0.126741	0.0477531	0.137277	0.0253501	0.146373	0.0204249	0.023288	-0.0334754	0.0456997	-0.018542	0.219917	0.0560395	-0.00850151	0.0596561	0.0936098	0.0291328	0.126744	0.0132022	0.0618248	0.14296	0.234605	0.0191807	0.0435791	0.00151783	0.0421883	0.0359452	0.00172358	0.052156	0.00817171	0.0100266	0.013012
Interferon_Pathway_Transciption	0.103915	0.0189293	-0.0192603	0.0224943	-0.0164586	0.0795374	0.0578126	0.0953585	0.0166121	0.0564408	-0.0399503	-0.0269379	0.0670682	0.0113407	0.09645	-0.00567535	-0.024512	0.0773235	0.0318055	0.0666972	0.0880943	0.100107	0.0591306	0.0694029	-0.00204589	-0.00773391	-0.0256549	0.0519989	-0.0228941	0.00926111	0.038141	-0.0213063	0.093002	0.119109	0.0816346	0.154508	0.035421	0.182386	-0.0124839	-0.0237886	-0.0197111	0.0403727	0.0349384	0.0253904	0.0556351	0.108423	0.0328548	-0.00985882
Interferon_Pathway_Translation	0.125596	-0.00267555	-0.0193153	-0.0533549	-0.0882951	-0.0113781	0.0266872	0.00167218	0.0355282	-0.0833187	0.0111329	-0.0698208	-0.102431	-0.0223786	-0.074357	0.0514228	-0.0968224	0.00535676	0.0324025	-0.00428266	-0.0259333	-0.0479746	-0.0786158	0.00518863	0.00777876	-0.028208	-0.0419129	-0.052345	0.194207	-0.0285077	0.0492931	0.0156039	-0.0192517	0.0431101	-0.0990847	-0.017608	0.103669	-0.0536805	-0.0459634	-0.0650567	-0.0382131	0.14158	0	0.15338	0.00821387	-0.000994657	0.000534989	0.0266722
IP3_Pathway	0.0811939	0.0242152	0.0630196	0.102531	0.0386832	0.0334874	0.0407612	0.0647457	0.0469036	0.0348267	0.0642711	0.070466	0.0239167	0.051454	0.0144865	0.0424945	0.0350329	0.0764714	0.0319638	0.0362068	0.0284287	0.0563523	0.0307031	0.0250047	0.0744259	0.0584556	0.0460908	0.0502329	0.06985	0.0381931	0.0344135	0.0368764	0.0411861	0.0477456	0.0223645	0.096304	0.0537732	0.0310741	0.0437906	0.0445246	0.0621705	0.0267431	0.0716989	0.0123993	0.0530635	0.0282991	0.0298757	0.0278312
IP3_Pathway_Gene_Expression_via_CREB3_NFATC2_MEF2D	-0.0634307	-0.0719712	0.0215244	0.0792424	0.00255338	-0.00814358	0.0311576	0.0706885	0.0236116	0.0106492	0.0161714	0.00312576	-0.0752077	0.0594622	-0.0308825	-0.0372337	-0.0127327	0.0605223	-0.0315854	0.03009	-0.0339231	-0.000606462	-0.0271249	-0.053285	-0.0312492	-0.000759666	-0.021833	0.0801931	0.0261002	-0.0534838	-0.0171985	-0.0554755	-0.0315354	0.0425874	-0.0224258	-0.00268081	0.0599054	0.085286	-0.0120338	-0.0123806	-0.0390567	0.0924358	0.0601313	0.0334823	0.0139509	0.0645714	0.0447511	0.0254003
JAK-STAT_Pathway	0.096836	0.039295	0.0580612	0.0713983	0.0309275	0.0660795	0.05739	0.0455395	0.055565	0.0239879	0.0389979	0.0372763	0.0354137	0.0345837	0.0432449	0.0605922	0.0541891	0.0496669	0.0239227	0.0356306	0.0483806	0.0563622	0.0373013	0.0369252	0.0470567	0.0458449	0.0339482	0.0403922	0.049801	0.0313827	0.0315087	0.0312321	0.0618048	0.0413684	0.0446284	0.0611074	0.038948	0.0499023	0.0321885	0.0370836	0.0295067	-0.00154098	0.0689693	0.0248691	0.0509268	0.0165055	0.015046	0.0175549
JAK-STAT_Pathway_Akt_Pathway	-0.0485213	-0.136199	-0.115356	-0.00780011	-0.120337	-0.010031	-0.107813	-0.0778253	-0.0364733	-0.073329	-0.137381	-0.134171	-0.0502467	-0.119588	-0.0188817	-0.0663643	-0.12405	0.0211839	-0.125888	-0.0608375	-0.0284377	-0.0351211	-0.040221	-0.0549044	-0.0701931	-0.127265	-0.106324	-0.0246399	-0.105192	-0.152683	-0.111098	-0.120985	0.0333992	-0.0493663	-0.0674231	0.0966615	-0.0772725	0.0541537	-0.12211	-0.105409	-0.116674	0.0494505	0.0239334	-0.00470138	0.0712305	0.10789	0.0720572	-0.0171757
JAK-STAT_Pathway_Gene_Expression_via_MYC	0	-0.00943988	-0.0590984	0.169058	0.00462748	0	-0.114467	0.0213062	-0.0632173	-0.00296195	-0.0968657	-0.0599422	0.128493	-0.0605139	-0.120837	0.173279	-0.0606654	-0.0612934	-0.0422925	0.0443537	-0.128828	-0.0742379	-0.0948017	0	0.015655	-0.0699197	-0.137064	0	0	-0.0649878	-0.0884941	-0.0429112	-0.11486	0.028523	0.05445	0.0850485	0.0505839	-0.0198287	-0.110645	-0.0675534	-0.0270821	0.0890868	-0.0690027	-0.011712	0.0249024	0.072331	0.0193339	0.0117029
JAK-STAT_Pathway_IFN-Inducible_Gene_Expression_via_STAT2_STAT1	0.140608	0.051261	0.028064	0.0366527	0.0231279	0.126756	0.10699	0.0860798	0.0763314	0.0928883	0.0345044	0.0372589	0.0929307	0.0722578	0.0955335	0.0723893	0.0736229	0.0973758	0.0565644	0.115035	0.0858747	0.11318	0.0822419	0.0890611	0.0206476	0.0306183	0.0129316	0.0637812	0.0347068	0.0496519	0.0668941	0.0362484	0.0854146	0.0921412	0.137962	0.0559844	0.0711232	0.148174	0.0241001	0.0248565	0.0284215	-0.00143791	0.0861032	0.151017	0.0626524	0.0410502	-0.00128426	-0.0140406
JAK-STAT_Pathway_JAK_Degradation	-0.133706	-0.0973216	-0.0958546	-0.0948976	-0.155708	-0.0766562	-0.066111	-0.12065	-0.0525915	-0.16632	-0.0918645	-0.106138	-0.148943	-0.1149	-0.124012	-0.0612667	-0.0912932	-0.150202	-0.112984	-0.129052	-0.113704	-0.122151	-0.124021	-0.136296	-0.114955	-0.0940782	-0.125267	-0.0993354	-0.1495	-0.098129	-0.121489	-0.102741	-0.0771248	-0.14839	-0.0952376	-0.196812	-0.124082	-0.131591	-0.140766	-0.103055	-0.13302	-0.112874	0.00943058	-0.0545986	-0.00558386	-0.116289	-0.0707006	-0.0469252
JAK-STAT_Pathway_Nml_SOCS_BCL-XL_p21_Myc_Nos2_Gene_Expression_via_STAT2	0.0866883	0.0442721	0.0692253	0.0884066	0.0338884	0.0558232	0.0591603	0.0451776	0.057709	0.0279384	0.0548041	0.0533142	0.0343443	0.0385575	0.0344438	0.07228	0.0537517	0.0466147	0.0253543	0.0363386	0.0417078	0.0601573	0.034354	0.0301241	0.0551597	0.0575602	0.0459358	0.028718	0.0537766	0.0365313	0.0361457	0.0404374	0.0600415	0.0366314	0.0429144	0.0574059	0.0392293	0.0416252	0.0406035	0.041945	0.0419818	-0.00480736	0.0809143	0.0102056	0.0445358	0.00348862	0.00957432	0.0174642
JNK_Pathway	0.145459	0.0569319	0.0992851	0.0999491	0.0566466	0.082574	0.0935223	0.0678509	0.0818034	0.0521263	0.0954776	0.0818624	0.0533405	0.0539223	0.0678005	0.0782557	0.0850139	0.104566	0.0439288	0.0588864	0.0700034	0.0854164	0.0646787	0.0694632	0.0797779	0.0699974	0.0775064	0.112857	0.0803294	0.0584845	0.0561895	0.0605328	0.0830513	0.0657374	0.0695231	0.0940592	0.0575229	0.0741597	0.0661506	0.0732784	0.0680253	0.0200705	0.0853851	0.0309299	0.0503957	0.0278719	0.0211906	0.0414494
JNK_Pathway_Gene_Expression_Apoptosis_Inflammation_Tumorigenesis_Cell_Migration_via_SMAD4_STAT4_HSF1_TP53_MAP2_DCX_ATF2_NFATC3_SPIRE1_MAP1B_TCF15_ELK1_BCL2_JUN_PXN_NFATC2	0.0694032	0.0198069	0.0215616	0.042293	0.0237668	0.0651542	0.00944638	0.0183832	0.0729585	0.0288845	0.0594577	0.0460102	0.00146682	-0.00341826	0.0399606	-0.0114047	0.0636755	0.0663614	0.0217889	0.0059829	0.0400319	0.0186921	0.0355733	0.0222055	0.039811	0.02715	0.0472736	0.109347	0.0172863	0.0329574	0.0432044	0.0123206	0.0360196	0.0302809	0.067778	0.0496327	0.0237731	0.0775177	0.0117377	0.0430844	0.0301729	0.0274353	0.051617	0.0143849	0.0240764	0.033356	0.00409757	0.030881
JNK_Pathway_Insulin_Signaling	-0.160529	-0.0689434	-0.195013	-0.224157	-0.049567	-0.000744489	-0.206619	-0.0655111	-0.00111473	-0.00747805	-0.115339	-0.0434113	-0.0463504	-0.0800213	-0.0477351	-0.119081	-0.0150804	-0.147701	-0.0567301	-0.0133174	-0.0452342	-0.00086652	-0.0379524	-0.0208707	-0.0422745	-0.0960541	-0.0253529	-0.004783	-0.115593	-0.0707789	0.0352248	-0.0429487	0.0178978	-0.0631623	-0.0343604	-0.103212	-0.0325152	0.00179844	-0.0672336	-0.066682	-0.0445206	0.00823941	-0.0157225	0.0133657	0.0337857	0.02749	-0.0450608	-0.0187507
MAPK_Family_Pathway	0.144454	0.0726904	0.112739	0.140449	0.0932249	0.0978836	0.122721	0.0840338	0.0922838	0.0894624	0.101172	0.0934033	0.0901203	0.0962543	0.0811345	0.109709	0.0831152	0.116535	0.0646643	0.091348	0.0921272	0.114294	0.0780652	0.085925	0.0809357	0.0902539	0.0865986	0.114246	0.113858	0.0671393	0.0714127	0.090406	0.105359	0.0823395	0.0743688	0.104423	0.0799517	0.100312	0.0855019	0.081379	0.0779844	0.0251914	0.0523716	0.0304838	0.0608323	0.0358115	0.0343036	0.0230621
MAPK_Family_Pathway_Chromatin_Remodelling	0.0670809	0.036061	0.0724225	0.129808	0.160307	0.090248	0.161229	0.102387	0.0594426	0.208551	0.0909122	0.201666	0.215438	0.210793	0.0713979	0.248759	0.0665655	0.213123	0.146466	0.1282	0.10355	0.184566	0.107581	0.127959	0.0479452	0.10754	0.0894958	0.320577	0.1738	0.0893401	0.155438	0.172496	0.0977307	0.101236	0.0952904	0.100153	0.110389	0.246851	0.0875978	0.0911519	0.089941	0.0449346	0.0163834	-0.00463631	0.0261649	0.0312825	0.0383667	0.020334
MAPK_Family_Pathway_Cytoskeleton	0.066009	-0.0994779	-0.0478991	0.113909	-0.115794	0.0451562	-0.00714032	-0.0639427	-0.0069932	-0.146621	-0.0379809	-0.0807972	-0.0746767	-0.0497546	-0.0337293	-0.158182	0.0196594	-0.0323508	-0.148816	-0.118297	0.0407678	-0.104467	-0.0111418	-0.148602	-0.0623964	-0.0801021	-0.119036	0.014215	-0.137431	-0.0861863	-0.165288	-0.144667	0.0213872	0.0202744	-0.0372784	0.0185948	0.0405298	-0.119978	-0.0652759	-0.0536406	-0.0794945	-0.0253872	0.0259043	0.0910861	0.0479628	0.054658	0.0871907	0.00992541
MAPK_Family_Pathway_Gene_Expression_via_ATF2_JUN_ELK1_NFKB2_CREB3	-0.0431691	-0.00317612	-0.0199553	-0.0268254	0.0474935	0.0619179	0.00632805	0.0668299	0.0661966	0.0912243	-0.0310675	-0.0186356	0.000657054	0.0788558	0.0165578	-0.00288943	-0.00383216	0.021811	0.00017264	0.0784187	0.0282494	-0.00237024	-0.00508254	-0.00450813	-0.0274301	-0.0149434	-0.00948335	0.0975753	0.0163445	-0.01721	0.0297468	-0.0101522	0.0270625	0.0660849	-0.021651	-0.00215872	0.0795834	0.0600952	-0.0107203	-0.0253513	-0.0102628	0.0473479	-0.0118189	0.00192542	0.0423532	0.0143752	0.00181561	0.0181665
MAPK_Family_Pathway_Translation	0.0397509	-0.0102649	0.06703	-0.0450763	-0.0501629	0.00442347	0.00604268	0.0273116	0.039946	-0.0456069	0.0258913	0.022123	-0.0564855	-0.0113586	-0.0252893	0.043115	-0.0118058	0.0407038	-0.00225302	-0.00712785	0.000525045	-0.0493224	0.0133702	0.00212407	0.0192076	-0.0237383	0.00453665	0.156793	0.0902253	0.0235206	0.0209774	-0.0286952	0.0015045	0.032576	-0.0121749	-0.0255005	0.0638742	-0.0467233	0.0188668	-0.0389291	0.011956	0.0144061	0.000149786	0.053843	0.0590909	0.0798287	0.0771612	0.0095416
MAPK_Signaling_Pathway	0.12957	0.0468329	0.0797374	0.0943602	0.0539917	0.0735158	0.0747003	0.058068	0.0643962	0.0416654	0.0664868	0.0769751	0.0500391	0.0607616	0.060122	0.0737181	0.0766321	0.102211	0.0500564	0.0524	0.0586983	0.0552848	0.0638705	0.0589118	0.0688975	0.0641313	0.0560817	0.122581	0.0804294	0.0585727	0.0422119	0.0442315	0.0672032	0.05971	0.0651227	0.0889211	0.0607658	0.0724374	0.0557803	0.0566107	0.0582798	0.0237968	0.0704754	0.0297887	0.0443978	0.0338747	0.0285649	0.0516919
MAPK_Signaling_Pathway_Cell_Motility_Inflammation_Apoptosis_Osmoregulation	-0.00820971	-0.0398891	-0.0215298	0.0671796	0.0568692	-0.0397871	0.0117422	0.0760619	0.0419189	0.0533185	-0.0590171	-0.107436	-0.0631505	0.069664	-0.0542775	-0.0373342	-0.0465346	-0.0384206	-0.0743371	0.0766563	-0.0630746	-0.001577	-0.105686	-0.0727988	-0.0539389	0.00060002	-0.0904081	0.0175282	-0.080514	-0.0981745	-0.0849548	-0.0319972	-0.05522	0.0969288	-0.103347	-0.0336169	0.0928316	0.0170032	-0.0312897	-0.0307311	-0.0548053	0.0452857	0.0638635	0.0366144	0.0770942	0.0528192	0.0453987	-0.00131808
MAPK_Signaling_Pathway_Cell_Survival	-0.107646	-0.0556962	0.00135907	-0.118408	0.0316548	-0.0442111	0.0278352	0.103341	0.04011	0.0860163	-0.0425786	0.196306	-0.0225985	0.0876829	0.0286042	-0.00743088	-0.0794339	0.155921	0.0470589	-0.0128042	0.0155281	0.0810502	0.0704137	0.105503	0.0770974	-0.00938493	0.125454	0.0962044	0.229587	-0.027089	0.0570983	0.0732363	0.00389062	0.0810657	0.064934	-0.0314664	0.113428	0.121626	-0.044872	0.138753	0.193307	0.0175685	0.0650082	-0.000180578	-0.0087089	0.0296976	0.0691106	-0.0127508
MAPK_Signaling_Pathway_Gene_Expression_Apoptosis_Inflammation_Tumorigenesis_via_MYC_HSF1_STAT2	0.000455718	0.0623718	-0.0207109	-0.000854741	0.0610655	0.0769783	-0.0257114	0.0214337	0.0882229	0.0789331	-0.0275103	-0.00291283	0.0822938	0.0296387	0.0398459	0.0804403	0.0148347	0.040191	0.0327019	0.0624557	0.0278427	0.0325037	0.0331595	0.0711411	0.0295499	0.0367244	0.0323512	0.069011	0.0205658	0.0109114	0.0835309	0.0359229	0.041808	0.0366439	0.0956627	0.0157071	0.0318717	0.12031	0.00208387	0.00378282	0.0369897	0.0123654	0.0307482	0.0308668	0.0633797	0.0648987	0.038243	-0.0070716
MAPK_Signaling_Pathway_Gene_Expression_Cell_Proliferation_Cell_Survival_Tumorigenesis_Differentiation_Development_via_PXN_CREB3_RPS6KA5_RPS6KA6	0.0462682	0.0654203	0.0492645	0.0636309	0.14219	0.067715	0.054708	0.0890807	0.106972	0.119647	0.0273856	0.0430934	0.0639857	0.0953101	0.0767685	0.120604	0.0734667	0.0465263	0.0494325	0.13713	0.0535792	0.109123	0.0487681	0.095845	0.0569983	0.0990382	0.0445024	0.105146	0.0496874	0.0395469	0.047414	0.071099	0.0608993	0.120346	0.0824958	0.0774677	0.0880242	0.125532	0.0726209	0.0486732	0.0465583	0.0488011	0.0492915	0.0728134	0.0563494	0.048768	0.0365733	0.00148873
Mismatch_Repair_in_Eukaryotes_Pathway	0.0492128	0.0266525	0.0627865	0.05888	0.0470161	0.0768894	0.148201	0.0449544	0.0958841	0.0548699	0.058952	0.0480433	0.0850668	0.090214	0.089052	0.122395	0.0649228	0.0817279	0.0198761	0.112855	0.0722138	0.0550102	0.0697814	0.070022	0.0319404	0.0180204	0.0435312	0.182439	0.0868582	0.0246704	0.0517559	0.0993581	0.0668741	0.0525973	0.0597361	0.187238	0.0583829	0.0792018	0.0444654	0.0240371	0.0419467	0.0501319	0.0299863	0.0105527	0.0597195	0.0586822	0.0297137	0.0564217
Mitochondrial_Apoptosis_Pathway	-0.0409804	-0.0342063	-0.0518473	-0.0292628	-0.0608263	-0.0245454	-0.0366603	-0.0121888	-0.00416014	-0.017102	-0.0549415	-0.0239292	-0.0301105	-0.0388803	-0.0112445	-0.0321647	-0.0278573	-0.029894	-0.0402168	-0.0408	-0.0144238	-0.00511822	-0.0107629	-0.00132593	-0.0937799	-0.0652727	-0.0361647	0.00506515	-0.0573446	-0.0438859	-0.0592673	-0.0241521	-0.0115909	-0.0162967	-0.0102484	-0.0712245	-0.00111485	-0.0367044	-0.0307606	-0.0543546	-0.00827881	-0.0246255	0.0215799	0.0220104	0.000926101	0.0317182	-0.0253934	-0.0272353
Mitochondrial_Apoptosis_Pathway_Apoptosis	0.0056154	-0.0223574	0.00338691	0.0137286	-0.0181265	-0.0131694	-0.0263044	-0.000757135	-0.0271183	-0.0131016	0.000511433	-0.00320393	-0.00980628	0.0156691	-0.00437027	0.0319618	0.0340523	-0.00945359	0.00512488	-0.00190167	-0.00626758	-0.00744831	0.0278863	-0.0351128	0.0218374	-0.00511632	-0.00666648	0.10211	-0.00992941	0.00767477	-0.00817944	0.00522259	-0.0140621	-0.00834766	-0.0235447	-0.0374873	0.0127351	0.00571994	-0.0102414	0.00217398	0.0176907	0.013582	0.104553	0.0215497	0.0072429	0.06827	0.0119264	0.0276357
Mitochondrial_Apoptosis_Pathway_Depolarization	0.0930495	-0.00974781	0.174683	0.2543	0.0021461	0.0173573	0.157705	0.0289487	0.114205	-0.0199982	0.0707833	0.103983	0.0235334	0.0381663	0.0161532	0.0744812	0.0849288	0.105854	-0.00248895	0.013984	0.0437678	0.0367099	0.0369075	0.150646	-0.00505842	0.02248	0.0620189	0.167186	-0.0150291	-0.00330293	0.00208901	-0.0120749	0.0357075	0.0190346	0.0382355	-0.0510765	0.0375284	0.0517436	-0.00565131	0.0666311	0.00569689	0.0408811	0.111511	-0.0289964	0.0181957	0.0184968	0.00039673	0.0882167
Mitochondrial_Apoptosis_Pathway_DNA_Fragmentation	-0.0237627	-0.0211081	0.0294662	0.0706818	0.0697909	-0.0216396	-0.0182777	-0.0542378	0.0507882	-0.0146129	0.0484228	-0.00387242	-0.0478839	-0.0358574	-0.0445519	0.0528467	0.039223	-0.100741	0.0516035	-0.00378705	0.0125677	-0.036492	0.0401465	-0.0495238	0.0283944	0.0407444	-0.00854346	0.0855298	0.00919078	0.062441	0.0239749	-0.0335731	-0.0291126	-0.0771579	0.0296028	-0.00219585	-0.0344911	0.00427941	-0.0251465	0.101704	0.0239249	-0.051883	0.0636309	-0.100983	0.044352	0.112225	-0.000707496	-0.0456634
Mitochondrial_Apoptosis_Pathway_Gene_Expression_via_TP53	0.0696583	-0.0113724	0.203797	0.296684	0.00250378	0.0202502	0.183989	0.0337735	0.133239	-0.0233312	0.0825805	0.121314	0.0274556	0.0445274	0.0188454	0.0868947	0.0990836	0.123496	-0.00290377	0.0163146	0.0510624	0.0428282	0.0430587	0.175754	-0.0059015	0.0262267	0.0723554	0.12726	-0.0175339	-0.00385341	0.00243718	-0.0140874	0.0416587	0.022207	0.0446081	-0.0595893	0.0437832	0.0603675	-0.00659319	0.0777363	0.00664638	-0.0266333	0.130096	-0.0338291	0.0212283	0.0215796	0.000462852	0.102919
mTOR_Pathway	0.127138	0.0500116	0.0914282	0.0977929	0.0533444	0.0584396	0.0747814	0.0609208	0.0418355	0.0328614	0.0840769	0.0756516	0.0537091	0.0674758	0.0536195	0.0786034	0.0707415	0.0758289	0.041448	0.0525556	0.0551675	0.0533897	0.0546925	0.0549094	0.080485	0.0683239	0.0700987	0.078711	0.0762532	0.0544108	0.0419244	0.0470131	0.0634316	0.0650843	0.0528376	0.0793151	0.0635134	0.0565485	0.0641813	0.0701969	0.0562484	0.0294688	0.0432298	0.0416976	0.0324581	0.0318116	0.0217611	0.0444754
mTOR_Pathway_Actin_Organization	0.0893868	0.0402172	0.0745091	0.065318	0.0257588	0.0135163	0.018988	0.0618727	0.0277849	0.0670657	0.0544099	0.0929112	0.0830899	0.0857572	0.0282757	0.0737677	0.0635843	0.0839967	0.0385441	0.0346664	0.0247203	0.078337	0.0422254	0.046513	0.0825527	0.0421778	0.0570662	0.0213696	0.0449384	0.0431019	0.0380677	0.0769378	0.0273147	0.089322	0.0764574	0.00955392	0.0563312	0.0539151	0.0439909	0.0460656	0.0891024	0.0119056	0.0344721	0.0858697	0.025824	0.0157946	0.00401361	0.0696571
mTOR_Pathway_Autophagy	0	0	0	0	0	0	0	0	0	0	0	0	0	0	0	0	0	0	0	0	0	0	0	0	0	0	0	0	0	0	0	0	0	0	0	0	0	0	0	0	0	0	0	0	0	0	0	0
mTOR_Pathway_Cap-dependent_Translation	0.465647	0.232102	0.433239	0.381986	0.226621	0.184542	0.479674	0.233308	0.224514	0.0102262	0.305222	0.191953	0.154237	0.247031	0.057673	0.481551	0.271182	0.237523	0.224357	0.276938	0.198717	0.132485	0.132107	0.22843	0.239554	0.28421	0.212079	0.146109	0.346264	0.270472	0.171636	0.320567	0.234131	0.236062	0.12367	0.162187	0.316819	0.00192599	0.200935	0.17908	0.177166	0.0616269	0	0.209206	0.023219	0.00143711	-0.00972946	0.048918
mTOR_Pathway_Inflammation_Stress_Resistance	0.0833595	0.0137859	0.0255065	-0.0285418	0.00556221	-0.0200665	0.0859799	-0.0429946	-0.00527878	0.0310562	-0.0248271	-0.0350949	0.031391	0.04511	0.0151223	0.0342802	-0.000841994	0.0539164	0.00684308	-0.00186555	-0.000709086	-0.0402055	-0.0118408	-0.0235624	0.05227	-0.0377232	0.0347651	-0.0116811	-0.00285322	-0.0186164	-0.043644	-0.020619	0.00499979	-0.0201349	-0.0659435	0.0749459	-0.019845	-0.0658153	0.0552432	-0.0143312	-0.0512528	0.0721273	-0.0596637	-0.0317961	-0.00932348	-0.0255727	-0.0319232	0.0535482
mTOR_Pathway_Lipid_Synthesis	0.0761663	0.0410551	0.0646398	0.0560896	0.0277584	0.0137978	0.0193836	0.0569032	0.0226126	0.0659961	0.0465841	0.0948469	0.084821	0.0875439	0.0226619	0.0758713	0.0637838	0.0732394	0.0393471	0.0353886	0.0175093	0.079969	0.0431051	0.0474821	0.0756657	0.0430565	0.0513045	0.0101073	0.0458747	0.0439999	0.0388608	0.0785407	0.0278838	0.0723423	0.0626907	-0.00246227	0.0575047	0.0422342	0.0449074	0.0470253	0.086048	0.00864666	0.0306845	0.052236	0.0256149	0.0226	0.00916365	0.0725854
mTOR_Pathway_Metabolism_Stress_Response_and_Apoptosis	0.0249835	0	0.0357414	0.0986773	0	0.0465568	0	0	0	0	0.0249835	0.0198436	0.021618	0.0211059	0.0408643	0.0513323	0.045586	0.0723668	0	0.0218722	0.0200902	0.0526615	0.0500925	0	0.00613877	0.0329824	0	0.159445	0	0	0.00209731	0	0.034206	0	0.0225641	0	0	0.0392682	0.0558748	0.0312451	0	0	0.158073	0.0126742	0	0.0506367	0.0526028	0.155116
mTOR_Pathway_Microtubule_Organization	0.081244	0.0437921	0.0689491	0.0598289	0.029609	0.0147177	0.0206758	0.0606968	0.0224068	0.0730271	0.0496897	0.10117	0.0904757	0.0933801	0.025551	0.0809294	0.0692363	0.0781221	0.0419703	0.0377478	0.0186765	0.0853003	0.0459788	0.0506475	0.0807101	0.045927	0.0547249	0.00919485	0.048933	0.0469332	0.0414515	0.0837767	0.0297427	0.0771651	0.0668701	-0.00262642	0.0613384	0.0450498	0.0479013	0.0501603	0.0917845	0.00410743	0.0327302	0.0557184	0.0273225	0.0160885	0.00437038	0.0753547
mTOR_Pathway_Mitochondria_Proliferation_and_Function	0	0.156296	0.223575	0	0.136377	0	0.210245	0	0	0	0.124947	0	0.125084	0.149092	0	0.154178	0	0.173092	0	0	0	0.13731	0	0	0	0.131685	0.12987	0.135633	0	0.131842	0	0	0	0	0.127455	0	0	0	0.150112	0.152288	0	0	0	0	0	0	0	0
mTOR_Pathway_mRNA_Biogenesis	0.180428	0	0	0	0	0	0	0	0	0	0	0	0	0	0	0	0	0	0	0	0	0	0	0	0	0	0	0	0.347816	0	0	0	0	0	0	0	0	0	0	0	0	0	0	0	0	0	0	0
mTOR_Pathway_Ribosome_Biogenesis	0.132894	0	-0.048743	-0.0136631	-0.00906501	0.0556232	0.000527441	-0.0388474	0	-0.0243111	-0.00712952	-0.0255747	-0.0255747	-0.00405885	-0.0182508	-0.00279184	-0.0506907	0.0156304	0.0931722	0.00328998	-0.0603462	-0.0640813	-0.0230052	0	0.0573187	0.00761432	-0.0367604	-0.0441036	0.341881	-0.0182508	0.0581235	0.0602973	-0.065529	0	-0.0676739	-0.00935313	0	0.043367	-0.0191156	0.00843545	-0.046663	0.109604	0	-0.024745	-0.0482275	0.0106598	0.0268369	0.0184851
mTOR_Pathway_Translation_Elongation	0.212957	0.0846592	0.107819	0.149997	0.0724069	0.00537421	0.113789	0.0496998	0.0129146	0.0847455	0.0912067	0.0609847	0.0652644	0.0579334	0.024353	0.100855	0.0192961	0.0441401	0.0705337	0.061942	0.0292607	0.116442	0.0100177	0.0408269	0.0830311	0.0811267	0.0251226	0.00698365	0.102836	0.0499658	0.0358908	0.0640808	0.0219611	0.0592294	0.0624868	0.180013	0.0623681	0.0120218	0.091015	0.0757684	0.0473397	0.0128313	0.025956	0.150453	0.015325	-0.00304904	0.000278653	0.063808
mTOR_Pathway_VEGF_Pathway	-0.552506	-0.690528	-0.634318	-0.736715	-0.703352	-0.500634	-0.682576	-0.649322	-0.518858	-0.762289	-0.606337	-0.596144	-0.580394	-0.614622	-0.546507	-0.790138	-0.469744	-0.602667	-0.577231	-0.718862	-0.546635	-0.807064	-0.513784	-0.681413	-0.831964	-0.801765	-0.689966	-0.331026	-0.555348	-0.609164	-0.649678	-0.788959	-0.504134	-0.639697	-0.517427	-0.313615	-0.594134	-0.583501	-0.688665	-0.64274	-0.640336	0.0365298	-0.22274	0.119548	-0.00117648	0.0996848	0.0983211	-0.130168
NGF_Pathway	0.0649158	-0.0525316	0.00556683	0.0124594	-0.0414344	0.021189	0.00633974	0.000953977	0.0226721	-0.0385511	-0.0202467	-0.028135	-0.038173	-0.00403227	-0.0097585	-0.0370177	0.00410992	0.0260633	-0.0538492	-0.0181097	0.00272248	-0.0460535	-0.0150016	-0.0123266	-0.013305	-0.0335216	-0.0316534	0.0558113	0.00100018	-0.044668	-0.0239216	-0.0520471	0.0104839	-6.65175e-05	-0.0139227	0.0325607	0.00786524	0.0254009	-0.0495806	-0.0382794	-0.0367422	0.0592734	0.0257669	0.0355323	0.0441773	0.0477024	0.0317537	0.0343154
NGF_Pathway_Actin_Polymerization_Neurite_Outgrowth_and_Differentiation	0.133012	-0.0729991	0.0205782	-0.0530378	-0.0649713	-0.0531341	-0.0568057	-0.0202494	0.05898	-0.0961476	-0.00528919	-0.0817529	-0.100573	-0.0619431	-0.00924177	-0.0623916	-0.00849772	0.0710878	-0.0761326	-0.0816572	-0.019774	-0.020775	-0.0589424	-0.0546691	-0.0304972	-0.10103	-0.0553479	0.0354364	-0.0667587	-0.0610987	-0.0478376	-0.111089	-0.0478879	-0.0311047	0.0454221	0.0394006	-0.0380009	0.0449341	-0.0549376	-0.0716137	-0.0466681	0.133282	-0.0483926	0.186934	0.00271425	0.0226667	0.00310296	0.0491537
NGF_Pathway_Apoptosis	0.0680017	-0.0130851	0.0251824	0.0178648	-0.0296298	0.069114	0.105373	0.0152055	0.151555	0.0614975	0.0498718	0.158739	0.0742363	0.0859273	0.0626094	-0.00774157	0.0959596	0.157007	-0.0372062	-0.00242556	0.0421493	0.0826968	0.129556	0.0740477	0.0860622	0.0333604	0.0493603	0.144885	0.0747658	0.0124978	0.156669	0.0490692	0.0604212	0.0143694	0.15068	0.0410581	0.0302983	0.186553	0.00399203	0.0454373	0.0566082	0.0854384	0.0151302	0.0356898	0.0232055	0.0562816	-0.0030757	-0.0161724
NGF_Pathway_Gene_Expression_via_MYC_ELK1_CREB3_NFKB2	0.00479324	-0.0560925	-0.006355	0.0618476	0.0332794	-0.00608516	-0.0222934	0.0529816	-0.00925267	0.0590296	-0.0582633	-0.0196805	-0.0167484	0.0934724	-0.0714218	-0.0752779	0.0116855	-0.0579412	-0.027511	0.0271276	-0.068006	-0.0467293	-0.0465016	-0.100408	0.0102777	-0.0137281	-0.0712478	0.0640493	0.0185672	-0.0464906	0.00329182	-0.0406289	-0.0641372	0.0374224	-0.0262438	0.0108869	0.0708587	0.0974076	-0.080474	-0.0671565	-0.0334328	0.0526741	-0.00110372	0.0229297	0.047576	0.0588327	0.0304684	0.0387304
NGF_Pathway_Neurite_Outgrowth_and_Differentiation	0.0626448	-0.0789091	-0.0634396	-0.0598926	-0.0539442	-0.00883605	-0.0261639	-0.0382264	0.0259389	-0.0478718	-0.0672685	-0.0791836	-0.0478524	-0.0630813	0.0166296	-0.0711459	-0.0861081	0.0654758	-0.0562999	-0.0382739	0.00447905	0.0187502	-0.0169428	-0.00788176	-0.00569185	-0.0626937	-0.0348431	-0.00773606	-0.0549474	-0.0780773	-0.0339941	-0.0635287	0.0265237	0.000119349	-0.0451534	0.169768	-0.0381318	0.0935497	-0.0488887	-0.0709577	-0.0596433	0.0476703	0.00242316	0.0247751	0.0672894	0.100441	0.0701821	0.00913724
NGF_Pathway_Neuronal_Survival	0.0468834	-0.0904408	-0.0743887	-0.0535371	-0.0644437	0.0232903	-0.0141069	-0.0303495	-0.00193336	-0.048602	-0.0631795	-0.0916954	-0.0501281	-0.0761905	0.0310825	-0.0799226	-0.113017	0.0660672	-0.0681566	-0.0405973	0.039088	0.0246096	-0.00929146	0.0227678	-0.00294159	-0.0597444	-0.0354975	-0.0139644	-0.056002	-0.0912104	-0.0450059	-0.0794478	0.0649874	-0.00249682	-0.0529493	0.187315	-0.0469723	0.102609	-0.0619434	-0.0832935	-0.0715606	0.0431937	0.0311368	0.0216484	0.0674984	0.105	0.0681241	-0.00592547
Notch_Signaling_Pathway	0.111684	0.0190798	0.0148717	0.0469499	0.0244925	0.024798	0.0988325	0.0608081	0.0388409	0.0140486	0.0400861	0.0347357	-0.00575396	0.0476885	0.0892807	0.0139438	0.0142101	0.0584405	0.036657	0.0654461	0.0307939	0.0151711	0.0311224	0.00133676	0.019094	0.038527	0.0121628	0.0818654	0.0669603	0.0403717	0.0464261	0.0300261	0.0177518	0.0302063	0.018653	0.00360454	0.0650695	0.0188111	0.0552258	-0.00352657	0.0197186	0.0603299	-0.0314091	0.0419063	-0.0187949	0.0122851	-0.00509787	0.0290096
Notch_Signaling_Pathway_gamma_Secretase	0.0788965	-0.00021946	0	0	0	0.102764	0.055252	0	0	0.0488691	0	0	0.0381801	0	0.107379	0.0334385	0.0479108	0	0	0.0473957	0.0347118	0	0.102542	0.0683462	0	0	0	0.222866	0.0548193	0	0.0557381	0	0.0258171	-0.00307474	0.147434	0.014841	-0.00225067	0.190259	0	0	0	0.0285172	0.0825987	0.118187	0.052641	0	0.0379045	0.119901
Notch_Signaling_Pathway_Gene_Expression_Chromatin_Remodeling_via_RBPJ	0.11897	0.0233686	0.0181766	0.0573833	0.0299353	0.00747218	0.108517	0.074321	0.0474722	0.00631076	0.0489941	0.0424547	-0.0155171	0.058286	0.0852589	0.00961165	0.00672105	0.0714272	0.044803	0.0694574	0.0299232	0.0185425	0.0152514	-0.0135542	0.0233371	0.0470886	0.0148656	0.050532	0.0696584	0.0493432	0.0443568	0.0366985	0.0159596	0.0376021	-0.009965	0.00110754	0.0800295	-0.0192883	0.0674982	-0.00431025	0.0241005	0.0673994	-0.0567442	0.0249551	-0.0346696	0.0150151	-0.0146539	0.00881139
Notch_Signaling_Pathway_Transcription_of_Target_Genes_Hairy_E-SpI_via_RBPJ	0.11897	0.0233686	0.0181766	0.0573833	0.0299353	0.00747218	0.108517	0.074321	0.0474722	0.00631076	0.0489941	0.0424547	-0.0155171	0.058286	0.0852589	0.00961165	0.00672105	0.0714272	0.044803	0.0694574	0.0299232	0.0185425	0.0152514	-0.0135542	0.0233371	0.0470886	0.0148656	0.050532	0.0696584	0.0493432	0.0443568	0.0366985	0.0159596	0.0376021	-0.009965	0.00110754	0.0800295	-0.0192883	0.0674982	-0.00431025	0.0241005	0.0673994	-0.0567442	0.0249551	-0.0346696	0.0150151	-0.0146539	0.00881139
p38_Signaling_Pathway	0.123692	0.0542058	0.0853345	0.0760659	0.0548807	0.0822651	0.0820502	0.0671653	0.0844138	0.0462694	0.0734284	0.0863918	0.0521955	0.0626961	0.0708791	0.0673364	0.0949333	0.097636	0.0366556	0.0546876	0.0776585	0.0653447	0.0741888	0.0664337	0.0557048	0.0608809	0.0618016	0.113084	0.0880173	0.0573896	0.0476516	0.0471549	0.085738	0.0636797	0.0711976	0.0702863	0.0648157	0.068377	0.0607528	0.0637018	0.0588959	0.0218521	0.0753018	0.0196236	0.0456766	0.0275687	0.0291825	0.0440257
p38_Signaling_Pathway_Actin_Cytoskeleton_Reorganiztion	-0.0382321	-0.256561	-0.1097	-0.0289954	-0.260495	-0.0197432	-0.229035	-0.19758	-0.104027	-0.357238	-0.110029	-0.161694	-0.273705	-0.232669	-0.157194	-0.305015	-0.0421386	-0.105491	-0.287962	-0.327808	0.00219778	-0.395263	-0.103667	-0.259642	-0.158856	-0.212028	-0.190458	-0.0937103	-0.21989	-0.176894	-0.302637	-0.343453	-0.049868	-0.183982	-0.166201	-0.0440211	-0.156906	-0.274545	-0.234692	-0.186132	-0.221392	-0.0406196	0.0414468	0.145738	-0.0133379	0.0425742	0.111255	0.0158807
p38_Signaling_Pathway_Apoptosis	0	0	0	0	0	0	0	0	0	0	0	0	0	0	0	0	0	0	0	0	0	0	0	0	0	0	0	0	0	0	0	0	0	0	0	0	0	0	0	0	0	0	0	0	0	0	0	0
p38_Signaling_Pathway_Gene_Expression_Cell_Motility_Inflammation_Apoptosis_Osmoregulation_via_MEF2D_TP53_CREB1_ATF2_JUND_ETV1_NFKB2_AP2A1_MAX_FOSL1_CEBPG_ELK1_CDC25C_JUNB_STAT1_SP1_DDIT3_ELK4_CEBPA	0.0510642	0.00784397	0.0230357	0.00192791	0.0702622	0.0111574	0.0504698	0.0843225	0.0141447	0.0650537	-0.0222297	0.0252163	0.0301838	0.081752	-0.00266474	-0.0309705	0.03419	0.0297669	-0.0193474	0.038541	0.0206913	0.000214218	-0.0181717	0.00671745	-0.0128706	0.00883879	0.00721373	0.0724217	0.0365116	-0.00999361	-0.0148887	-0.0147911	-0.00160814	0.0639175	-0.0103674	-0.073309	0.0804041	0.0775906	-0.0371941	-0.00741171	0.00559075	0.0463326	0.0206045	0.000945202	0.0408239	0.0432018	0.0381248	0.0245183
p38_Signaling_Pathway_Translation	0.0341902	0.0623528	0.0852224	0.111302	0.0097083	0.149077	0.095014	0.139358	0.11105	0.00674582	0.0887918	0.104144	0.00791238	0.0629003	0.0636315	0.105605	0.0934103	0	0.0577375	0.102162	0.0736657	0.0690633	0.103692	0.0766189	0.0432085	0.049063	0.0949573	-0.024121	0.0878592	0.110175	0.11196	0.0802245	0.148704	0.152752	0.0976594	0.0854403	0.141882	0.0533578	0.10547	0.026751	0.0655042	0.0597871	0	-0.0394442	0.232609	0.170081	0.219036	0.00613657
p53_Signaling_Pathway	0.0323821	-0.00866999	0.0955828	0.0670319	-0.0117196	0.0304613	0.0218212	-0.027275	0.0282166	-0.0445384	0.0554471	0.00721647	-0.0137733	-0.0238723	-0.0170076	0.0147885	0.0341217	0.0318459	-0.0308851	-0.0292943	-0.00556686	0.0111377	-0.0180156	0.00638169	0.0126014	0.0253703	-0.0329531	0.0567834	0.00736285	-0.00884909	-0.0260094	-0.0284	0.0231939	-0.0309768	-0.00275316	0.00195259	-0.0239492	-0.0355495	-0.000617485	0.024709	-0.0273258	-0.0156961	0.00573275	0.043466	0.0577182	0.0137352	0.0354388	0.0214666
p53_Signaling_Pathway_Apoptosis	-0.0456946	-0.0521173	0.0017921	0.0033096	-0.0940499	-0.0332543	-0.0353881	-0.0679639	-0.0170228	-0.0939771	-0.0107535	-0.0296656	-0.0525107	-0.0797858	-0.0547006	-0.0766765	-0.00654447	-0.0322137	-0.0683287	-0.0719123	-0.0710066	0.00465332	-0.0703403	-0.0424317	-0.0535618	-0.0458113	-0.0840542	0.0340423	-0.0454549	-0.0434025	-0.0654396	-0.0770663	-0.0161902	-0.0782105	-0.0486983	-0.00899038	-0.0614133	-0.114614	-0.0463566	-0.0164112	-0.0744368	-0.0550043	-0.0249288	0.0200907	0.0560336	0.0209314	0.0400232	0.0102572
p53_Signaling_Pathway_Breast_Cancer	-0.00925128	-0.0321588	0.0303057	0.0372267	-0.0772744	-0.035256	-0.018382	-0.0416999	-0.00888768	-0.0879351	0.00986462	-0.00559263	-0.0345043	-0.0589027	-0.0376773	-0.0622985	0.0252173	-0.0115498	-0.050085	-0.0716108	-0.0536056	0.0136662	-0.0540067	-0.0287423	-0.0351315	-0.0281773	-0.0716108	0.0363652	-0.0181443	-0.0203606	-0.0646772	-0.0561601	-0.0230235	-0.0573242	-0.0280275	-0.00545134	-0.0364269	-0.111372	-0.0359871	0.00711618	-0.05286	-0.0603407	-0.0333818	0.0182968	0.0417482	0.0160201	0.0371224	0.0200484
p53_Signaling_Pathway_Cancer	-0.0456946	-0.0521173	0.0017921	0.0033096	-0.0940499	-0.0332543	-0.0353881	-0.0679639	-0.0170228	-0.0939771	-0.0107535	-0.0296656	-0.0525107	-0.0797858	-0.0547006	-0.0766765	-0.00654447	-0.0322137	-0.0683287	-0.0719123	-0.0710066	0.00465332	-0.0703403	-0.0424317	-0.0535618	-0.0458113	-0.0840542	0.0340423	-0.0454549	-0.0434025	-0.0654396	-0.0770663	-0.0161902	-0.0782105	-0.0486983	-0.00899038	-0.0614133	-0.114614	-0.0463566	-0.0164112	-0.0744368	-0.0550043	-0.0249288	0.0200907	0.0560336	0.0209314	0.0400232	0.0102572
p53_Signaling_Pathway_Cell_Cycle_Arrest	-0.00925128	-0.0321588	0.0303057	0.0372267	-0.0772744	-0.035256	-0.018382	-0.0416999	-0.00888768	-0.0879351	0.00986462	-0.00559263	-0.0345043	-0.0589027	-0.0376773	-0.0622985	0.0252173	-0.0115498	-0.050085	-0.0716108	-0.0536056	0.0136662	-0.0540067	-0.0287423	-0.0351315	-0.0281773	-0.0716108	0.0363652	-0.0181443	-0.0203606	-0.0646772	-0.0561601	-0.0230235	-0.0573242	-0.0280275	-0.00545134	-0.0364269	-0.111372	-0.0359871	0.00711618	-0.05286	-0.0603407	-0.0333818	0.0182968	0.0417482	0.0160201	0.0371224	0.0200484
p53_Signaling_Pathway_Cell_Growth_Accumulation	-0.00925128	-0.0321588	0.0303057	0.0372267	-0.0772744	-0.035256	-0.018382	-0.0416999	-0.00888768	-0.0879351	0.00986462	-0.00559263	-0.0345043	-0.0589027	-0.0376773	-0.0622985	0.0252173	-0.0115498	-0.050085	-0.0716108	-0.0536056	0.0136662	-0.0540067	-0.0287423	-0.0351315	-0.0281773	-0.0716108	0.0363652	-0.0181443	-0.0203606	-0.0646772	-0.0561601	-0.0230235	-0.0573242	-0.0280275	-0.00545134	-0.0364269	-0.111372	-0.0359871	0.00711618	-0.05286	-0.0603407	-0.0333818	0.0182968	0.0417482	0.0160201	0.0371224	0.0200484
p53_Signaling_Pathway_DNA_Repair	-0.00925128	-0.0321588	0.0303057	0.0372267	-0.0772744	-0.035256	-0.018382	-0.0416999	-0.00888768	-0.0879351	0.00986462	-0.00559263	-0.0345043	-0.0589027	-0.0376773	-0.0622985	0.0252173	-0.0115498	-0.050085	-0.0716108	-0.0536056	0.0136662	-0.0540067	-0.0287423	-0.0351315	-0.0281773	-0.0716108	0.0363652	-0.0181443	-0.0203606	-0.0646772	-0.0561601	-0.0230235	-0.0573242	-0.0280275	-0.00545134	-0.0364269	-0.111372	-0.0359871	0.00711618	-0.05286	-0.0603407	-0.0333818	0.0182968	0.0417482	0.0160201	0.0371224	0.0200484
p53_Signaling_Pathway_Exosome_Mediated_Secretion	-0.00925128	-0.0321588	0.0303057	0.0372267	-0.0772744	-0.035256	-0.018382	-0.0416999	-0.00888768	-0.0879351	0.00986462	-0.00559263	-0.0345043	-0.0589027	-0.0376773	-0.0622985	0.0252173	-0.0115498	-0.050085	-0.0716108	-0.0536056	0.0136662	-0.0540067	-0.0287423	-0.0351315	-0.0281773	-0.0716108	0.0363652	-0.0181443	-0.0203606	-0.0646772	-0.0561601	-0.0230235	-0.0573242	-0.0280275	-0.00545134	-0.0364269	-0.111372	-0.0359871	0.00711618	-0.05286	-0.0603407	-0.0333818	0.0182968	0.0417482	0.0160201	0.0371224	0.0200484
p53_Signaling_Pathway_Gene_Expression_Anti-Apoptosis_via_TP53	-0.0456946	-0.0521173	0.0017921	0.0033096	-0.0940499	-0.0332543	-0.0353881	-0.0679639	-0.0170228	-0.0939771	-0.0107535	-0.0296656	-0.0525107	-0.0797858	-0.0547006	-0.0766765	-0.00654447	-0.0322137	-0.0683287	-0.0719123	-0.0710066	0.00465332	-0.0703403	-0.0424317	-0.0535618	-0.0458113	-0.0840542	0.0340423	-0.0454549	-0.0434025	-0.0654396	-0.0770663	-0.0161902	-0.0782105	-0.0486983	-0.00899038	-0.0614133	-0.114614	-0.0463566	-0.0164112	-0.0744368	-0.0550043	-0.0249288	0.0200907	0.0560336	0.0209314	0.0400232	0.0102572
p53_Signaling_Pathway_Gene_Expression_Cell_Cycle_and_Cell_Growth_via_TP53	-0.0456946	-0.0521173	0.0017921	0.0033096	-0.0940499	-0.0332543	-0.0353881	-0.0679639	-0.0170228	-0.0939771	-0.0107535	-0.0296656	-0.0525107	-0.0797858	-0.0547006	-0.0766765	-0.00654447	-0.0322137	-0.0683287	-0.0719123	-0.0710066	0.00465332	-0.0703403	-0.0424317	-0.0535618	-0.0458113	-0.0840542	0.0340423	-0.0454549	-0.0434025	-0.0654396	-0.0770663	-0.0161902	-0.0782105	-0.0486983	-0.00899038	-0.0614133	-0.114614	-0.0463566	-0.0164112	-0.0744368	-0.0550043	-0.0249288	0.0200907	0.0560336	0.0209314	0.0400232	0.0102572
p53_Signaling_Pathway_Gene_Expression_Cell_Fate_and_Development_via_TP53	-0.0456946	-0.0521173	0.0017921	0.0033096	-0.0940499	-0.0332543	-0.0353881	-0.0679639	-0.0170228	-0.0939771	-0.0107535	-0.0296656	-0.0525107	-0.0797858	-0.0547006	-0.0766765	-0.00654447	-0.0322137	-0.0683287	-0.0719123	-0.0710066	0.00465332	-0.0703403	-0.0424317	-0.0535618	-0.0458113	-0.0840542	0.0340423	-0.0454549	-0.0434025	-0.0654396	-0.0770663	-0.0161902	-0.0782105	-0.0486983	-0.00899038	-0.0614133	-0.114614	-0.0463566	-0.0164112	-0.0744368	-0.0550043	-0.0249288	0.0200907	0.0560336	0.0209314	0.0400232	0.0102572
p53_Signaling_Pathway_Gene_Expression_Cell_Signaling_via_TP53	-0.0456946	-0.0521173	0.0017921	0.0033096	-0.0940499	-0.0332543	-0.0353881	-0.0679639	-0.0170228	-0.0939771	-0.0107535	-0.0296656	-0.0525107	-0.0797858	-0.0547006	-0.0766765	-0.00654447	-0.0322137	-0.0683287	-0.0719123	-0.0710066	0.00465332	-0.0703403	-0.0424317	-0.0535618	-0.0458113	-0.0840542	0.0340423	-0.0454549	-0.0434025	-0.0654396	-0.0770663	-0.0161902	-0.0782105	-0.0486983	-0.00899038	-0.0614133	-0.114614	-0.0463566	-0.0164112	-0.0744368	-0.0550043	-0.0249288	0.0200907	0.0560336	0.0209314	0.0400232	0.0102572
p53_Signaling_Pathway_Gene_Expression_DNA_Replication_and_Repair_via_TP53	-0.0456946	-0.0521173	0.0017921	0.0033096	-0.0940499	-0.0332543	-0.0353881	-0.0679639	-0.0170228	-0.0939771	-0.0107535	-0.0296656	-0.0525107	-0.0797858	-0.0547006	-0.0766765	-0.00654447	-0.0322137	-0.0683287	-0.0719123	-0.0710066	0.00465332	-0.0703403	-0.0424317	-0.0535618	-0.0458113	-0.0840542	0.0340423	-0.0454549	-0.0434025	-0.0654396	-0.0770663	-0.0161902	-0.0782105	-0.0486983	-0.00899038	-0.0614133	-0.114614	-0.0463566	-0.0164112	-0.0744368	-0.0550043	-0.0249288	0.0200907	0.0560336	0.0209314	0.0400232	0.0102572
p53_Signaling_Pathway_Gene_Expression_ECM_and_Adhesion_via_TP53	-0.0456946	-0.0521173	0.0017921	0.0033096	-0.0940499	-0.0332543	-0.0353881	-0.0679639	-0.0170228	-0.0939771	-0.0107535	-0.0296656	-0.0525107	-0.0797858	-0.0547006	-0.0766765	-0.00654447	-0.0322137	-0.0683287	-0.0719123	-0.0710066	0.00465332	-0.0703403	-0.0424317	-0.0535618	-0.0458113	-0.0840542	0.0340423	-0.0454549	-0.0434025	-0.0654396	-0.0770663	-0.0161902	-0.0782105	-0.0486983	-0.00899038	-0.0614133	-0.114614	-0.0463566	-0.0164112	-0.0744368	-0.0550043	-0.0249288	0.0200907	0.0560336	0.0209314	0.0400232	0.0102572
p53_Signaling_Pathway_Gene_Expression_Infection_and_Immune_Response_via_TP53	-0.0456946	-0.0521173	0.0017921	0.0033096	-0.0940499	-0.0332543	-0.0353881	-0.0679639	-0.0170228	-0.0939771	-0.0107535	-0.0296656	-0.0525107	-0.0797858	-0.0547006	-0.0766765	-0.00654447	-0.0322137	-0.0683287	-0.0719123	-0.0710066	0.00465332	-0.0703403	-0.0424317	-0.0535618	-0.0458113	-0.0840542	0.0340423	-0.0454549	-0.0434025	-0.0654396	-0.0770663	-0.0161902	-0.0782105	-0.0486983	-0.00899038	-0.0614133	-0.114614	-0.0463566	-0.0164112	-0.0744368	-0.0550043	-0.0249288	0.0200907	0.0560336	0.0209314	0.0400232	0.0102572
p53_Signaling_Pathway_Inhibition_of_Angiogenesis_and_Metastasis	-0.00925128	-0.0321588	0.0303057	0.0372267	-0.0772744	-0.035256	-0.018382	-0.0416999	-0.00888768	-0.0879351	0.00986462	-0.00559263	-0.0345043	-0.0589027	-0.0376773	-0.0622985	0.0252173	-0.0115498	-0.050085	-0.0716108	-0.0536056	0.0136662	-0.0540067	-0.0287423	-0.0351315	-0.0281773	-0.0716108	0.0363652	-0.0181443	-0.0203606	-0.0646772	-0.0561601	-0.0230235	-0.0573242	-0.0280275	-0.00545134	-0.0364269	-0.111372	-0.0359871	0.00711618	-0.05286	-0.0603407	-0.0333818	0.0182968	0.0417482	0.0160201	0.0371224	0.0200484
p53_Signaling_Pathway_Inhibition_of_IGF1R_mTOR_Pathways	0.555296	0	0.6177	0.763781	0	0	0.782093	0	0.578891	0	0.556703	0.619605	0	0	0	0	0.474397	0.703721	0	0	0	0	0	0.96451	0	0	0.504054	0.810541	0	0	0	0	0	0	0	0	0	0	0	0.581	0	0	0	0	0	0	0	0
p53_Signaling_Pathway_Normal_Cell_Cycle_Progression	-0.0456946	-0.0521173	0.0017921	0.0033096	-0.0940499	-0.0332543	-0.0353881	-0.0679639	-0.0170228	-0.0939771	-0.0107535	-0.0296656	-0.0525107	-0.0797858	-0.0547006	-0.0766765	-0.00654447	-0.0322137	-0.0683287	-0.0719123	-0.0710066	0.00465332	-0.0703403	-0.0424317	-0.0535618	-0.0458113	-0.0840542	0.0340423	-0.0454549	-0.0434025	-0.0654396	-0.0770663	-0.0161902	-0.0782105	-0.0486983	-0.00899038	-0.0614133	-0.114614	-0.0463566	-0.0164112	-0.0744368	-0.0550043	-0.0249288	0.0200907	0.0560336	0.0209314	0.0400232	0.0102572
PAK_Pathway	0.119989	0.0490958	0.0787743	0.0588153	0.0564828	0.0954114	0.0899303	0.0618832	0.0775231	0.0567026	0.0701145	0.0841677	0.0644477	0.0667702	0.0817371	0.0818815	0.086975	0.103316	0.0411875	0.0644741	0.0748817	0.0808766	0.0805042	0.0699684	0.0548499	0.0578267	0.0677465	0.114992	0.0698599	0.0525208	0.0501502	0.0526145	0.0975294	0.0654387	0.0762212	0.0996895	0.0560171	0.0802848	0.0636573	0.0643855	0.0641997	0.0259734	0.0555918	0.0408888	0.0499722	0.0344459	0.0320131	0.0252161
PAK_Pathway_Actin_Organization	0.13303	0.0459267	0.0836072	0.0707011	0.0443599	0.0911942	0.0966197	0.0590722	0.0689078	0.0346167	0.0761915	0.0732452	0.047351	0.0519783	0.072987	0.0807874	0.0799657	0.107891	0.0328818	0.0530499	0.0732858	0.0749501	0.0714377	0.0649123	0.0488359	0.0617327	0.0624571	0.123553	0.0717846	0.0518284	0.036801	0.038008	0.102642	0.0616613	0.0602877	0.109087	0.051259	0.0634526	0.0586768	0.06107	0.0505106	0.0236541	0.0678431	0.0436212	0.0438861	0.0259933	0.0233522	0.024405
PAK_Pathway_Cell_Survival	0.13303	0.0459267	0.0836072	0.0707011	0.0443599	0.0911942	0.0966197	0.0590722	0.0689078	0.0346167	0.0761915	0.0732452	0.047351	0.0519783	0.072987	0.0807874	0.0799657	0.107891	0.0328818	0.0530499	0.0732858	0.0749501	0.0714377	0.0649123	0.0488359	0.0617327	0.0624571	0.123553	0.0717846	0.0518284	0.036801	0.038008	0.102642	0.0616613	0.0602877	0.109087	0.051259	0.0634526	0.0586768	0.06107	0.0505106	0.0236541	0.0678431	0.0436212	0.0438861	0.0259933	0.0233522	0.024405
PAK_Pathway_Contractility_Stress_Fibres_and_Focal_Adhesion	0.186981	0.106131	0.147459	0.0869936	0.168715	0.193237	0.187755	0.117261	0.16625	0.141104	0.155688	0.191529	0.154636	0.184657	0.174467	0.177059	0.177896	0.176561	0.129036	0.168214	0.146248	0.133709	0.166767	0.135723	0.111446	0.0953063	0.155802	0.250691	0.122417	0.142602	0.150704	0.144366	0.163604	0.131778	0.172091	0.174706	0.12129	0.194544	0.170018	0.149237	0.159607	0.0429924	-0.0068199	0.0615877	0.0816779	0.0754895	0.0704119	0.0126754
PAK_Pathway_Lamelliopodia_and_Filopodia_Outgrowth	0.130287	0.0500198	0.0803528	0.0692176	0.050706	0.0940848	0.0974067	0.0585241	0.0757273	0.0436757	0.0700267	0.0697704	0.0527822	0.0509548	0.079042	0.0804529	0.081413	0.104719	0.0351658	0.0577492	0.0756956	0.0751613	0.0764509	0.0683089	0.0472359	0.0622425	0.06395	0.11867	0.0738235	0.0493502	0.0398622	0.0423083	0.103196	0.0629368	0.0659303	0.105153	0.0521307	0.068314	0.0587306	0.0624958	0.0495469	0.0189651	0.0685822	0.0414711	0.0455167	0.0284128	0.025878	0.0241064
PAK_Pathway_Paxillin_Disassembly	0	0	0	0	0	0	0	0	0.353154	0	0	0	0	0	0	0	0	0	0	0	0	0	0	0	0	0	0	0.192813	0	0	0	0	0	0.634709	0	0.191514	0	0	0	0	0	0	0.216278	0	0	0	0	0
PAK_Pathway_Transciptional_Activation_and_Filopodia_Formation	-0.124346	-0.0114417	-0.0513497	-0.0967755	0.0450263	0.173859	0.00181533	-0.0119229	0.144399	0.127958	-0.0213035	0.0252748	0.0731956	0.0330777	0.0683631	0.0794835	0.0154419	0.0472139	0.0109496	0.127017	0.0518224	0.0491698	0.0650735	0.102974	-0.0212613	0.0396351	0.0478522	0.111638	-0.0309074	-0.00558884	0.128833	0.0246737	0.17817	0.00871717	0.0868219	0.0359304	-0.0153608	0.154721	0.011362	-0.0117697	0.0134736	0.051226	-0.00167357	0.00341216	0.0953646	0.0600522	0.0561082	0.0188372
PPAR_Pathway	0.0136671	0.0297736	0.0210203	0.028163	0.0531218	0.0431444	0.0220489	0.0171515	0.0396978	0.0450427	0.0277536	0.0119819	0.0568662	0.0264513	0.0528715	0.0221153	0.00501719	0.0283321	0.013492	0.0285983	0.0255885	0.0738282	0.039009	0.0452103	0.0208308	0.0129119	0.0181082	0.056347	0.00318367	0.01385	0.0136053	0.0183182	0.0497523	0.0397087	0.0486228	0.0974233	0.0193999	0.085995	0.0362	0.0199934	0.014222	0.0150074	0.0465224	0.0499199	0.0396706	0.0344415	0.0257115	0.017393
PPAR_Pathway_Adipocyte_Differentiation_Glucose_Homeostasis_and_Macrophage_Function	-0.222534	-0.0911848	0.125914	-0.0252764	-0.138008	-0.140385	0.0424865	-0.224491	-0.167037	-0.327981	0.0605708	-0.201567	-0.178254	-0.128149	-0.201058	-0.149792	-0.156479	0.09221	-0.191487	-0.282768	-0.19778	-0.122604	-0.150491	-0.263214	-0.0844003	-0.0241265	-0.100959	0.212017	-0.141307	-0.0631389	-0.215644	-0.305877	-0.191037	-0.224194	-0.109416	-0.0401674	-0.216329	-0.250734	-0.0356805	-0.0262231	-0.245321	0.0110001	0.0292259	0.0174145	0.0623738	0.125219	0.174575	0.0469561
PPAR_Pathway_Fatty_Acid_Metabolism_Lipid_Homeostasis_and_Skin_Proliferation	-0.222534	-0.0911848	0.125914	-0.0252764	-0.138008	-0.140385	0.0424865	-0.224491	-0.167037	-0.327981	0.0605708	-0.201567	-0.178254	-0.128149	-0.201058	-0.149792	-0.156479	0.09221	-0.191487	-0.282768	-0.19778	-0.122604	-0.150491	-0.263214	-0.0844003	-0.0241265	-0.100959	0.212017	-0.141307	-0.0631389	-0.215644	-0.305877	-0.191037	-0.224194	-0.109416	-0.0401674	-0.216329	-0.250734	-0.0356805	-0.0262231	-0.245321	0.0110001	0.0292259	0.0174145	0.0623738	0.125219	0.174575	0.0469561
PPAR_Pathway_Peroxisome_Proliferation_Hepatocarcinogenesis_Fatty_Acid_Metbolism_and_Lipid_Homeostasis	-0.222534	-0.0911848	0.125914	-0.0252764	-0.138008	-0.140385	0.0424865	-0.224491	-0.167037	-0.327981	0.0605708	-0.201567	-0.178254	-0.128149	-0.201058	-0.149792	-0.156479	0.09221	-0.191487	-0.282768	-0.19778	-0.122604	-0.150491	-0.263214	-0.0844003	-0.0241265	-0.100959	0.212017	-0.141307	-0.0631389	-0.215644	-0.305877	-0.191037	-0.224194	-0.109416	-0.0401674	-0.216329	-0.250734	-0.0356805	-0.0262231	-0.245321	0.0110001	0.0292259	0.0174145	0.0623738	0.125219	0.174575	0.0469561
PTEN_Pathway	-0.0289167	-0.0135548	-0.0109624	0.00384821	-0.027605	-0.0323619	-0.0178966	-0.0266651	-0.0287792	-0.0177744	-0.0129257	-0.0291044	-0.0128431	-0.0219317	-0.0229655	-0.0245701	-0.0485342	-0.0142678	0.00417249	-0.0252342	-0.0329643	-0.00320746	-0.0266477	-0.0269801	-0.00237187	-0.00132016	-0.0221369	-0.0143622	-0.0184406	-0.00685047	-0.00838979	-0.0115136	-0.029241	-0.0286371	-0.0288217	-0.0189189	-0.0235405	-0.0387144	-0.0123202	-0.0097987	-0.0189968	-0.0108723	-0.0117157	-0.0127727	-0.00861506	-0.0133509	0.00104906	-0.0166574
PTEN_Pathway_Adhesion_or_Migration	-0.0501929	-0.0358563	-0.0422898	-0.0253941	-0.0489746	-0.0587526	-0.0332946	-0.052851	-0.0530468	-0.0434685	-0.0380687	-0.0624651	-0.043547	-0.0490362	-0.054034	-0.0548081	-0.0798589	-0.0394759	-0.018046	-0.0489811	-0.0597352	-0.0359384	-0.0571138	-0.0627779	-0.0342796	-0.0247851	-0.0529585	-0.0229555	-0.0467243	-0.0330443	-0.0374425	-0.0380441	-0.056403	-0.0571176	-0.0592116	-0.0580524	-0.0451611	-0.0655347	-0.042196	-0.0356861	-0.0455737	-0.0184718	-0.0155856	-0.0284889	-0.0102147	-0.0234083	-0.00153035	-0.0287731
PTEN_Pathway_Angiogenesis_and_Tumorigenesis	0.0441687	-0.0300537	-0.00786715	0.0152851	-0.0485459	-0.0422741	-0.000387666	-0.039683	-0.0509637	-0.0552205	-0.0048703	-0.0383828	-0.038693	-0.0426983	-0.0461777	-0.0317785	-0.0561761	0.00722784	-0.00261334	-0.0516673	-0.04873	-0.0204142	-0.0385391	-0.0661901	0.00743699	0.00746435	-0.0367253	0.0366476	-0.0168247	-0.0122179	-0.0382423	-0.0466027	-0.0423188	-0.049896	-0.050892	-0.0141645	-0.0304894	-0.0574983	-0.0264517	-0.00372761	-0.0254402	-0.0147071	0.0386546	-0.00527252	0.0128855	-0.0177295	0.00540197	0.00356855
PTEN_Pathway_Apoptosis	0.120438	0.136566	0.14623	0.108026	0.0106021	0.0549175	0.121668	0.141407	0.082807	0.0446646	0.20176	0.181478	0.109642	0.0766186	0.0926231	0.126056	0.0843731	0.143322	0.14128	0.130615	0.113497	0.184364	0.144268	0.237186	0.147619	0.134613	0.0737071	0.193886	0.117799	0.152053	0.142662	0.13413	0.039911	0.110998	0.12733	0.113776	0.0745769	0.0288232	0.126192	0.174812	0.140136	-0.0765203	-0.0390947	0.0416297	-0.020522	-0.0463148	-0.0434638	-0.00801603
PTEN_Pathway_Ca2+_Signaling	0.0441687	-0.0300537	-0.00786715	0.0152851	-0.0485459	-0.0422741	-0.000387666	-0.039683	-0.0509637	-0.0552205	-0.0048703	-0.0383828	-0.038693	-0.0426983	-0.0461777	-0.0317785	-0.0561761	0.00722784	-0.00261334	-0.0516673	-0.04873	-0.0204142	-0.0385391	-0.0661901	0.00743699	0.00746435	-0.0367253	0.0366476	-0.0168247	-0.0122179	-0.0382423	-0.0466027	-0.0423188	-0.049896	-0.050892	-0.0141645	-0.0304894	-0.0574983	-0.0264517	-0.00372761	-0.0254402	-0.0147071	0.0386546	-0.00527252	0.0128855	-0.0177295	0.00540197	0.00356855
PTEN_Pathway_Cell_Cycle	-0.0703366	-0.0945635	-0.0725127	-0.0732532	-0.107973	-0.0845514	-0.0619482	-0.0923811	-0.0635287	-0.117798	-0.0800906	-0.112359	-0.108751	-0.108373	-0.0899981	-0.104899	-0.0987669	-0.0638442	-0.0734655	-0.104502	-0.0889792	-0.0800844	-0.0861502	-0.135407	-0.0741863	-0.0748996	-0.0923594	-0.0602892	-0.0892249	-0.0838619	-0.0791029	-0.105185	-0.0897516	-0.109543	-0.103775	-0.0987693	-0.0909378	-0.0860747	-0.0977589	-0.0561206	-0.0991473	-0.0329066	-0.0145477	-0.0437407	-0.0138279	-0.0444271	-0.0162941	0.00141506
PTEN_Pathway_Cell_Survival	0.0750714	0.00396022	-0.00513446	-0.100453	-0.0300822	-0.0912211	-0.0674999	-0.0423957	-0.041638	-0.0301792	-0.00935306	-0.0234189	0.00498528	-0.0174147	-0.0976692	0.0100231	-0.0711449	-0.0333601	-0.0587165	-0.0657848	-0.0534403	0.00991879	-0.0552885	0.00677417	-0.00983408	-0.023008	-0.0445257	-0.0107831	-0.0889052	-0.0271993	-0.0756767	-0.0367447	-0.0900625	-0.0520024	-0.0396355	-0.083443	-0.0644872	-0.0628755	-0.0373582	-0.0370314	-0.027511	-0.00347017	0.0100612	0.0451067	-0.0430421	-0.0569084	-0.10659	0.0595954
PTEN_Pathway_Differentiation	-0.0690662	-0.0924399	-0.0719884	-0.0844154	-0.108675	-0.0906763	-0.0653194	-0.0926291	-0.0637618	-0.116651	-0.0804732	-0.112249	-0.109048	-0.10954	-0.092515	-0.10565	-0.101959	-0.0631635	-0.0764438	-0.106944	-0.0909428	-0.0784957	-0.0873456	-0.134213	-0.0738687	-0.0757861	-0.0929944	-0.0612025	-0.0965813	-0.0853605	-0.083484	-0.105202	-0.0923712	-0.109376	-0.104894	-0.0965613	-0.0917844	-0.090061	-0.0977937	-0.0557168	-0.0976523	-0.0316154	-0.0143962	-0.0432851	-0.0179717	-0.0483989	-0.0185177	0.00109589
PTEN_Pathway_DNA_Repair	-0.103042	-0.11689	-0.103549	-0.099962	-0.132476	-0.119119	-0.0868293	-0.119554	-0.102067	-0.144074	-0.105487	-0.147031	-0.134891	-0.139137	-0.124205	-0.137435	-0.133432	-0.119948	-0.112473	-0.138769	-0.119246	-0.110231	-0.117916	-0.165512	-0.107027	-0.0979444	-0.125784	-0.104207	-0.124832	-0.123771	-0.121137	-0.132762	-0.120442	-0.139217	-0.13549	-0.148847	-0.117635	-0.13541	-0.133418	-0.0859984	-0.127677	-0.0414142	-0.0132546	-0.0473505	-0.0253567	-0.0543424	-0.0284327	-0.0199155
PTEN_Pathway_Genomic_Stability	-0.0945459	-0.115266	-0.100999	-0.0944374	-0.130706	-0.116652	-0.0845216	-0.118027	-0.103583	-0.141906	-0.105932	-0.146052	-0.133043	-0.13858	-0.122055	-0.132937	-0.131856	-0.115409	-0.110391	-0.136649	-0.120032	-0.107683	-0.116881	-0.165646	-0.105338	-0.0955661	-0.123559	-0.100238	-0.125254	-0.122857	-0.1209	-0.130279	-0.119499	-0.140357	-0.136941	-0.142798	-0.11872	-0.131602	-0.131947	-0.0840304	-0.126846	-0.0430034	-0.0154071	-0.0491937	-0.0265952	-0.0550631	-0.0287866	-0.0203333
PTEN_Pathway_Growth	-0.0703366	-0.0945635	-0.0725127	-0.0732532	-0.107973	-0.0845514	-0.0619482	-0.0923811	-0.0635287	-0.117798	-0.0800906	-0.112359	-0.108751	-0.108373	-0.0899981	-0.104899	-0.0987669	-0.0638442	-0.0734655	-0.104502	-0.0889792	-0.0800844	-0.0861502	-0.135407	-0.0741863	-0.0748996	-0.0923594	-0.0602892	-0.0892249	-0.0838619	-0.0791029	-0.105185	-0.0897516	-0.109543	-0.103775	-0.0987693	-0.0909378	-0.0860747	-0.0977589	-0.0561206	-0.0991473	-0.0329066	-0.0145477	-0.0437407	-0.0138279	-0.0444271	-0.0162941	0.00141506
PTEN_Pathway_Migration	-0.118728	-0.111033	-0.107593	-0.108243	-0.118856	-0.104856	-0.10841	-0.107939	-0.100196	-0.10938	-0.107795	-0.132464	-0.110255	-0.115998	-0.0967738	-0.13398	-0.110958	-0.12113	-0.103972	-0.125948	-0.11602	-0.106513	-0.0986901	-0.14356	-0.104104	-0.0920448	-0.111999	-0.133248	-0.110439	-0.11195	-0.101577	-0.120658	-0.103957	-0.114537	-0.112363	-0.121617	-0.099764	-0.113067	-0.119629	-0.0860028	-0.120402	-0.0283978	-0.04902	-0.0503263	-0.0421979	-0.0518686	-0.0271418	-0.0391756
PTEN_Pathway_Neuronal_Survival	0.362899	0.394582	0.315683	0.316863	0.188062	0.330687	0.357564	0.0190081	0.0528977	0.191736	0.411788	0.399084	0.457631	0.0735843	0.358051	0.48023	0.225268	0.278981	0.400678	0.173881	0.398453	0.457117	0.391424	0.477625	0.575619	0.381375	0.54751	0.113846	0.391621	0.403459	0.452109	0.409946	0.328255	0.106933	0.488178	0.299316	0.0350471	0.187723	0.463913	0.568493	0.480603	-0.0842512	-0.0719212	0.252385	0.040426	0.0610978	0.0686336	-0.00571202
PTEN_Pathway_Proliferation	-0.104161	-0.106936	-0.0999474	-0.109592	-0.116374	-0.104308	-0.104463	-0.106412	-0.0974209	-0.111964	-0.0974046	-0.134604	-0.10763	-0.111121	-0.102284	-0.117013	-0.114382	-0.117421	-0.100374	-0.118079	-0.107684	-0.110486	-0.0977311	-0.144394	-0.104343	-0.0916508	-0.11107	-0.136111	-0.117178	-0.10927	-0.100517	-0.11875	-0.111514	-0.115013	-0.108948	-0.124311	-0.0999762	-0.110946	-0.119923	-0.0874461	-0.120445	-0.0270372	-0.040485	-0.0325617	-0.044323	-0.0549428	-0.031278	-0.0367007
PTEN_Pathway_Proliferation_CyclinA2_Geminin_AuroraA_PLK1	0.13086	0.0744899	0.160325	0.134595	0.119394	0.0860281	0.0666409	0.134286	0.113481	0.12767	0.0799282	0.0992539	0.122422	0.13393	0.12343	0.134025	0.0874589	0.0979006	0.0732285	0.0911946	0.111674	0.133474	0.0909997	0.0927284	0.104176	0.106608	0.0754331	0.0582687	0.0858815	0.061499	0.0863361	0.122653	0.0945133	0.0983233	0.0563967	0.135595	0.0985925	0.103569	0.0780542	0.0605595	0.0971238	0.0534338	0.122385	0.0366486	0.0232259	0.0581628	0.0272579	0.0697481
PTEN_Pathway_Protein_Synthesis	-0.270642	0	0	0	0	0	0	0	0	0	0	0	0	0	0	0	0	0	0	0	0	0	0	0	0	0	0	0	-0.521724	0	0	0	0	0	0	0	0	0	0	0	0	0	0	0	0	0	0	0
PTEN_Pathway_Senescence_Ets2_p16	0.13086	0.0744899	0.160325	0.134595	0.119394	0.0860281	0.0666409	0.134286	0.113481	0.12767	0.0799282	0.0992539	0.122422	0.13393	0.12343	0.134025	0.0874589	0.0979006	0.0732285	0.0911946	0.111674	0.133474	0.0909997	0.0927284	0.104176	0.106608	0.0754331	0.0582687	0.0858815	0.061499	0.0863361	0.122653	0.0945133	0.0983233	0.0563967	0.135595	0.0985925	0.103569	0.0780542	0.0605595	0.0971238	0.0534338	0.122385	0.0366486	0.0232259	0.0581628	0.0272579	0.0697481
PTEN_Pathway_Synaptic_Transmission	-0.0870424	-0.099538	-0.0906124	-0.0859689	-0.113636	-0.105832	-0.0763869	-0.106432	-0.0924889	-0.123253	-0.0963936	-0.134373	-0.115918	-0.125216	-0.110016	-0.118012	-0.119978	-0.104799	-0.0953026	-0.123903	-0.108956	-0.093874	-0.104434	-0.152432	-0.0946492	-0.0828855	-0.112579	-0.0946293	-0.109534	-0.109059	-0.108442	-0.113549	-0.110475	-0.128448	-0.124665	-0.138941	-0.109396	-0.116824	-0.117734	-0.0727972	-0.113671	-0.0422192	-0.0220997	-0.0492977	-0.0280729	-0.0539951	-0.0281487	-0.0188422
RANK_Signaling_in_Osteoclasts_Pathway	0.0210676	-0.0049334	0.00450487	0.0105473	0.0138932	0.103754	0.0323459	-0.00733987	0.0707253	0.0215836	-0.0209105	-0.013624	0.0276042	0.00333499	0.073794	-0.000331916	0.0452699	0.0502413	-0.0183473	0.0111548	0.0802692	0.00397661	0.0539759	0.0247581	-0.00308288	0.0174469	0.00501523	0.0778963	0.0495715	-0.0268705	0.0201435	-0.00718438	0.0699578	0.020779	0.0413133	0.0227485	0.0234521	0.0720534	-1.34928e-05	-0.00700876	-0.00854718	0.039811	-0.00774396	-0.00319274	0.0838536	0.0668066	0.06004	0.0321936
RANK_Signaling_in_Osteoclasts_Pathway_Expression_of_Osteoclastic_Genes_via_JUN_NFAT5_NFKB2_MITF_FOS	-0.0203216	0.00351398	-0.0089654	0.00102651	0.0150577	0.124299	0.0570143	0.000759719	0.0654263	0.0373103	0.00627582	0.0200975	0.0565991	0.0620081	0.0657365	0.0382419	0.0653581	0.068735	0.0276377	0.0457923	0.0647138	0.0102968	0.0392584	0.00168047	-0.00518144	-0.00828055	0.0189721	0.134656	0.0794241	0.0263484	0.0662874	0.0178198	0.068615	0.0545109	0.0293158	-0.0356284	0.0612274	0.0357538	0.0324186	-4.28301e-05	0.0167486	0.0020996	-0.0447496	-0.037657	0.133244	0.0684437	0.063898	0.0439503
RANK_Signaling_in_Osteoclasts_Pathway_Inhibition_of_Death	0.0553944	-0.0350462	-0.023413	0.0525919	0.0281554	0.0448828	0.0368025	-0.0459717	0.0174465	-0.0168693	-0.0157024	-0.046816	-0.00763036	-0.0166247	0.0358259	-0.0375123	-0.0416736	0.0181596	-0.0118902	-0.00800929	0.0334303	0.0184574	-0.00665145	0.00808464	0.0335611	-0.0121604	-0.000547019	0.0514719	0.00542267	-0.0412168	-0.00690401	-0.0452444	0.0458841	-0.0207935	-0.00896119	0.126938	-0.0245142	0.0715789	-0.0179312	-0.0057939	-0.0460296	0.045846	-0.00413086	0.0401643	0.0917445	0.112482	0.0785097	0.0128885
RANK_Signaling_in_Osteoclasts_Pathway_Resorption	0.0401251	0.00469921	-0.0411893	-0.0403073	0.0213965	0.105523	0.0339619	0.0097268	0.0939384	0.0815737	-0.0522855	-0.0271845	0.0558159	0.00722803	0.130001	-0.0121995	0.036149	0.0612447	-0.00049621	0.0426571	0.116042	0.0503007	0.109283	0.0670927	-0.00755285	-0.0186937	0.0386071	0.0367782	0.0598979	-0.0347554	0.0241832	0.0125906	0.108085	0.0361322	0.0564048	0.0771098	0.0182313	0.12876	0.0140649	-0.0201228	-0.0134275	0.0416129	0.000674802	-0.0132506	0.07282	0.0502777	0.0315447	0.0303432
Ras_Pathway	0.104668	0.0403689	0.0573133	0.0649922	0.0569808	0.0624307	0.0514455	0.0579049	0.0647174	0.0421785	0.0451483	0.0612954	0.0488957	0.0543497	0.0549432	0.0648807	0.0727769	0.079945	0.0329365	0.0519351	0.0601138	0.0433299	0.05605	0.0559131	0.0449988	0.0409135	0.0518555	0.0793789	0.0615768	0.0397016	0.0296274	0.0376375	0.0604192	0.056206	0.0533062	0.0600869	0.0567043	0.0670617	0.0415024	0.0471236	0.0536153	0.0228831	0.0444789	0.0256134	0.0482842	0.0412002	0.025837	0.0412004
Ras_Pathway_Apoptosis	0.072473	-0.0427886	-0.0122211	-0.0457342	-0.0329713	0.03463	0.0233262	-0.0103077	0.0285779	-0.0261245	-0.0308363	-0.0429422	-0.00454598	-0.0114521	0.0387144	-0.0183919	-0.0142863	0.087632	-0.0348399	0.000964758	0.0472541	0.012237	0.0159125	0.0173891	-0.0213682	-0.0541648	-0.00590663	0.0726173	0.0075169	-0.0337278	-0.016704	-0.0315035	0.0680156	0.00902436	-0.0152274	0.066642	0.00570151	0.0388044	-0.0217372	-0.0206054	-0.0381603	0.0319794	-0.00477842	-0.0123835	0.112428	0.0846752	0.0679356	0.0157428
Ras_Pathway_CDC42_Pathway	-0.0741754	-0.0306899	0.149178	0.0180908	0.165127	0.0366465	0.000431422	0.0233428	0.0560672	-0.00434044	0.227523	0.137968	-0.0504712	-0.0486944	0.0710082	0.0421639	0.0887348	0.174625	0.0205716	-0.0362771	0.0509282	-0.00274683	0.019601	-0.0473647	-0.0105996	-0.0232399	0.0360588	0.397963	-0.00167648	0.0791619	-0.00774096	-0.0408381	0.0509632	0.0733557	0.0583333	-0.0559242	0.0263166	-0.0079157	0.0273547	0.133188	0.0103348	0.0349721	-0.020113	0.0178735	0.0409004	0.0329263	0.068576	0.0126237
Ras_Pathway_Cell-Cell_Junctions	0.102844	-0.0226867	0.00959478	0.0172209	0.0630198	-0.0309621	-0.0101911	0.0234925	-0.0173993	-0.00843571	0.0406442	-0.00845443	0.041729	0.0145869	-0.0203216	0.0235937	0.0376998	0.0142087	-0.0394542	-0.0246575	0.0371686	-0.115011	-0.0154316	-0.00697056	-0.0246977	0.0134326	-0.0122091	0.102065	-0.0195367	-0.0354278	-0.0849653	-0.00230038	-0.00191206	0.007686	-0.0309657	-0.0628573	0.0439012	-0.0511973	-0.0463784	0.0231807	0.00412322	0.0748724	-0.00970998	0.00261826	0.0512682	0.033531	0.0391268	0.0851907
Ras_Pathway_Gene_Expression_Cell_Proliferation_Cell_Survival_Differentiation_Development_Cell_Cycle_Control_Cell_Motility_Tumorigenesis_via_ELK4_ATF2_MEF2D_STAT2_CREB3_CCNA1_MYC_ELK1_JUN_CDK4	0.0869469	0.0766672	0.090745	0.145626	0.102927	0.110347	0.0627047	0.119228	0.0650259	0.087185	0.032101	0.0486119	0.0732901	0.118499	0.0609027	0.0816952	0.0689894	0.0715002	0.0564086	0.0747741	0.0795667	0.0459549	0.0577949	0.0542969	0.0494523	0.09788	0.041094	0.0691677	0.0677924	0.0412333	0.0448066	0.0749144	0.0775236	0.113238	0.0544979	0.0426852	0.136044	0.0912397	0.0397741	0.0512325	0.0861826	0.0380911	0.0396254	0.00930995	0.0513718	0.056414	0.0427914	0.00189522
Ras_Pathway_Golgi_Trafficking_and_Vesicle_Formation	0.0762069	-0.0108048	0.138489	0.21881	0.120845	-0.0138669	-0.0233048	0.0175877	0.0417526	-0.0131387	0.16533	0.0521729	-0.031591	-0.0171809	0.0301843	0.0253441	0.0416841	0.0785733	-0.00863693	-0.0338901	0.000992039	-0.00888705	-0.0153889	-0.0358114	0.0461224	0.00288995	0.113186	0.21372	0.0114267	0.0122855	-0.0248868	-0.0241236	0.0235033	0.0369268	0.0563009	0.0185831	-0.0112638	-0.0145688	0.0287943	0.0753489	0.0108397	0.0872556	0.040038	0.0501056	0.0511825	0.0287242	0.0426509	0.0764849
Ras_Pathway_Increased_T-cell_Adhesion	0.104224	0.145651	0.0743637	0.0645725	0.198371	0.157213	0.0792803	0.12184	0.14858	0.180055	0.0733571	0.15257	0.147579	0.130874	0.160472	0.20103	0.140946	0.0928596	0.141197	0.194864	0.128759	0.209313	0.148552	0.226589	0.0677716	0.0916929	0.126754	0.149118	0.117406	0.126302	0.131901	0.138212	0.156917	0.139709	0.188775	0.114449	0.104152	0.186593	0.153629	0.0693173	0.125254	-0.00777818	0.0413516	0.117987	0.0622449	0.0542584	0.0219971	-0.00173443
Ras_Pathway_Receptor_Endocytosis	0.229497	-0.0521814	0.202982	-0.0296254	-0.0707536	0.0463423	0.23056	0.0321233	0.00054248	-0.112627	0.0644828	-0.00371303	0.0578565	0.104156	0.00241342	0.267405	0.121607	0.103303	-0.05677	0.0786864	0.0407298	-0.0584403	-0.00110877	0.106972	-0.0574239	-0.0664011	0.000977978	0.205375	0.0685131	0.0111923	-0.0270409	0.011983	0.0503185	0.0167084	-0.0115353	-0.0863752	0.021051	-0.0769649	0.00788046	0.00625982	-0.0537895	-0.00834044	0.0426944	0.0899355	0.0800783	0.0417995	0.025054	0.0287166
Ras_Pathway_RhoA_Pathway	0.185522	0.0550965	0.165805	0.120421	-0.0213418	0.0510734	0.0338236	0.105206	0.0401266	0.00163092	0.153192	0.0933623	0.0400162	0.0679077	0.0129599	0.14764	0.0399954	0.296967	0.0453909	0.103931	0.0679112	-0.0259123	0.0558417	-0.0211796	0.100744	0.0199126	0.0559175	0.100116	-0.00995583	0.0603431	0.0292981	0.00114842	-0.032142	0.0764229	0.0776678	-0.0423361	0.0392944	0.0121257	0.0314156	0.0342192	0.0916642	0.113492	0.10082	0.0427772	-0.00514059	0.0428354	0.00475838	0.0236384
SMAD_Signaling_Network_Pathway	0.0217698	0.0414421	0.0422451	0.0545217	0.0184934	0.0768081	0.0455029	0.029677	0.0586948	0.0194727	-0.000363752	0.0406509	0.0416903	0.0368491	0.0425364	0.0631489	0.0740274	0.0269904	0.0264418	0.0368538	0.049765	0.0497671	0.0488807	0.0322938	0.0205067	0.0449756	0.0288255	0.000700227	0.0650827	0.0343331	0.0235229	0.0285867	0.0457011	0.00681908	0.057804	-0.0121358	0.0189216	0.0465514	0.0147981	0.022625	0.0269358	-0.0432277	0.042018	0.00831987	0.0120656	-0.0305772	-0.00731847	0.0185281
STAT3_Pathway	0.11137	0.0962193	0.116218	0.11714	0.0988541	0.128977	0.11379	0.0883877	0.118422	0.0866557	0.104484	0.108025	0.0944898	0.0946785	0.107359	0.104399	0.11854	0.105205	0.0716082	0.0905017	0.112705	0.127817	0.100875	0.0986071	0.082099	0.108378	0.0906214	0.128732	0.121081	0.0904299	0.0884711	0.0851145	0.132267	0.0958306	0.116851	0.0949703	0.0930637	0.0990233	0.0918272	0.093277	0.0883603	0.0114591	0.0922043	0.0255524	0.0547759	0.0229174	0.0323978	0.0133528
STAT3_Pathway_Anti-Apoptosis	0.0396046	0	0	0	0	-0.0422018	-0.0625948	-0.0287216	-0.0476953	-0.0248437	0	-0.0287216	-0.00927867	-0.00762049	-0.0180606	-0.0751337	-0.049766	0.0882333	-0.0771598	-0.0733565	-0.0441677	0.0100443	-0.0563361	-0.0347388	0	-0.0679074	0	0	-0.015318	-0.0684048	-0.0502743	-0.0376463	-0.0474291	-0.0300705	-0.0522298	0	-0.0326837	-0.0380069	-0.0304609	-0.0845975	-0.0679074	0.07163	0.0404094	0.0959248	-0.0232633	-0.0697152	0	-0.0150089
STAT3_Pathway_G1_to_S_Cell_Cycle_Progression	0	-0.0110202	-0.0984974	-0.106761	-0.0633046	0	-0.190778	0.0153137	-0.197949	-0.136224	-0.161443	-0.0999036	-0.0774148	-0.123346	-0.155603	-0.172915	-0.101109	-0.150646	-0.0569925	-0.153086	-0.202305	-0.12373	-0.158003	0	0.0260917	-0.0851697	-0.181074	0	0	-0.0521411	-0.14749	-0.115358	-0.191433	0.00480901	-0.104783	0.197563	0.0108516	-0.194184	-0.184409	-0.112589	-0.00296102	0.128234	-0.0326023	0.0341838	0.00102077	0.0390109	-0.0346071	0.0195048
STAT3_Pathway_Growth_Arrest_and_Differentiation	0.110254	0.125271	0.140348	0.128341	0.124067	0.127317	0.115053	0.120002	0.153381	0.127406	0.12745	0.15061	0.137682	0.13509	0.135672	0.0911031	0.151934	0.121692	0.108186	0.107393	0.148572	0.140596	0.141658	0.119503	0.109444	0.128216	0.1154	0.165365	0.126402	0.12988	0.127855	0.112779	0.138718	0.137419	0.172401	0.104839	0.135193	0.140769	0.127757	0.124456	0.127033	-0.000992993	0.114528	0.0224629	0.0363841	0.0198028	0.0298838	0.0123255
Target_drugs_pathway	0.0790049	0.0467446	0.0696883	0.0798801	0.0715299	0.0722514	0.0635191	0.0488298	0.0544869	0.0595265	0.0696924	0.0541122	0.0629757	0.0553983	0.0660618	0.0730134	0.0630659	0.0815547	0.0501519	0.0785032	0.0599582	0.048136	0.0669873	0.0644231	0.0707119	0.0654559	0.0656714	0.0538577	0.0599499	0.0513793	0.0649211	0.0567981	0.0573687	0.0601541	0.0623184	0.0605702	0.0578339	0.0793699	0.0620777	0.0763426	0.0598394	0.0278348	0.0556949	0.0453127	0.0262772	0.0205916	0.015387	0.0241572
TGF-Beta_Pathway	0.132282	0.0643321	0.0960558	0.114178	0.0636762	0.0962887	0.0995526	0.0696486	0.07555	0.0558357	0.0869248	0.0752778	0.0690361	0.0638488	0.0700708	0.0810054	0.0782238	0.0872047	0.0408942	0.0608524	0.0788126	0.103119	0.0767041	0.0696164	0.0797406	0.0787329	0.0669966	0.0740345	0.0871842	0.0529762	0.0532973	0.0587303	0.0929438	0.0734043	0.0655182	0.100512	0.061011	0.0728613	0.0686523	0.0663021	0.0675341	0.0182383	0.0653967	0.0322923	0.06489	0.0382722	0.0325225	0.0267479
TGF-Beta_Pathway_Epithelial_Mesenchymal_Transdifferentiation	0.00794015	-0.116886	-0.0935799	-0.0737723	-0.113819	0.0213127	-0.0534564	-0.0626287	-0.03137	-0.0724938	-0.0709093	-0.119402	-0.0766505	-0.097772	0.0287707	-0.10324	-0.129162	0.00795706	-0.0958721	-0.0627773	0.0172652	0.0146002	-0.0208346	-0.00065781	-0.0400135	-0.116872	-0.0701608	-0.0357114	-0.089065	-0.119734	-0.0789667	-0.108181	0.0664625	-0.0165077	-0.0778312	0.177675	-0.0855607	0.0905739	-0.108238	-0.110066	-0.108779	0.0657857	0.0240302	0.0643936	0.073151	0.0904279	0.0509334	-0.00677197
TGF-Beta_Pathway_Post_Transciptional_G1_Arrest	0.230705	0.0551828	-0.00422301	0.0138287	0.00336741	0.0259967	0.0443864	-0.0146114	-0.0271766	0.0244474	-0.055464	0.0193185	0.0498938	0.0482435	-0.00924779	-0.111454	0.00895185	-0.0163155	-0.000224493	-0.0866779	-0.00348167	0.118334	0.0789917	-0.0123322	0.0636986	0.000312746	-0.0538096	0.0740113	0.0218122	-0.00648379	0.0104309	-0.014522	0.00170781	0.0484815	-0.0134841	0.0338773	-0.0365808	0.0347651	-0.0594904	-0.0610035	0.0581107	0.0564627	-0.0599286	0.216474	0.0721068	0.079747	0.0483686	0.0178779
TGF-Beta_Pathway_Transciption_Arrested_Growth_Apoptosis	0.00342636	0.0455953	0.0399263	0.074623	-0.00194999	0.130256	0.0769685	0.0663541	0.0535319	0.0183699	0.0608414	0.0218206	0.0310131	0.037971	0.0443743	0.0593774	0.0550708	0.0288817	0.00939561	0.047977	0.0433386	0.035312	0.048019	0.0312142	0.025316	0.0205964	0.0325408	0.0366644	0.00886434	0.0222015	0.0324765	0.0393013	0.0634465	0.11392	0.0604262	0.0442962	0.0826182	0.0317571	0.0244011	0.015357	0.0373281	0.0199204	0.0203931	0.068048	0.0676778	0.0378673	0.0303788	0.0231321
TGF-Beta_Pathway_Transciption_Cell_Growth_and_Mobility_and_Angiogenesis	0.00342636	0.0455953	0.0399263	0.074623	-0.00194999	0.130256	0.0769685	0.0663541	0.0535319	0.0183699	0.0608414	0.0218206	0.0310131	0.037971	0.0443743	0.0593774	0.0550708	0.0288817	0.00939561	0.047977	0.0433386	0.035312	0.048019	0.0312142	0.025316	0.0205964	0.0325408	0.0366644	0.00886434	0.0222015	0.0324765	0.0393013	0.0634465	0.11392	0.0604262	0.0442962	0.0826182	0.0317571	0.0244011	0.015357	0.0373281	0.0199204	0.0203931	0.068048	0.0676778	0.0378673	0.0303788	0.0231321
TNF_Signaling_Pathway	0.0596998	0.0561463	0.081719	0.0965874	0.0421958	0.105083	0.0823219	0.0616581	0.0664346	0.0586292	0.045523	0.0618478	0.0616538	0.0753639	0.071527	0.0671784	0.0727698	0.0691037	0.0444701	0.0473487	0.0931193	0.0512602	0.0734721	0.0513274	0.0400222	0.0516422	0.0415045	0.122221	0.0535473	0.0389968	0.0534041	0.0502284	0.0920745	0.0678829	0.0482267	0.0742981	0.0877462	0.0595421	0.0455166	0.0322921	0.0536033	0.0479579	0.0319138	0.0245676	0.0355984	0.0204287	0.0287163	0.0510747
TNF_Signaling_Pathway_Apoptosis	0.00304382	0.0114189	0.0407428	0.0262313	-0.00445777	0.115781	0.0115376	0.0250148	-0.00227055	0.0152752	0.0226906	0.0660075	0.00923007	0.047417	0.0900094	0.00503467	0.113308	0.077391	-0.0056706	-0.0108869	0.0589012	0.0637358	0.119861	0.0166298	-0.0232399	-0.00508714	0.0314855	0.244284	0.0349264	0.0146373	0.0142232	0.00692843	0.113741	0.0311254	0.0518451	0.0838276	0.0409754	0.0677117	0.0579901	0.0249491	0.0365394	0.087805	0.164677	0.00464373	-0.0162549	0.0169275	0.0591326	0.0932564
TNF_Signaling_Pathway_Gene_Expression_and_Cell_Survival_via_FOS_NFKB2_JUN_ELK1_ATF6	0.0711508	0.067545	0.0827089	0.116563	0.0417019	0.129835	0.104268	0.0913411	0.0793103	0.0784297	0.0395809	0.0595407	0.0896344	0.106019	0.0766361	0.102188	0.0758221	0.0994449	0.060514	0.0689263	0.132052	0.0502474	0.0671186	0.054659	0.046498	0.0675543	0.0498317	0.106172	0.086946	0.0453859	0.0583153	0.0800784	0.112384	0.0991469	0.0432673	0.0687163	0.125407	0.052681	0.0437264	0.0315422	0.0691427	0.0421462	0.000131353	0.00491454	0.065731	0.0172916	0.0175126	0.0320594
TRAF_Pathway	0.127988	0.0621682	0.121896	0.0693544	0.0739249	0.121249	0.128968	0.0674419	0.115053	0.0644043	0.0700623	0.0840916	0.0739166	0.0944441	0.0970496	0.101934	0.0867228	0.109581	0.0485461	0.0742465	0.0790773	0.0782562	0.0825026	0.0807805	0.0749072	0.0812303	0.0726998	0.115177	0.0771745	0.0509352	0.0791204	0.0813663	0.113302	0.0827413	0.0962538	0.124144	0.0812067	0.103786	0.0624219	0.0763275	0.0592059	0.0531326	0.0344292	0.0179582	0.0408576	0.0361234	0.0272231	0.027448
TRAF_Pathway_Apoptosis	-0.0334045	-0.0475259	-0.0105219	0.0548381	0.00290096	-0.022344	-0.018158	-0.0357049	0.0302659	-0.0399101	-0.0202057	-0.0144797	-0.0630705	-0.0253837	-0.0299394	-0.0388458	-0.0470222	-0.0444661	-0.050168	-0.0161541	-0.0380286	-0.0333065	-0.00305356	-0.00969183	-0.0240941	-0.0354585	-0.02496	0.152853	-0.0374918	-0.0589248	-0.0193908	-0.0455811	-0.0129055	-0.0254057	-0.0581556	0.0955561	-0.0156963	-0.0522117	-0.030286	-0.0264636	-0.0495378	0.0693565	0.087369	0.0862508	-0.0220638	0.029839	0.034914	0.0251488
TRAF_Pathway_Cell_Survival	0.0610778	-0.116886	-0.0917868	-0.0736681	-0.101184	0.0357436	-0.0494248	-0.0622862	-0.0293358	-0.0654867	-0.0722051	-0.119402	-0.0628889	-0.097772	0.0409088	-0.10324	-0.129162	0.0230668	-0.0958721	-0.0627773	0.0269491	0	-0.0106188	0.00795872	-0.0400135	-0.10311	-0.068859	0.0213102	-0.089065	-0.119734	-0.0789667	-0.108181	0.0664625	-0.0306136	-0.0296977	0.177675	-0.0789516	0.110887	-0.100367	-0.0951925	-0.097887	0.0493642	0.0268853	0.024741	0.0771411	0.0982986	0.0509334	-0.00677197
TRAF_Pathway_Direct_Antimicrobial_Response_and_Cell-Mediated_Immunity_and_Apoptosis_of_Host_Cell	0.0510243	0.0155092	0.0286948	-0.0321095	0.00625748	-0.0225748	0.0967274	-0.0483689	-0.00593863	0.0349382	-0.0279305	-0.0394817	0.0353149	0.0507487	0.0170126	0.0385652	-0.000947244	0.0140374	0.00769847	-0.00209874	-0.000797722	-0.0452311	-0.0133209	-0.0265077	0.0588037	-0.0424386	0.0391107	-0.0498239	-0.00320988	-0.0209434	-0.0490995	-0.0231964	0.00562477	-0.0226518	-0.0741864	0.0843142	-0.0223256	-0.0740422	0.0621486	-0.0161226	-0.0576594	0.050461	-0.0671217	-0.0357706	-0.0402465	-0.0287693	-0.0359135	0.0602417
TRAF_Pathway_Gene_Expression_via_FOS_JUN	-0.010162	0.043358	-0.011258	0.0546099	0.0635619	0.287661	0.0854681	0.0626063	0.149376	0.126989	0.0184969	0.0191154	0.116654	0.110994	0.102153	0.162919	0.065013	0.0103202	0.0258121	0.142444	0.0685246	0.144463	0.0514511	0.0728853	0.027771	0.01969	0.0297018	0.133872	-0.000337178	0.016675	0.0845123	0.0826054	0.184188	0.142823	0.0849394	0.0642871	0.121334	0.130973	0.067828	0.0555044	0.0487482	0.0249457	0.0362823	0.00124095	0.0978494	0.058816	0.0763814	0.0574228
Ubiquitin-Proteasome_Dependent_Proteolysis_Pathway	0.0983831	0.0994528	0.114627	0.107598	0.131439	0.112837	0.143495	0.0899048	0.103272	0.113529	0.121111	0.104987	0.0991712	0.116503	0.112606	0.131576	0.0910977	0.0938049	0.10635	0.127556	0.112846	0.100447	0.112793	0.107349	0.145227	0.102454	0.113477	0.133658	0.114336	0.0992389	0.127856	0.104872	0.0981012	0.119168	0.146797	0.142682	0.101452	0.137109	0.127457	0.117594	0.0911192	0.137057	0.0598594	0.021058	-0.00242438	0.0636175	0.0493703	0.0652255
VEGF_Pathway	0.0816438	-0.0162816	0.02105	0.0274538	0.0148102	0.110129	0.0628334	0.0155374	0.077419	0.00905031	0.0091184	0.00279062	0.0135824	0.0136105	0.0833159	0.023267	0.059906	0.0665778	0.0143664	0.0513797	0.0813414	0.0126459	0.0650252	0.0336819	0.0113765	-0.00112969	0.0173289	0.0948941	0.0654545	0.00569938	0.0391163	0.00400826	0.0869165	0.040484	0.0493954	0.0825843	0.0331565	0.0962345	0.020401	0.0109965	0.000139798	0.0229125	0.0344338	0.0025688	0.065413	0.0645722	0.067374	0.0520308
VEGF_Pathway_Actin_Reorganization	0.017539	0.0226197	-0.0667417	-0.042711	0.0925978	0.206899	0.00852374	-0.032543	0.228993	0.157457	-0.15141	-0.0632287	0.0712982	-0.0845219	0.213382	-0.0333603	0.181872	-0.039563	-0.0601169	0.0782412	0.185915	-0.00797303	0.22129	0.0666393	-0.0383137	-0.00126325	0.0361879	0.0250394	0.0911975	-0.0920377	-0.0133642	0.0221011	0.0986808	-0.00600474	0.186219	-0.0754576	-0.00967827	0.129342	0.000129327	0.0019622	-0.0578766	0.00488656	0.128016	0.0333656	-0.0552597	0.0805708	0.052649	0.0226648
VEGF_Pathway_Cell_Migration	0.017539	0.0226197	-0.0667417	-0.042711	0.0925978	0.206899	0.00852374	-0.032543	0.228993	0.157457	-0.15141	-0.0632287	0.0712982	-0.0845219	0.213382	-0.0333603	0.181872	-0.039563	-0.0601169	0.0782412	0.185915	-0.00797303	0.22129	0.0666393	-0.0383137	-0.00126325	0.0361879	0.0250394	0.0911975	-0.0920377	-0.0133642	0.0221011	0.0986808	-0.00600474	0.186219	-0.0754576	-0.00967827	0.129342	0.000129327	0.0019622	-0.0578766	0.00488656	0.128016	0.0333656	-0.0552597	0.0805708	0.052649	0.0226648
VEGF_Pathway_Cell_Survival	0.0264413	-0.0510441	-0.0309634	-0.0203308	-0.0219061	0.067799	0.0564106	0.00168045	0.0295569	0.011619	0.0285217	-0.0530481	-0.0164831	-0.0375869	0.112288	-0.0392194	-0.071824	0.0496757	-0.0154097	0.0224826	0.0990764	0.0539886	0.0519084	0.0748395	0.0131826	-0.0413556	0.00904207	-0.0275428	-0.0337836	-0.0485677	0.00305137	-0.0306141	0.121277	0.0390744	0.00556797	0.267679	-0.00844794	0.161672	-0.0327939	-0.0276711	-0.0298496	0.0597063	0.0261303	0.011013	0.0678694	0.0596335	0.0566747	-0.0137006
VEGF_Pathway_Focal_Adhesion_Turnover	0.100396	0.0947892	0.0808978	0.0943442	0.128019	0.155792	0.0693681	0.128447	0.178275	0.169163	0.0943442	0.0696788	0.131171	0.0765113	0.103242	0.114253	0.0906801	0.0826985	0.112609	0.117719	0.136576	0.0682051	0.0880709	0.114384	0.137363	0.1095	0.125066	0.264735	0.084546	0.0922715	0.116916	0.151881	0.0819021	0.255999	0.125857	0.2198	0.106064	0.140556	0.11309	0.106636	0.118753	0.0596859	0.01458	-0.0457744	0.0918422	0.0363016	0.0826619	0.117361
VEGF_Pathway_Gene_Expression_and_Cell_Proliferation_via_MAPK7	0.0309205	-0.0462936	0.0817436	0.190872	0.0399328	0.227547	0.131567	0.0285599	0.0623336	-0.0108576	0.0498681	0.0146308	0.0177409	0.0946903	0.109365	0.0756587	0.117507	-0.00521558	0.0317451	0.0666259	0.0727974	-0.0438349	0.043781	-0.0309602	0.0171125	0.0406725	-0.00139476	0.164337	0.209598	0.00751604	0.061953	0.0208377	0.166723	0.0300065	0.056594	0.0200537	0.0863701	0.102857	0.0633304	-0.00686175	-0.0316058	-0.0162439	0	0.00146719	0.12988	0.172058	0.126776	0.0168581
VEGF_Pathway_Nitric_Oxide_Production	0.202164	0.0568292	0.124442	0.111829	0.300253	0.201491	0.232849	0	0.0459323	0.0587343	0.043989	0.159772	0.101395	0.132657	0.11985	0.0938102	0.247863	0.10547	0.0627887	0.156548	0.177577	0.0756678	0.22107	0.0676856	0.0550252	0.0722037	0.08286	0.104725	0.156548	0.0301403	0.0494094	0.099738	0.110748	0	0.103639	0	0	0.269082	0.0747233	0.100174	0.0611796	0	0.2222	0	0.143586	-0.0103993	0	-0.0105634
VEGF_Pathway_Prostaglandin_Production	0.0706179	-0.0577486	0.00956113	0.0714852	0.0055918	0.115295	0.0689997	0.0013233	0.0269334	-0.0446985	-0.0126937	-0.0256127	-0.0157532	0.0260773	0.038839	0.0191392	0.0444311	0.0635921	-0.00581751	0.0134106	0.028035	-0.0600416	-0.00340459	-0.0506172	0.0117313	0.00833679	-0.0279569	0.110524	0.111773	-0.0225094	0.0396438	-0.0275312	0.077692	0.00024752	0.00862979	0.0999981	0.0295784	0.0494844	0.00699378	-0.0490526	-0.0168646	-0.0129907	0.00174482	0.00493696	0.0947814	0.104542	0.0848407	0.00310406
WNT_Pathway	0.0984839	0.055874	0.0923355	0.0701209	0.0719	0.0579945	0.076011	0.0684518	0.0833904	0.0461352	0.0917334	0.0565332	0.046905	0.0629773	0.0491812	0.0612216	0.0696767	0.0832147	0.0521237	0.0595533	0.0587606	0.0462265	0.042283	0.0492517	0.074096	0.0679126	0.0564446	0.068953	0.0707876	0.0561536	0.0577045	0.0686096	0.0573393	0.0562347	0.0482522	0.0544122	0.0557486	0.0664597	0.0576446	0.0744267	0.0571435	0.0293773	0.0273451	0.0190318	0.0344911	0.0148932	0.0124349	0.0248074
WNT_Pathway_Cell_Fate_Proliferation_Differentiation_Adhesion_and_Survival	0.0454711	0.0072301	0.0454518	0.0437622	0.00282344	0.0110621	0.0502208	-0.0230854	0.0430025	-0.0475585	0.0748192	-0.00815577	-0.032839	-0.020215	-0.00254614	-0.00581388	0.025422	-0.000503994	0.00316919	-0.0268617	-0.0150668	-0.0175494	-0.0113539	-0.0431588	0.0208258	0.0250294	-0.0035973	0.0308256	-0.0111674	0.00785448	-0.0317623	-0.00257514	0.00786263	-0.0360636	0.0221926	0.000867393	-0.0347228	-0.0115882	-0.0195964	0.0274954	-0.0238898	-0.0391457	0.0487605	0.00669271	-0.00334251	-0.0495479	-0.0344138	0.00250729
WNT_Pathway_Cell_Survival	0.120122	0.0890734	0.237573	0.138485	0.138999	0.155864	0.107785	0.0374298	0.170354	0.109972	0.181117	0.0933166	0.104642	0.0888505	0.0769988	0.11723	0.130076	0.176959	0.0523184	0.101494	0.119854	0.0394516	0.0919918	0.146859	0.144365	0.158173	0.0917361	0.0729699	0.135307	0.0588704	0.0951004	0.087991	0.158183	0.0626291	0.092748	0.0296506	0.0179194	0.119058	0.0842257	0.112054	0.0793651	0.0459801	-0.00969008	0.00998976	0.102526	0.0316279	0.0367879	0.0197929
WNT_Pathway_Cytoskeletal_Rearrangement	-0.0199888	0.121525	0.26077	0.184773	-0.117741	0.1499	0.228785	0.132749	0.111128	0.0341304	0.235733	0.160709	0.139341	0.203797	0.123864	-0.011381	0.12651	0.148839	0.0649351	0.00942219	0.0592757	0.228891	0.131466	0.0293556	0.305086	0.117592	0.111554	0.0252757	0.205173	0.149755	0.142936	0.00636376	0.109353	0.053975	0.277625	0.00640561	-0.0169029	0.165627	0.0272871	0.0479373	0.163651	0.0861563	0.198849	0.0270249	0.139758	-0.0443331	0.0491258	0.0462935
WNT_Pathway_Gene_Expression_via_CREB3	0.104158	0.038702	0.0470615	0.106288	0.0841352	0.0208953	0.101802	0.0827092	0.112576	0.0500739	0.0372227	0.048377	0.0072155	0.0479342	0.0241218	0.0553615	0.0350114	0.0791387	0.0208947	0.0850279	0.037407	0.0436184	0.00709798	0.0568172	0.0391834	0.0286804	0.0335308	0.104959	0.0748322	0.0289238	0.02446	0.0627414	0.0244012	0.0477168	0.0106465	0.0708075	0.0603433	0.0677272	0.0370084	0.025906	0.0443406	0.0208277	0.0598201	0.00398612	0.0641971	0.0295726	0.0205101	0.063425
WNT_Pathway_NFAT_Pathway	0.0437403	0.00926811	-0.0180891	-0.0691343	0.0602108	0.0557994	-0.00682718	0.0338873	0.095698	0.0434009	-0.0059927	0.050526	0.056085	0.0488194	0.0493186	0.059284	0.0813549	0.137569	0.0101729	0.0468281	0.058052	-0.00657562	0.0378999	0.0441716	0.0122913	0.0112953	0.0539907	0.0470555	0.0398	0.0501434	0.067799	0.0566748	0.0387131	0.0692353	0.0557412	0.0628486	0.0461872	0.12657	0.0333706	0.000470223	0.0603323	0.0320777	-0.0581652	-0.0548088	0.0799448	0.11192	0.104217	0.0226281
WNT_Pathway_PKC_Pathway	0.136174	0.0811454	0.0971166	0.130012	0.0819392	0.0768769	0.133963	0.0820744	0.153088	0.0578747	0.0905182	0.107394	0.0637222	0.0625914	0.0827771	0.111587	0.0853878	0.155288	0.0941988	0.102247	0.0907633	0.0964242	0.0705844	0.105917	0.0999449	0.0671465	0.0939238	0.159151	0.132562	0.103332	0.0968838	0.108824	0.0815289	0.0620205	0.071914	0.121951	0.0709393	0.103914	0.0953462	0.0896806	0.0979219	0.0014862	0.0429502	-0.0237534	0.082422	0.037076	0.0430444	0.0929034

## Sheet: custom array - n.crest cells
Pathway	NBPAT10	NBPAT11	NBPAT12	NBPAT13	NBPAT14	NBPAT15	NBPAT16	NBPAT17	NBPAT18	NBPAT19	NBPAT1	NBPAT20	NBPAT21	NBPAT22	NBPAT23	NBPAT24	NBPAT25	NBPAT26	NBPAT27	NBPAT28	NBPAT29	NBPAT2	NBPAT30	NBPAT31	NBPAT32	NBPAT33	NBPAT34	NBPAT35	NBPAT36	NBPAT37	NBPAT38	NBPAT39	NBPAT3	NBPAT40	NBPAT41	NBPAT4	NBPAT5	NBPAT6	NBPAT7	NBPAT8	NBPAT9	NeuCrest1_Norm	NeuCrest2_Norm	NeuCrest3_Norm	NeuCrest4_Norm
AHR_Pathway	0.0524776	0.0617992	0.136634	0.0993222	0.0319151	0.097109	0.132767	0.0862185	0.0689678	0.019065	0.0694212	0.119211	0.0194868	0.0934734	0.0932634	0.0588555	0.145562	0.11033	0.0637738	0.0533489	0.103757	-0.00126702	0.107198	0.06483	0.0418005	0.0542339	0.0556545	0.199329	0.143868	0.0898449	0.0126288	0.0540601	0.0816172	0.0609431	0.0927284	0.0778447	0.106004	0.0628163	0.0635893	0.0659213	0.0703687	0.00537666	0.0126308	-0.0159103	0.0234042
AHR_Pathway_C-myc_expression_via_RELA	0.0760108	0.0897982	0.117394	0.0886146	0.0952029	0.153587	0.124781	0.128926	0.0815623	0.0938584	0.0320491	0.188012	0.0446329	0.141957	0.198718	0.0763948	0.21087	0.145154	0.125199	0.108993	0.202758	0.035237	0.198248	0.0938978	0.0289598	0.0520901	0.102661	0.228315	0.173844	0.123702	0.0687945	0.0768162	0.138733	0.130385	0.152904	-0.0307795	0.143553	0.146202	0.0937184	0.0834462	0.131709	-0.00154335	0.0154591	-0.0340373	0.0398883
AHR_Pathway_Cath_D_expression_via_SP1	0.0744143	0.104556	0.158972	0.128257	0.0495205	0.19496	0.163345	0.152832	0.113207	0.0933719	0.0589458	0.208216	0.0504048	0.154883	0.218538	0.10716	0.239134	0.14911	0.142719	0.132758	0.220803	0.0591433	0.220811	0.124663	0.0543812	0.0739076	0.129152	0.280528	0.215028	0.146925	0.10004	0.0986336	0.167838	0.149749	0.180772	0.0221014	0.166877	0.169858	0.110505	0.10133	0.151529	-0.00496429	-0.00320235	-0.0207288	0.0289628
AHR_Pathway_CYP1A1_CYP1B1_CYP1A2_AHRR_gene_expression_via_POLR2B	0	0.185529	0.329693	0.257055	0.166093	0.108531	0.448103	0.215506	0.203492	0.0512947	0.24634	0.132404	0.122869	0.146348	0.0812362	0.258323	0.157619	0.0907865	0.13421	0.147474	0.114382	0.102976	0.0943831	0.201831	0.191391	0.248324	0.161768	0.241501	0.342011	0.174752	0.0655276	0.245818	0.123574	0.137234	0.130522	0.55022	0.268324	0.0724004	0.182248	0.215616	0.11257	-0.00728256	-0.000601026	0.036593	0.00810899
AHR_Pathway_PS2_Gene_expression_via_ESR1	0.0797296	0.112025	0.170328	0.137418	0.0946676	0.208886	0.175012	0.163749	0.121293	0.100041	0.0631562	0.223089	0.0540052	0.165946	0.234148	0.114814	0.256215	0.15976	0.152913	0.14224	0.236574	0.0633678	0.236583	0.133568	0.0582656	0.0791867	0.138377	0.300566	0.230388	0.15742	0.107186	0.105679	0.179827	0.160446	0.193685	0.0236801	0.178796	0.18448	0.118398	0.108568	0.162352	-0.00392848	0.00528549	-0.0222095	0.0420311
Akt_Signaling_Pathway	0.0965109	0.0314547	0.0656412	0.0663689	0.0290211	0.0601355	0.0620786	0.0478397	0.0448215	0.0222509	0.054658	0.0542306	0.0294226	0.0441013	0.0429224	0.0413383	0.0576646	0.0739985	0.0298256	0.0370368	0.0485675	0.0521686	0.0544969	0.0363991	0.0424032	0.0471003	0.0401899	0.0911703	0.0595167	0.0402801	0.0297195	0.0254362	0.0604066	0.0388606	0.0390378	0.0684012	0.045284	0.048269	0.0428482	0.0396489	0.0331302	0.0117809	0.0151309	0.0247535	0.00615603
Akt_Signaling_Pathway_Acetylation_of_proteins	-0.0831239	-0.0400725	-0.0138574	-0.122323	-0.0334993	0.0255515	-0.0728477	-0.0306356	-0.0018965	-0.0457478	-0.0562757	-0.0355978	-0.0532837	-0.0395991	0.0126323	-0.0615336	0.0238832	-0.0627771	-0.027122	-0.0215399	-0.000702063	-0.0958117	0.0115854	-0.040237	-0.105758	-0.0293515	-0.0644757	0.102874	-0.0212738	-0.04287	-0.0276493	-0.0402312	0.00531199	-0.0405013	0.00391187	-0.0986836	-0.00751387	0.0310297	-0.0388752	-0.0156194	-0.0491243	0.0328844	0.00331561	0.0188635	0.000702003
Akt_Signaling_Pathway_Aggregation_and_Neurodegeneration	-0.0680104	-0.0327866	-0.0243749	-0.0928414	-0.0274085	0.0480399	-0.0684834	-0.0416663	0.0036723	-0.03743	-0.0558409	-0.0291255	-0.018479	-0.00528978	-0.0116744	-0.0503457	0.0330768	-0.051363	-0.0260968	0.00331952	-0.000574415	-0.0538435	0.032108	-0.0329212	-0.0865294	-0.0304475	-0.0527528	0.067798	-0.0143333	-0.0350754	-0.0251266	-0.0329164	0.0302175	-0.0331374	0.0238805	-0.0889061	-0.0215534	0.0475733	-0.00562482	0.0137791	-0.0401926	0.0369249	-0.00961366	0.0128701	-0.0135816
Akt_Signaling_Pathway_Apoptosis	-0.0818171	-0.0474714	-0.0297916	-0.149374	-0.0334993	0.01998	-0.083702	-0.0282526	-0.0018965	-0.0603422	-0.0682499	-0.0398565	-0.068133	-0.0503788	0.00308305	-0.0687477	0.0212507	-0.0698827	-0.040215	-0.0251283	-0.00112256	-0.118477	0.00833896	-0.0511616	-0.105758	-0.0372136	-0.0635616	0.0805761	-0.0265391	-0.0505426	-0.0431697	-0.0521137	0.00512774	-0.0469991	-0.00383865	-0.108663	-0.00751387	0.0149603	-0.0474308	-0.0191809	-0.0546959	0.0328844	-0.000394179	0.0137944	-0.00715813
Akt_Signaling_Pathway_AR_mediated_apoptosis	-0.0831239	-0.0400725	-0.0297916	-0.149374	-0.0334993	0.0317551	-0.0791376	-0.0306356	-0.0018965	-0.0454962	-0.0682499	-0.0298661	-0.0538316	-0.0344997	0.00445968	-0.06712	0.0273883	-0.0597342	-0.0318961	-0.0171094	-0.000702063	-0.0956394	0.0115854	-0.0382457	-0.105758	-0.0372136	-0.0598873	0.0828643	-0.0212738	-0.04287	-0.0326754	-0.0417697	0.00531199	-0.0405013	0.00317271	-0.108663	-0.00751387	0.0310297	-0.0329751	-0.0191809	-0.0491243	0.0307057	0.00254871	0.0229964	-0.0041952
Akt_Signaling_Pathway_Blocks_Apoptosis	-0.0637514	-0.0400725	-0.0297916	-0.149374	0.0200677	0.0255515	-0.083702	-0.0306356	-0.0018965	-0.0457478	-0.0682499	-0.0355978	-0.0532837	-0.0395991	0.00445968	-0.0615336	0.0238832	-0.0627771	-0.0318961	-0.0215399	-0.000702063	-0.0741603	0.0115854	-0.040237	-0.0822277	-0.0180142	-0.0644757	0.0828643	-0.0212738	-0.04287	-0.0326754	-0.0402312	0.00531199	-0.0405013	0.00391187	-0.0568068	-0.00751387	0.0310297	-0.0388752	0.00219408	-0.0491243	0.0328844	-0.000394179	0.0188635	0.000702003
Akt_Signaling_Pathway_Blood_cell_differentiation	-0.0696816	-0.0351594	0.00626407	-0.128918	-0.0306308	0.0264442	-0.083702	-0.0207992	-0.0018965	-0.0468726	-0.0547127	-0.0282282	-0.0578867	-0.0393139	0.00333484	-0.0406469	0.0298923	-0.0627771	-0.0317552	-0.0235577	0.00174228	-0.0985364	0.0198461	-0.0369646	-0.0989236	-0.0276981	-0.0538165	0.0795485	-0.0212738	-0.0393481	-0.029403	-0.0469609	0.00606023	-0.0291895	0.0156202	-0.108663	-0.0012203	0.0341903	-0.0439539	-0.0216223	-0.0335484	0.0355205	-0.00770134	0.0263	-0.00206358
Akt_Signaling_Pathway_Cell_Cycle	0.165337	-0.0835241	0.118606	0.138289	-0.02375	-0.050647	-0.00238416	-0.136313	0.0440342	-0.151855	0.0167398	-0.18808	-0.169276	-0.211987	-0.0615016	-0.134579	-0.100171	-0.097631	-0.0748484	-0.0972184	-0.168059	0.00309558	-0.0933312	-0.0946221	-0.160918	-0.0323681	-0.0729075	0.126903	-0.170538	-0.105182	-0.236999	-0.197413	-0.136506	-0.213843	-0.141047	-0.103142	-0.128731	-0.183963	-0.0735685	0.0196909	-0.157695	-0.0955883	-0.0580284	0.041962	0.0444723
Akt_Signaling_Pathway_Cell_Cycle_Progression	-0.0732882	-0.0238448	-0.0282236	-0.142721	-0.0209655	0.0107157	-0.0792966	-0.0290232	0.00199404	-0.0350453	-0.060771	-0.0337242	-0.0352003	-0.0200196	0.0171543	-0.058295	0.00478052	-0.059473	-0.0165228	-0.00487262	0.0160397	-0.0774894	0.0194645	-0.0381193	-0.0905333	-0.024195	-0.0460329	0.0623707	-0.0367474	-0.0240254	-0.044811	-0.0381137	0.0197851	-0.0383696	-0.0213744	-0.102944	-0.00711841	0.00157901	-0.0206324	-0.00440974	-0.0465388	0.0313636	-0.000290018	0.0172455	0.00099682
Akt_Signaling_Pathway_Cell_Survival	0.0144947	0.104882	0.125011	-0.0307696	0.152077	0.169461	0.0883136	0.12183	0.0843608	0.104064	0.105873	0.158793	0.101863	0.18531	0.126951	0.112023	0.171762	0.0537322	0.127005	0.157927	0.17288	0.022923	0.160481	0.108092	0.125118	0.138495	0.123791	0.0654039	0.137837	0.116472	0.186893	0.107251	0.131725	0.108514	0.124035	0.00738849	0.125701	0.270371	0.117354	0.110981	0.0799602	0.0216531	0.0298933	0.0235477	-0.0107496
Akt_Signaling_Pathway_Elevation_of_Glucose_Import	-0.0554657	-0.0173705	0.00839871	-0.104177	-0.0334993	0.0255515	-0.083702	0.00302654	-0.0018965	-0.0457478	-0.0383022	-0.0117779	-0.0532837	-0.0395991	0.00445968	-0.0615336	0.0238832	-0.018826	-0.00552096	-0.0215399	-0.000702063	-0.0958117	0.0115854	-0.040237	-0.080211	-0.0053089	-0.0309425	0.0828643	-0.0212738	-0.0122099	-0.00447891	-0.0402312	0.00531199	-0.00970292	0.00391187	-0.108663	0.0203853	0.0310297	-0.0388752	0.00251588	-0.0168586	0.0328844	-0.000394179	0.0188635	0.000702003
Akt_Signaling_Pathway_Enhancement_of_Breast_Epithelial	-0.0831239	-0.0400725	-0.0303144	-0.144824	-0.0334993	0.0255515	-0.0831977	-0.0223064	0.00321957	-0.0373279	-0.0682499	-0.0355978	-0.0490762	-0.0395681	0.00445968	-0.0615336	0.0238832	-0.0627771	-0.0332133	-0.0204983	-0.000702063	-0.0957604	0.0115854	-0.0383835	-0.105391	-0.0372136	-0.0644757	0.0828643	-0.0212738	-0.04287	-0.031531	-0.0372662	0.00531199	-0.0411299	0.00391187	-0.0646024	-0.00535985	0.0310297	-0.0388752	-0.0191809	-0.0491243	0.0393599	-0.000394179	0.0285474	0.000702003
Akt_Signaling_Pathway_ERK_mediated_apoptosis	-0.0831239	-0.0400725	-0.0297916	-0.149374	-0.0334993	0.0255515	-0.083702	-0.0306356	-0.0018965	-0.0457478	-0.0682499	-0.0355978	-0.0532837	-0.0395991	0.00445968	-0.0615336	0.0238832	-0.0627771	-0.0318961	-0.0215399	-0.000702063	-0.0958117	0.0115854	-0.040237	-0.105758	-0.0372136	-0.0644757	0.0828643	-0.0212738	-0.04287	-0.0326754	-0.0402312	0.00531199	-0.0405013	0.00391187	-0.139333	-0.00751387	0.0310297	-0.0388752	-0.0191809	-0.0491243	0.0328844	-0.000394179	0.0188635	0.000702003
Akt_Signaling_Pathway_Genetic_Stability	-0.128464	-0.0400725	-0.0297916	-0.149374	-0.0334993	0.0255515	-0.083702	-0.0306356	-0.0253824	-0.0457478	-0.0682499	-0.0355978	-0.0532837	-0.0395991	0.00445968	-0.0938476	0.0238832	-0.0627771	-0.0318961	-0.0215399	-0.000702063	-0.0958117	0.0115854	-0.040237	-0.105758	-0.0372136	-0.0644757	0.0828643	-0.0212738	-0.04287	-0.0326754	-0.0402312	0.00531199	-0.0405013	0.00391187	-0.108663	-0.00751387	0.0310297	-0.0388752	-0.0191809	-0.0491243	0.0328844	-0.000394179	0.0188635	0.000702003
Akt_Signaling_Pathway_Glucose_Uptake	0	0	0	0	0	0	0	0	-0.0296616	0	0	0	0	0	0	0	0	0	0	0	-0.0565745	0.0832731	0	0	0	0	0	-0.0109111	0	0	-0.0654537	0	0	0	-0.0334968	0	0	-0.0584573	0	0	0	-0.0378772	-0.0166746	0.0624109	0.0207118
Akt_Signaling_Pathway_Glycogen_Synthesis_and_Apoptosis	-0.0450789	-0.0836136	-0.0319234	-0.131057	-0.0654057	-0.0343621	-0.0861537	-0.103255	-0.036459	-0.117561	-0.0769741	-0.113776	-0.123833	-0.125251	-0.0602859	-0.127083	-0.0470061	-0.110353	-0.0746445	-0.0740564	-0.0863209	-0.104403	-0.0608269	-0.101972	-0.118725	-0.0681466	-0.113598	0.0702324	-0.0877308	-0.0921816	-0.111176	-0.117391	-0.075269	-0.119875	-0.0705993	-0.0877456	-0.0736772	-0.0596074	-0.0796366	-0.0401031	-0.113873	0.0175824	0.00157542	0.0130308	0.00298355
Akt_Signaling_Pathway_Increased_GLUT4_translocation	-0.0831239	-0.0400725	-0.0297916	-0.149374	-0.0334993	0.0255515	-0.083702	-0.0306356	-0.0018965	-0.0457478	-0.0682499	-0.0355978	-0.0532837	-0.0395991	0.00445968	-0.0615336	0.0238832	-0.0627771	-0.0318961	-0.0215399	-0.000702063	-0.0958117	0.0115854	-0.040237	-0.105758	-0.0372136	-0.0644757	0.0828643	-0.0212738	-0.04287	-0.0326754	-0.0402312	0.00531199	-0.0405013	0.00391187	-0.108663	-0.00751387	0.0310297	-0.0388752	-0.0191809	-0.0491243	0.0328844	-0.000394179	0.0188635	0.000702003
Akt_Signaling_Pathway_Induction_of_Chromatin_Condensation	-0.0831239	-0.0400725	-0.0297916	-0.149374	-0.0334993	0.0255515	-0.083702	-0.0306356	-0.0018965	-0.0457478	-0.0682499	-0.0355978	-0.0532837	-0.0395991	0.00445968	-0.0615336	0.0238832	-0.0627771	-0.0318961	-0.0215399	-0.000702063	-0.0958117	0.0115854	-0.040237	-0.105758	-0.0372136	-0.0644757	0.0828643	-0.0212738	-0.04287	-0.0326754	-0.0402312	0.00531199	-0.0405013	0.00391187	-0.108663	-0.00751387	0.0310297	-0.0388752	-0.0191809	-0.0491243	0.0328844	-0.000394179	0.0188635	0.000702003
Akt_Signaling_Pathway_JNK_mediated_apoptosis	-0.0539995	-0.031359	-0.0417847	-0.136279	-0.0336427	0.0407206	-0.0530958	-0.0173128	-0.023941	-0.0531235	-0.0748325	-0.0176763	-0.0514473	-0.0250991	0.0220248	-0.0583244	0.0519396	-0.0371442	-0.0263274	-0.0284571	0.0290207	-0.0946967	0.028026	-0.0415762	-0.120589	-0.034468	-0.0597445	0.0858008	-0.00265796	-0.0361876	-0.0390066	-0.0406467	0.0202362	-0.0269321	0.00628252	-0.0425138	0.00730997	0.02508	-0.0387357	-0.0334324	-0.038927	0.0113606	0.00761325	0.0139429	0.0163991
Akt_Signaling_Pathway_Neuroprotection	-0.0748115	-0.00145641	0.0045424	-0.134436	-0.00527019	0.0883761	-0.0753318	0.00251274	0.0417434	-0.00829098	-0.061425	0.0255768	-0.0119846	0.0246509	0.0473996	0.00251111	0.0837038	-0.0283846	0.000163604	0.00727312	0.0618615	-0.0862305	0.0714536	-0.00341345	-0.0647316	-0.00166727	-0.0238822	0.115759	0.0398454	-0.00306842	0.0298121	-1.11537e-05	0.0496152	-0.00731351	0.0652254	-0.0977967	0.0301395	0.109734	-0.00521828	0.0221907	-0.00976463	0.0295959	-0.00813164	0.0169771	0.000631802
Akt_Signaling_Pathway_NF-kB_dependent_transciption	-0.017661	-0.012834	0.0268008	-0.127704	-0.012867	0.0522492	-0.0734454	-0.0211147	0.0155708	-0.0270998	-0.0110341	0.000841346	-0.03642	-0.0234895	0.0299906	-0.0615336	0.0597794	-0.0487416	-0.0104944	0.000370105	0.0199302	-0.0652751	0.0518408	-0.0137842	-0.0611098	0.000724727	-0.0309455	0.113895	0.0169149	-0.00933985	-0.0193651	-0.0215181	0.0276514	-0.0283978	0.0230405	-0.108663	-0.00751387	0.047764	-0.00398608	0.0245967	-0.0334053	0.0510836	-0.000394179	0.0306914	0.000702003
Akt_Signaling_Pathway_NF-kB_pathway	-0.032803	-0.0360652	-0.00900031	-0.112768	-0.0301493	0.0229964	-0.0469831	0.000986502	-0.00170685	-0.041173	-0.0407822	-0.0152056	-0.0479554	-0.0184409	0.00401372	-0.0553803	0.0214949	-0.0108711	-0.0116012	-0.0193859	0.0230382	-0.05869	0.0104269	-0.0202835	-0.0951823	-0.0334923	-0.0406524	0.0927483	0.0057462	-0.0207077	-0.00454826	-0.036208	0.0203859	-0.0148594	0.00352069	-0.0977967	0.0271041	0.0279267	-0.0349877	-0.0172628	-0.0270136	0.0579936	0.0166463	0.0169771	0.000631802
Akt_Signaling_Pathway_NFAT_degradation	-0.0250822	-0.055045	-0.0455901	-0.0517425	-0.0570632	0.046213	-0.0748559	-0.0291316	-0.0217703	-0.0483533	-0.0825813	-0.0505684	-0.0474724	-0.0478288	0.0214275	-0.0627143	-0.00959245	0.0207972	-0.0543959	-0.0367167	0.011444	-0.014619	0.0265267	-0.00626789	-0.0793176	-0.0482055	-0.0659254	0.06625	-0.0281485	-0.055146	-0.0205421	-0.0478332	0.043497	-0.0242695	-0.00359898	-0.0122872	-0.0211622	0.0715379	-0.0468593	-0.0350948	-0.0485268	0.0176563	0.0112345	0.0388787	7.61688e-06
Akt_Signaling_Pathway_NO_production	-0.0831239	-0.0400725	-0.0297916	-0.149374	-0.0120093	0.0255515	-0.083702	-0.0306356	-0.0018965	-0.0457478	-0.0682499	-0.0355978	-0.0532837	-0.0395991	0.00445968	-0.0615336	0.0238832	-0.0627771	-0.0318961	-0.0215399	-0.000702063	-0.0958117	0.0115854	-0.040237	-0.105758	-0.0372136	-0.0644757	0.0828643	-0.0212738	-0.04287	-0.0326754	-0.0402312	0.00531199	-0.0405013	0.00391187	-0.108663	-0.00751387	0.0310297	-0.0388752	-0.0191809	-0.0491243	0.0328844	-0.000394179	0.0188635	0.000702003
Akt_Signaling_Pathway_p73_mediated_apoptosis	-0.0831239	-0.0400725	-0.0297916	-0.149374	-0.0768025	0.0255515	-0.118834	-0.0306356	-0.0018965	-0.0457478	-0.0682499	-0.0355978	-0.0532837	-0.0395991	0.00445968	-0.0615336	0.0238832	-0.108944	-0.0318961	-0.0215399	-0.000702063	-0.0958117	0.0115854	-0.040237	-0.105758	-0.0372136	-0.099239	0.0828643	-0.0212738	-0.04287	-0.0326754	-0.0402312	0.00531199	-0.0405013	0.00391187	-0.108663	-0.00751387	0.0310297	-0.0388752	-0.0191809	-0.0491243	0.0328844	-0.000394179	0.0188635	0.000702003
Akt_Signaling_Pathway_Promotes_Adipogenesis	-0.0831239	-0.0400725	-0.0297916	-0.149374	-0.0334993	0.0255515	-0.083702	-0.0306356	-0.0018965	-0.0457478	-0.0682499	-0.0355978	-0.0532837	-0.0395991	0.00445968	-0.0615336	0.0238832	-0.0627771	-0.0318961	-0.0215399	-0.000702063	-0.0958117	0.0115854	-0.040237	-0.105758	-0.0372136	-0.0644757	0.0828643	-0.0212738	-0.04287	-0.0326754	-0.0402312	0.00531199	-0.0405013	0.00391187	-0.108663	-0.00751387	0.0310297	-0.0388752	-0.0191809	-0.0491243	0.0328844	-0.000394179	0.0188635	0.000702003
Akt_Signaling_Pathway_Protein_Synthesis	0.00577604	0.0118767	0.0594455	-0.0403454	0.00395951	0.0949141	-0.0192142	0.039077	0.0356649	0.0148187	0.0129551	0.0426386	-0.00669957	0.0333164	0.0661906	0.00904213	0.0790849	0.0557138	0.0176692	0.0356814	0.0494561	-0.0212381	0.0651956	0.0403546	-0.0314432	0.0246798	0.0100238	0.124049	0.0705872	0.0206199	0.0273758	0.0209498	0.0465211	0.0265894	0.0566229	-0.00167106	0.0496582	0.0798376	0.0356855	0.0377699	0.0105256	0.0423583	-0.0106282	0.0254675	-0.0139476
Akt_Signaling_Pathway_Proto-Oncogenic_and_RTK-signaling	-0.0892164	-0.0400725	-0.0466776	-0.163336	-0.0334993	0.00376885	-0.100716	-0.040851	-0.0143368	-0.0573811	-0.080301	-0.0534082	-0.0604431	-0.0549607	-0.0137744	-0.0615336	0.00273873	-0.0692008	-0.039093	-0.0328938	-0.0259228	-0.110088	-0.0163691	-0.0527116	-0.112623	-0.0432377	-0.0741312	0.0290924	-0.0611365	-0.0531252	-0.0465215	-0.0514013	-0.0166381	-0.0472686	-0.00870169	-0.133703	-0.0224775	0.0191901	-0.0388752	-0.0272845	-0.0592013	0.0328844	-0.000394179	0.0188635	0.000702003
Akt_Signaling_Pathway_Regulation_of_Cyclic_Nucleotide	-0.0831239	-0.00526253	0.0406368	-0.0741186	-0.00763744	0.0559328	-0.0302682	-0.00398207	0.0281333	-0.0457478	-0.00966361	-0.0023508	-0.0260597	-0.0163729	0.0273699	-0.0615336	0.0620709	-0.0627771	-0.00573143	-0.0215399	0.0315684	-0.073491	0.0350004	-0.0177192	-0.0631013	0.00840484	-0.0304207	0.145652	-0.0212738	-0.000399184	-0.0326754	-0.0154866	0.0453659	-0.00914922	0.0586968	-0.0838617	0.0195702	0.0310297	-0.0109002	0.0263603	-0.0491243	0.0328844	-0.000394179	0.0188635	0.000702003
Akt_Signaling_Pathway_Regulation_of_Na+_Transport	0	0	0.232368	0	0.00851649	0	0	0	0	0	0	0	0	0	0	0	0	0.27526	0	0	0	0.0832731	0	0	0	0	0	0.267586	0	0	0	0	0	0	0	0	0	0	0	0	0	0.0415738	0	0	0.0360939
Akt_Signaling_Pathway_Splicing_Regulation	-0.266973	-0.207278	-0.202574	-0.0706487	-0.250704	-0.116186	-0.342103	-0.148346	-0.129667	-0.207611	-0.400063	-0.192173	-0.233439	-0.220271	-0.156903	-0.309005	-0.102224	-0.0192648	-0.229469	-0.233241	-0.221307	-0.155604	-0.144302	-0.288475	-0.181275	-0.194057	-0.208209	0	-0.16524	-0.234738	-0.234472	-0.205514	-0.0739419	-0.148982	-0.223092	-0.144801	-0.124957	-0.232815	-0.205687	-0.142039	-0.153082	-0.0670486	-0.0105152	0.093602	0.0400113
Akt_Signaling_Pathway_Survival_Genes	-0.116175	-0.0993356	-0.0568816	-0.164471	-0.0287137	-0.0344828	-0.0992039	0.00881815	0.0168083	-0.122257	-0.111783	-0.0943785	-0.12777	-0.0140341	-0.059105	-0.131708	-0.0229145	-0.095192	-0.092769	-0.0184628	-0.0565436	-0.138212	-0.0629799	-0.108044	-0.16556	-0.0833277	-0.133104	0.0565374	-0.0799836	-0.105593	-0.0840709	-0.0925736	-0.062381	-0.0285351	-0.073473	-0.108296	0.00855778	0.0252518	-0.103196	-0.0838455	-0.126356	0.0342484	-0.00938935	0.0345606	0.00200994
Akt_Signaling_Pathway_Synaptic_Transmission	-0.0536827	-0.0677482	-0.0322981	-0.120085	-0.0586312	-0.0166544	-0.070682	-0.0573694	-0.0441615	-0.0551278	-0.0382368	-0.0342419	-0.0563089	-0.0585901	-0.0302322	-0.0893857	-0.0284332	-0.043881	-0.0501157	-0.045371	-0.0536072	-0.0585556	-0.0235239	-0.0508709	-0.0780827	-0.0438171	-0.0531095	0.113144	-0.0511734	-0.058707	-0.060378	-0.0505952	-0.0194552	-0.0554957	-0.0398616	-0.0429315	-0.0457233	-0.0389704	-0.0330139	-0.024699	-0.0549671	0.0216637	0.00374735	0.0393844	-0.0106061
Akt_Signaling_Pathway_Translation	0.410952	0.240537	0.219572	0.240644	0.218738	0.228177	0.228725	0.260025	0.196657	0.285872	0.210798	0.251782	0.249694	0.262976	0.230317	0.23154	0.218767	0.390447	0.235468	0.249694	0.213879	0.33566	0.225291	0.281296	0.211373	0.239619	0.208412	0.290442	0.448804	0.258368	0.233788	0.266674	0.233899	0.268374	0.256894	0.314035	0.264553	0.262976	0.245055	0.201906	0.242961	0.0120622	0.0149984	0.0446747	-0.0157256
Akt_Signaling_Pathway_Tumor_Supression	-0.126737	-0.0400725	-0.0626167	-0.206159	-0.0334993	0.0255515	-0.083702	-0.0306356	-0.0339549	-0.0457478	-0.0682499	-0.0671579	-0.0532837	-0.0709314	0.00445968	-0.0615336	-0.0151342	-0.0627771	-0.0318961	-0.0215399	-0.0363071	-0.131417	0.0115854	-0.040237	-0.105758	-0.0372136	-0.0644757	0.0828643	-0.0212738	-0.04287	-0.0326754	-0.0402312	0.00531199	-0.0405013	0.00391187	-0.108663	-0.00751387	0.0310297	-0.0697585	-0.0191809	-0.0491243	0.0328844	-0.000394179	0.0188635	0.000702003
ATM_Pathway	-0.0295917	-0.0544464	-0.023243	0.0192859	0.0007993	-0.00845108	0.0257831	-0.00617672	0.0568101	-0.021922	-0.0358085	-0.0497728	-0.0452826	0.016682	-0.044275	-0.0104543	0.00328474	-0.0296613	-0.0592172	-0.0104661	-0.0171273	-0.0282406	-0.0544924	-0.0296687	-0.0987103	-0.0727035	-0.0305048	0.0210283	-0.0261377	-0.0665865	-0.0368065	-0.0461965	-0.0208508	-0.00381271	-0.0465678	-0.0312938	0.00284484	0.00681418	-0.050655	-0.058255	-0.0669137	0.00936887	-0.0109912	0.023646	-0.00129022
ATM_Pathway_Apoptosis	0	0	0.269632	0.297837	0	0.0387091	0.253737	0	0	0	0	0	0	0	0	0.254158	0	0	0	0	0	0.252622	0	0.235611	0	0	0	0	0.110794	0	0	0	0.246969	0	0	0.265875	0	0	0	0	0	0	0.0547167	0.0377161	0
ATM_Pathway_Apoptosis_and_Senescence	0.0831153	0.0326578	0.23631	0.276243	0	-0.0251444	0.257581	0.000789399	0.106567	-0.00478918	0.0460983	0.0610469	-0.0343592	-0.0296184	-0.0259019	0.115172	0.0772076	0.114009	0.0289332	-0.00933181	-0.0283227	0.181959	-0.0251444	0.299703	0	-0.0188182	0.0497039	0.13622	0.0150694	0.0207868	0.0241872	-0.0347449	0.101419	-0.0246669	-0.00658947	0.132937	-0.0424141	-0.0196012	-0.0290407	0.095208	-0.0151996	0.0738929	-0.010306	0.000210768	0.00828814
ATM_Pathway_Cell_Cycle_Checkpoint_Control	0	0	0.202224	0.223377	0	0.0708802	0.190303	0.0689968	0.0739083	0	0	0	0	0	0.0708802	0.190619	0.0740567	0	0	0.0921725	0.0607999	0.189466	0.0865697	0.176708	0	0	0	0	0	0	0.0625599	0.0622765	0.263216	0	0	0.348893	0.0882652	0	0	0	0	0	0	0	0.0705586
ATM_Pathway_Cell_Survival	-0.0855186	-0.138225	-0.0515385	-0.0147181	-0.0364745	0.024371	0.0235011	0.0339178	0.0587375	-0.131788	-0.127781	-0.13824	-0.115208	0.0504308	-0.0800352	-0.0260383	-0.0650151	-0.0932096	-0.143268	0.00758914	-0.0863018	-0.0275583	-0.100461	-0.0985055	-0.165279	-0.126962	-0.159106	0.0064737	-0.107876	-0.150728	-0.119552	-0.0923549	-0.0179614	0.0179306	-0.124097	0.0101091	0.0337549	-0.00255163	-0.135319	-0.131234	-0.147855	0.0149271	0.00676939	0.0336269	-0.00410452
ATM_Pathway_Checkpoint_Activation	0	0	0.202224	0.223377	0	0	0.190303	0	0	0	0	0	0	0	0	0.190619	0	0	0	0	0	0.189466	0	0.176708	0	0	0	0	0	0	0	0	0.185227	0	0	0.199406	0	0	0	0	0	0	0	0	0
ATM_Pathway_DNA_repair	0.184436	0.123805	0.21798	0.393056	0.0673266	0.0532868	0.189753	0.0656433	0.129507	0.108404	0.0942118	0.150254	0.162363	0.218166	0.0695027	0.21891	0.157766	0.0762992	0.0791726	0.0827248	0.198048	0.197377	0.0352426	0.141747	0.0163932	0.0816701	0.0636449	0.06584	0.0947574	0.0864098	0.0426007	0.103924	0.154439	0.105205	0.0764417	0.15976	0.0973292	0.058628	0.146503	0.04312	0.0989916	-0.0103112	-0.0137088	0.0178834	0.00613662
ATM_Pathway_G2-Mitosis_progression	-0.0544365	-0.0192697	0.0702345	0.0904982	0	0.0327468	0.12879	0.0003947	0.0532834	-0.00239459	0.0230491	-5.10675e-05	-0.0171796	-0.0148092	-0.0129509	0.0575858	0.0823854	0.0570047	0.0144666	-0.00466591	-0.0141614	0.0576323	-0.0125722	0.149852	-0.0677157	-0.0643663	0.024852	0.115916	0.0493333	-0.0213484	0.0592124	-0.0173725	0.0507097	-0.0123334	0.0468717	0.0149144	-0.021207	0.0438164	-0.0145203	0.00724504	-0.0418004	0.0369464	-0.0412865	0.000105384	0.00414407
ATM_Pathway_G2_M_Checkpoint_Arrest	-0.0544365	-0.0192697	0.0702345	0.0904982	0	0.0327468	0.12879	0.0003947	0.0532834	-0.00239459	0.0230491	-5.10675e-05	-0.0171796	-0.0148092	-0.0129509	0.0575858	0.0823854	0.0570047	0.0144666	-0.00466591	-0.0141614	0.0576323	-0.0125722	0.149852	-0.0677157	-0.0643663	0.024852	0.115916	0.0493333	-0.0213484	0.0592124	-0.0173725	0.0507097	-0.0123334	0.0468717	0.0149144	-0.021207	0.0438164	-0.0145203	0.00724504	-0.0418004	0.0369464	-0.0412865	0.000105384	0.00414407
ATM_Pathway_NF-kB_Pathway	0	0	0.202224	0.223377	0	-0.0550408	0.190303	0	0	0	0	0	0	0	0	0.190619	-0.0595025	0	0	0	0	0.133407	0	0.176708	0	0	0	0	0	0	0	0	0.185227	0	-0.0954322	0.199406	0	-0.10949	0	0	0	0	0	0	0
ATM_Pathway_Repair_and_Recombination	-0.193845	0.00257165	0.258616	0.197985	-0.0192431	0.0129555	0.268772	0.00257165	0.108793	-0.0440668	0.0772421	-0.0110163	-0.0242949	0.0108065	-0.0217171	0.143048	-0.014242	-0.0917266	-0.00665047	-0.0370534	0.0724797	0.234205	0.0200431	0.238182	0.0118606	0.0010287	-0.0257536	-0.055438	0.168384	0.0170028	0.0424524	-0.0411284	0.267012	0.0628009	0.0747293	0.0948529	0.081699	-0.0864991	-0.0110163	0.0275398	0.0150349	0.0034616	0.0508345	0.0304543	0.0076824
ATM_Pathway_S-phase_arrest	0	0	0.202224	0.223377	0	0	0.190303	0	0	0	0	0	0	0	0	0.190619	0	0	0	0	0	0.189466	0	0.176708	0	0	0	0	0	0	0	0	0.185227	0	0	0.199406	0	0	0	0	0	0	0	0	0
ATM_Pathway_S-phase_progression	0.221465	0	0.233291	0.319273	0	0	0.126868	0	0.166633	0	0.00504007	0.0946803	0	0.0939969	0	0.224021	0.117052	0	0	0	0.106815	0.244178	0	0.117805	0.00539926	0.00380667	0	0	0	0	0	0	0.123485	0	0	0.121058	0	0	0.0926497	0.0143113	0	0	0.00955596	-0.0217046	0.00819217
ATM_Pathway_Synaptic_Vesicle_Transport	0	0	0.202224	0.223377	0	0	0.190303	0	0	0	0	0	0	0	0	0.190619	0	0	0	0	0	0.189466	0	0.176708	0	0	0	0	0	0	0	0	0.185227	0	0	0.199406	0	0	0	0	0	0	0	0	0
BRCA1_Pathway	0.0557594	0.011591	0.0626727	0.0380021	0.0203878	0.0471532	0.0545855	0.0157007	0.0457557	0.0137074	0.0158804	0.0296868	0.0174556	0.0209749	0.0425367	0.0146424	0.0598647	0.0452011	0.00199762	0.0217694	0.0407715	0.0279495	0.0339672	0.0360675	0.0280742	0.0128656	0.0237391	0.117321	0.0472259	0.011259	0.0161134	0.00984501	0.0468285	0.0108643	0.026112	0.0873586	0.00934407	0.0287478	0.00625367	0.0284141	0.0144679	0.00900478	0.0115438	0.00613115	0.0164467
BRCA1_Pathway_Base_Excission_Repair	0.332475	0	0.299954	0.44652	0	0	0.196068	0	0.286539	0	0.136565	0.294741	0	0.140995	0	0	0.29139	0.17467	0	0	0.160223	0.160223	0	0.248902	0	0	0.123242	0.20433	0	0	0	0	0	0	0	0	0	0	0.138975	0.142812	0	0.108129	0	0	0
BRCA1_Pathway_Cell_Cycle_Arrest_DNA_Repair_Genes_p21_WAF_CIP1_14-3-3_GADD45	0.387151	0.11843	0.451707	0.654877	0.0694433	0.0175775	0.363824	0.0011841	0.304113	0.0384839	0.0691474	0.293553	-0.00850369	0.190763	0.0218001	0.105608	0.345189	0.171014	0.11436	0.0863222	0.117738	0.349841	-0.0377166	0.315576	0.10126	0.0819369	0.149527	0.20433	0.067548	0.10295	0.0898411	0.00558854	0.0272584	-0.0370003	-0.0098842	0.0860703	-0.0636211	-0.0294019	0.196674	0.23722	0.031	0.110839	0.040597	0.000316152	0.0124322
BRCA1_Pathway_Chromatin_Remodeling	0.0907613	-0.000153413	0.0784701	0.0625335	0.0385423	0.0471373	0.0286816	0.00243421	0.0449531	0.0118067	-0.0083954	0.018219	0.00721441	0.0113079	0.0565658	0.0254401	0.0731486	0.056028	0.00548612	0.0309352	0.0498001	0.0257224	0.0409248	0.0393343	0.00417114	-0.00126815	0.0321941	0.121008	0.0174275	0.0046664	0.00895212	-0.00923194	0.0759837	-0.00497934	0.00401448	0.07812	-0.0161895	0.0402001	0.0276409	0.023228	0.00409474	0.00121764	0.0246576	0.00852444	0.0326449
BRCA1_Pathway_E2_Responsive_Genes	0.112149	0	0.124286	0.146019	0	0.0658646	0.0496028	0	0.121272	0	0.0476528	0.124343	0	0.0805688	0.0849735	0	0.16239	0.0660699	0	0.0385909	0.166272	0.0915557	0.0680092	0	0	0	0	0.187126	0.0642751	0	0	0	0.0595633	0	0.0603289	0	0	0.0586597	0.079414	0.0384782	0	0	0	0	0
BRCA1_Pathway_G1_S_arrest	0.250936	0.11843	0.299466	0.463889	0.0694433	0.153534	0.167756	0.0011841	0.161837	0.0384839	-0.0674176	0.140833	-0.00850369	0.190763	0.0218001	0.105608	0.360723	-0.00365566	0.11436	0.0863222	0.117738	0.349841	-0.0377166	0.0666736	0.10126	0.0819369	0.0262853	0.143418	0.192944	0.10295	0.231197	0.00558854	0.0272584	-0.0370003	0.140615	0.0860703	-0.0636211	0.131449	0.196674	0.0944079	0.031	0.00271059	0.040597	0.000316152	0.0124322
BRCA1_Pathway_Growth_Promoting_Genes_hTert_S100A7	0.0809981	0.110254	0.216143	0.373731	0.0168285	0.0175775	0.012227	0.0151803	0.000797972	-0.075301	-0.200697	0.0564249	-0.0738321	0.0872142	-0.107018	-0.036502	0.143888	-0.128618	0.0667592	-0.0405353	-0.046692	0.246006	-0.168402	-0.100859	0.123965	0.0100996	-0.122021	0	0.067548	0.0595865	-0.0326527	-0.0916051	-0.128764	-0.0317974	-0.0983144	0.233947	-0.0535163	-0.187519	0.0458261	-0.000576839	0.029146	-0.00584105	0.0492955	-0.0365729	0.0491744
BRCA1_Pathway_Homologous_Recombination_Repair	0.0351843	0.0401196	0.164476	0.204126	0.018337	-0.000579249	0.123112	0.00103761	0.081144	0.00181127	-0.00316202	0.0441903	-0.00890829	0.0662893	0.00183742	0.0709648	0.0728988	-0.0241502	0.0364574	0.0195107	0.0573661	0.175165	-0.00756142	0.0817702	0.0367185	0.0275695	0.00232336	-0.0138595	0.0369134	0.0385674	0.0405601	-0.00841925	0.0758392	0.00336677	0.0153876	0.0524033	-0.0007823	-0.0314254	0.0628038	0.0383543	0.0140921	0.00176893	0.0125618	-0.00171006	0.00606467
BRCA1_Pathway_Mismatch_Repair	0.263316	0.0897328	0.209339	0.274336	0.0231478	0.0325679	0.27738	0.0530928	0.193592	0.0614512	0.0685126	0.128405	0.071785	0.151666	0.0568996	0.132315	0.133962	0.121001	0.0791003	0.0987093	0.09617	0.192048	0.00952471	0.130751	0.135138	0.0893946	0.0607398	0.143128	0.113065	0.064276	0.0547531	0.0810053	0.0581907	0.0193055	0.0348302	0.317426	0.0293277	0.011898	0.0684278	0.126939	0.0373514	0.0498381	0.0242813	0.0291832	0.00414407
BRCA1_Pathway_NHEJ_DSB_Repair	0.143392	0.0676743	0.28668	0.392724	0.0396819	0.0100443	0.204605	0.000676628	0.0924784	0.0219908	-0.0385244	0.080476	-0.00485925	0.109007	0.0124572	0.169272	0.131073	-0.00208895	0.0653486	0.0493269	0.0672791	0.308176	-0.0215523	0.139075	0.0578629	0.0468211	0.0150202	0	0.0385989	0.0588286	0.0513378	0.00319345	0.12142	-0.0211431	-0.00564812	0.163129	-0.0363549	-0.0168011	0.112385	0.0539474	0.0177143	0.00154891	0.0231983	0.000180658	0.00710412
BRCA1_Pathway_Nucleotide_Excission_Repair	0.332475	0	0.299954	0.44652	0	0	0.196068	0	0.286539	0	0.136565	0.294741	0	0.140995	0	0	0.29139	0.17467	0	0	0.160223	0.160223	0	0.248902	0	0	0.123242	0.20433	0	0	0	0	0	0	0	0	0	0	0.138975	0.142812	0	0.108129	0	0	0
BRCA1_Pathway_Transciption_Coupled_Repair	0.250936	0.11843	0.299466	0.463889	0.0694433	0.0175775	0.167756	0.0011841	0.161837	0.0384839	-0.0674176	0.140833	-0.00850369	0.190763	0.0218001	0.105608	0.229378	-0.00365566	0.11436	0.0863222	0.117738	0.349841	-0.0377166	0.0666736	0.10126	0.0819369	0.0262853	0	0.067548	0.10295	0.0898411	0.00558854	0.0272584	-0.0370003	-0.0098842	0.0860703	-0.0636211	-0.0294019	0.196674	0.0944079	0.031	0.00271059	0.040597	0.000316152	0.0124322
cAMP_Pathway	0.0874608	0.0309947	0.062347	0.0644016	0.0293555	0.0376908	0.0526861	0.0359845	0.029587	0.0103961	0.0349873	0.0469954	0.0307008	0.0437722	0.0189562	0.0395177	0.0472097	0.0609532	0.0251478	0.0198432	0.0320789	0.0276991	0.0321748	0.0268813	0.0417193	0.0350199	0.0267228	0.0604209	0.0516621	0.0383215	0.0190706	0.0218044	0.0384379	0.0363852	0.0308239	0.0664628	0.0390387	0.0392537	0.0262034	0.0379381	0.0330787	0.00644132	0.0131632	0.0133164	0.0109796
cAMP_Pathway_Axonal_Growth	0.118562	0.131145	0.205183	0.120906	0.22569	0.133867	0.140192	0.164518	0.0544772	0.0931327	0.147521	0.218683	0.12138	0.22761	0.0874609	0.0904754	0.18259	0.15097	0.150623	0.154157	0.168072	0.0271802	0.147056	0.158203	0.178488	0.195671	0.195764	0.0835076	0.116169	0.160369	0.230089	0.091706	0.124744	0.156579	0.0895402	0.0635032	0.13737	0.310572	0.14249	0.11374	0.111202	0.0406439	0.0219844	-2.5165e-05	0.0414834
cAMP_Pathway_Cell_Growth	0.0836113	0.00876547	0.0258457	0.131701	0.00741532	0.00778533	0.0774052	0.0312667	0.041596	0.00599381	-0.00295542	0.0305573	0.0100275	0.00231347	0.0178769	-0.0131475	0.0110251	0.0355771	-0.000998977	0.00835924	0.0202796	0.028732	0.00378944	0.0288578	0.0167627	-0.00240046	0.00232794	0.0638755	0.00256869	0.00463834	-0.0296148	0.041362	0.0282071	0.0157332	-0.00481047	0.0392273	0.0260046	-0.0222955	0.0285854	0.00866831	0.0361103	0.0141448	0.0114135	0.0214808	-0.00267887
cAMP_Pathway_Cell_Proliferation	0.133168	0.0121974	0.0470954	0.0399495	0.0256705	-0.139579	-0.128856	-0.0833535	-0.155971	0.00281706	0.0496682	-0.0118051	0.0366271	-0.0153884	-0.120998	-0.102689	-0.11433	-0.0525406	-0.020768	-0.123077	-0.156665	-0.100815	-0.0741806	-0.0823343	0.024714	0.0122809	-0.0745132	-0.0389325	-0.051336	-0.00824006	-0.0743473	-0.115555	-0.151387	-0.0669478	-0.0739638	-0.0279465	-0.148025	-0.0325707	-0.0402555	0.0593268	-0.0272369	0.0372325	-0.0222734	0.015747	-0.0164203
cAMP_Pathway_Cell_Survival	0.156268	0.0664303	0.0953297	0.147453	0.0817146	0.0643679	0.128577	0.0908033	0.0603531	0.0515375	0.0611586	0.102264	0.0540385	0.0870816	0.0575919	0.0316357	0.0680383	0.0746892	0.0685305	0.077989	0.0859916	0.0554799	0.0572327	0.0941435	0.0718043	0.0743399	0.0696784	0.0649933	0.0957686	0.0734461	0.0724934	0.0839007	0.077802	0.0795769	0.0531814	0.0716225	0.0820866	0.0990206	0.0748027	0.052615	0.071774	0.0150163	0.0174138	0.0170141	0.00688613
cAMP_Pathway_Chemotaxis	0.0993962	0.00876547	0.0258457	0.131701	0.00741532	0.00778533	0.0774052	0.0312667	0.041596	0.00599381	-0.00295542	0.0305573	0.0100275	0.00231347	0.0178769	-0.0131475	0.0110251	0.0355771	-0.000998977	0.00835924	0.0202796	0.028732	0.00378944	0.0288578	0.0167627	-0.00240046	0.00232794	0.0638755	0.0297288	0.00463834	-0.0296148	0.041362	0.0282071	0.0157332	-0.00481047	0.0392273	0.0260046	-0.0222955	0.0285854	0.00866831	0.0361103	0.0141448	0.0114135	0.0214808	-0.00267887
cAMP_Pathway_Cytokine_Production	0.0886531	0.0115445	0.0208851	0.134303	0.00782783	0.0182761	0.0867366	0.0303646	0.0466759	0.00928813	-0.00465016	0.0252562	0.0166902	0.0137621	0.0254575	-0.0124295	0.015891	0.0321141	-0.00274768	0.0132555	0.02357	0.0402128	0.0103112	0.0226263	0.0149215	-0.000469674	-0.00362338	0.0702271	0.0024205	0.00148254	-0.0319677	0.0446249	0.0379962	0.0234826	-0.00246107	0.0424841	0.0335795	-0.0207728	0.0314439	0.0117789	0.0369864	0.0114635	0.00914678	0.0221338	0.000724991
cAMP_Pathway_Degradation_of_Cell_Cycle_Regulators	0.0550521	-0.0230158	-0.0262869	-0.0189274	-0.0383814	-0.0965075	-0.00277625	-0.0865308	-0.127523	-0.0890279	-0.00352047	-0.0409382	-0.0426695	-0.0433863	-0.156009	-0.109723	-0.0801881	-0.0258301	-0.035172	-0.101809	-0.110142	-0.140267	-0.0805351	-0.0518371	-0.0595401	-0.0128575	-0.0844584	0.00388917	-0.0298889	-0.0025737	-0.0185959	-0.114482	-0.103379	-0.0568135	-0.0385595	-0.0547534	-0.104657	-0.0403075	-0.0575376	0.00540192	-0.0730633	0.037304	-0.0359	0.00277219	-0.0174419
cAMP_Pathway_Endothelial_Cell_Regulation	-0.0108933	0.0247968	0.0514392	0.0577445	-0.0381151	-0.0363805	-0.0368842	-0.00843716	-0.0236423	-0.00719703	0.0237304	0.0426806	0.01553	-0.00966849	-0.0247401	0.0234229	-0.0097902	0.018131	0.00552786	-0.0341594	-0.0455213	0.000671506	-0.0030902	-0.0516274	0.00148368	0.0441838	0.00786242	-0.00785994	0.00145526	0.00764505	0.0194801	0.00627965	-0.0111048	-0.011353	0.015576	-0.0214156	0.00242525	-0.00405921	-0.00717	0.0382782	0.0238856	-0.0243941	-0.0190394	-0.0323316	0.0255861
cAMP_Pathway_eNOS_Signaling_Cardiovascular_Homeostasis	0.130713	0.0282907	0.0846477	0.0702911	0.085778	-0.11868	-0.0672571	-0.0800114	-0.139538	-0.00871101	0.0820628	-0.00902327	0.0546482	-0.0021635	-0.121682	-0.0641436	-0.0639081	-0.0366831	-0.0188738	-0.106504	-0.127867	-0.0956707	-0.0709003	-0.0604496	0.0216115	0.0343122	-0.0677592	0.0140514	-0.0361818	-0.00364613	-0.0743473	-0.0916601	-0.127782	-0.063932	-0.0742168	-0.0329177	-0.12733	-0.0393565	-0.033256	0.088444	-0.037723	0.0306096	-0.0209509	0.0198027	-0.0151756
[truncated: 302 more rows]

## Sheet: TARGET - mean transcr.
Pathway	PAAPFA	PACLJN	PACRYY	PACRZM	PACSNL	PACSSR	PACUGP	PACVNB	PACZPX	PADENF	PADFLI	PADHWC	PADIEY	PADIHC	PADINC	PADIRB	PADKFS	PADKFU	PADKGF	PADKNE	PADKRU	PADKVV	PADKXS	PADKYP	PADLDA	PADLDT	PADLES	PADLIC	PADLJN	PADLKJ	PADLNM	PADLPR	PADLPZ	PADLTD	PADMGA	PADMTD	PADMVB	PADMXD	PADMYD	PADNFT	PADNNX	PADNXC	PADPCI	PADPEY	PADPHP	PADPMU	PADPRJ	PADRYN	PADSEC
[truncated: 376 more rows]
[truncated: 194 more columns]

[truncated: 1 more sheets: MAQC - mean transcr.]
